# Supplementary material for: Revisiting the Application of Machine Learning Approaches in Predicting Aqueous Solubility
Source: ACS Omega. 2024 Jul 31;9(32):35209–22. doi: 10.1021/acsomega.4c06163 (PMC11325511; doi:10.1021/acsomega.4c06163)
Supplement: Supplementary file 1 — ao4c06163_si_001.xlsx [file ao4c06163_si_001.xlsx]

## Sheet: Title
Revisiting the Application of Machine Learning Approaches in Predicting Aqueous Solubility
Tianyuan Zheng,∗,†,¶ John B. O. Mitchell,∗,‡ and Simon Dobson†
†School of Computer Science, University of St Andrews, St Andrews, Fife, UK ‡EaStCHEM School of Chemistry, University of St Andrews, St Andrews, Fife, UK ¶ Current affiliation: Centre for Mathematical Sciences, University of Cambridge, Cambridge, Cambridgeshire, UK

## Sheet: XGBoost (tree-split)
	1	2	3	4	5	6	7	8	9	10
CDKXLogP	0.98527	0.851064	0.841244	0.92144	0.806874	0.779051	1	0.869067	0.875614	0.87234
Rdkit2DMolLogP	0.566285	0.618658	0.590835	0.654664	0.515548	0.687398	0.490998	0.518822	0.574468	0.499182
MW	0.330606	0.545008	0.446809	0.415712	0.535188	0.315876	0.518822	0.461538	0.418985	0.399345
MordredFilterItLogS	0.288052	0.531915	0.499182	0.407529	0.432079	0.379705	0.432079	0.410802	0.392799	0.405892
MordredRNCG	0.420622	0.492635	0.435352	0.405892	0.399345	0.443535	0.312602	0.458265	0.407529	0.404255
CDKJPLogP	0.327332	0.374795	0.268412	0.409165	0.405892	0.333879	0.304419	0.500818	0.358429	0.418985
MordredATSC6pe	0.309329	0.238953	0.296236	0.487725	0.217676	0.220949	0.330606	0.240589	0.281506	0.247136
MordredATS2s	0.181669	0.181669	0.327332	0.198036	0.165303	0.184943	0.256956	0.150573	0.145663	0.139116
MordredpiPC3	0.198036	0.178396	0.124386	0.152209	0.206219	0.166939	0.229133	0.153846	0.171849	0.230769
MordredGATS7d	0.158756	0.116203	0.0998363	0.139116	0.0932897	0.193126	0.114566	0.178396	0.268412	0.196399
MordredZMIC1	0.150573	0.0703764	0.126023	0.166939	0.166939	0.10802	0.186579	0.202946	0.10802	0.158756
MordredBIC0	0.135843	0.199673	0.201309	0.11293	0.106383	0.10802	0.126023	0.162029	0.135843	0.153846
MordredCIC5	0.152209	0.116203	0.0998363	0.152209	0.184943	0.171849	0.119476	0.162029	0.106383	0.1473
Rdkit2Dqed	0.0900164	0.091653	0.1473	0.188216	0.111293	0.109656	0.14239	0.0801964	0.13748	0.171849
CDKBCUTc-1l	0.126023	0.0981997	0.145663	0.104746	0.13748	0.116203	0.0654664	0.1473	0.129296	0.10802
CDKATSc3	0.0589198	0.104746	0.0883797	0.155483	0.111293	0.198036	0.0851064	0.0720131	0.0981997	0.0981997
MordredETA_dEpsilon_D	0.11293	0.150573	0.124386	0.0736498	0.121113	0.14239	0.0720131	0.0752864	0.11293	0.0654664
CDKALogP	0.101473	0.0801964	0.170213	0.0409165	0.12766	0.0769231	0.091653	0.0605565	0.101473	0.126023
MordredGATS6d	0.0900164	0.10311	0.114566	0.0998363	0.134206	0.0720131	0.0687398	0.124386	0.0474632	0.121113
Rdkit2DSMR_VSA10	0.0392799	0.0769231	0.106383	0.0720131	0.0638298	0.129296	0.0752864	0.10311	0.0949264	0.13257
Rdkit2DPEOE_VSA2	0.116203	0.0343699	0.0703764	0.0981997	0.0507365	0.106383	0.0801964	0.119476	0.106383	0.0818331
MordredAATSC1s	0.0474632	0.0785597	0.0998363	0.0752864	0.0834697	0.10311	0.0900164	0.0310966	0.145663	0.106383
Rdkit2DPEOE_VSA6	0.0998363	0.0278232	0.121113	0.101473	0.0720131	0.11293	0.10311	0.0654664	0.00981997	0.116203
MordredRPCG	0.0638298	0.0310966	0.126023	0.0818331	0.0720131	0.0785597	0.0981997	0.106383	0.0671031	0.0572831
MordredAXp-1d	0.126023	0.0769231	0.0523732	0.0572831	0.0883797	0.0981997	0.00818331	0.0703764	0.0556465	0.139116
Rdkit2DBertzCT	0.0507365	0.0801964	0.0949264	0.0720131	0.0720131	0.0458265	0.0507365	0.086743	0.119476	0.0998363
Rdkit2DFpDensityMorgan1	0.0392799	0.0474632	0.0654664	0.096563	0.0540098	0.0752864	0.096563	0.0981997	0.0981997	0.0883797
CDKKier3	0.0900164	0.0556465	0.0932897	0.0409165	0.134206	0.0343699	0.0572831	0.0425532	0.0605565	0.13257
MordredATSC7pe	0.0720131	0.0474632	0.0540098	0.106383	0.0752864	0.0245499	0.0327332	0.0834697	0.0998363	0.0294599
MordredGATS4c	0.0572831	0.10802	0.0278232	0.0703764	0.0163666	0.12275	0.0687398	0.0261866	0.0589198	0.0621931
MordredGATS4s	0.0130933	0.0703764	0.106383	0.0687398	0.0981997	0.0572831	0.00818331	0.0327332	0.0900164	0.0540098
MordredGATS3s	0.0392799	0.0703764	0.119476	0.0360065	0.0621931	0.0261866	0.0425532	0.0589198	0.0605565	0.0769231
MordredATSC1are	0.0458265	0.0949264	0.0409165	0.0981997	0.0229133	0.0392799	0.0883797	0.0556465	0.0589198	0.0392799
Rdkit2DBalabanJ	0.0507365	0.0949264	0.0392799	0.0752864	0.0490998	0.0589198	0.0507365	0.0785597	0.0196399	0.0540098
Rdkit2DHallKierAlpha	0.0229133	0.0294599	0.0409165	0.0360065	0.0720131	0.0523732	0.0834697	0.124386	0.00654664	0.096563
MordredATSC3i	0.0360065	0.0818331	0.0621931	0.10311	0.0278232	0.0212766	0.0572831	0.0196399	0.0556465	0.0981997
MordredGATS2s	0.0900164	0.096563	0.0376432	0.0523732	0.0769231	0.0621931	0.0474632	0.0523732	0.01473	0.0327332
MordredAATS1i	0.0261866	0.0294599	0.0327332	0.0507365	0.0490998	0.0621931	0.11784	0.0441899	0.0818331	0.0556465
MordredpiPC6	0.0490998	0.0130933	0.0180033	0.086743	0.0441899	0.091653	0.0409165	0.114566	0.0458265	0.0441899
MordredGATS2dv	0.106383	0.0376432	0.0294599	0.0507365	0.0671031	0.0360065	0.0752864	0.0605565	0.0458265	0.0392799
CDKVP-6	0.0654664	0.0360065	0.101473	0.0687398	0.0327332	0.0540098	0.0523732	0.0752864	0	0.0540098
Rdkit2DEState_VSA4	0.101473	0.0180033	0.00327332	0.109656	0.0556465	0.0360065	0.0883797	0.0229133	0.0376432	0.0638298
Rdkit2DFpDensityMorgan3	0.0605565	0.0654664	0.0212766	0.0556465	0.086743	0.0327332	0.0261866	0.0376432	0.0736498	0.0736498
Rdkit2DMinAbsEStateIndex	0.0638298	0.086743	0.0556465	0.0671031	0.0605565	0.0425532	0.0425532	0.0294599	0.0441899	0.0294599
MordredAATS3d	0.116203	0.0278232	0.0572831	0.096563	0.0458265	0.0556465	0	0.0441899	0.00818331	0.0507365
MordredAATSC0m	0.0376432	0.0261866	0.0490998	0.0703764	0.0883797	0.0458265	0.0458265	0.0621931	0.0212766	0.0474632
MordredGATS1p	0.0327332	0.0507365	0.0441899	0.096563	0.0540098	0.0343699	0.0212766	0.0523732	0.0490998	0.0507365
MordredGATS1s	0.0261866	0.0834697	0.0392799	0.0327332	0.0589198	0.0343699	0.0687398	0.0490998	0.0540098	0.0327332
MordredIC1	0.0343699	0.0687398	0.0294599	0.0409165	0.0785597	0.091653	0.0392799	0.0245499	0.0343699	0.0343699
MordredATSC1p	0.086743	0.0654664	0.0490998	0.0425532	0.0605565	0.0163666	0.0425532	0.0392799	0.0490998	0.0163666
CDKATSc4	0.0392799	0.0425532	0.086743	0.0261866	0.0425532	0.0409165	0.0278232	0.0310966	0.0523732	0.0687398
CDKnHBAcc	0.0769231	0.0572831	0.0425532	0.0343699	0.0409165	0.0900164	0.0458265	0.0245499	0.0196399	0.0261866
MordredAATSC1se	0.0720131	0.0261866	0.0589198	0.0278232	0.0523732	0.0278232	0.0163666	0.0752864	0.0343699	0.0589198
MordredMID_C	0.0114566	0.0409165	0.0458265	0.0409165	0.0392799	0.109656	0.0261866	0.0490998	0.0376432	0.0474632
MordredAATSC0c	0.0409165	0.0261866	0.0425532	0.0589198	0.0310966	0.0654664	0.0278232	0.0621931	0.0278232	0.0638298
Mordredbpol	0.0769231	0.0572831	0.0245499	0.0572831	0.0490998	0.0605565	0.00818331	0.00163666	0.0621931	0.0474632
MordredSIC0	0.0360065	0.0130933	0.0343699	0.0736498	0.0720131	0.0605565	0.0343699	0.0278232	0.0474632	0.0441899
MordredGATS3d	0.0327332	0.0229133	0.0376432	0.0409165	0.0572831	0.0261866	0.14239	0.0425532	0.0163666	0.0245499
Rdkit2DMaxAbsPartialCharge	0.0458265	0.0490998	0.0327332	0.0523732	0.0671031	0.0261866	0.0360065	0.0360065	0.0638298	0.0343699
MordredGATS5Z	0.0752864	0.0360065	0.0572831	0.0130933	0.0360065	0.0130933	0.0556465	0.091653	0.0556465	0.00818331
MordredMATS3c	0.0163666	0.0687398	0.0343699	0.0490998	0.0474632	0.0245499	0.0409165	0.0229133	0.0671031	0.0556465
MordredAMID_N	0.0343699	0.0343699	0.0229133	0.0245499	0.0605565	0.091653	0.0310966	0.0507365	0.0392799	0.0360065
MordredMIC0	0.0621931	0.0441899	0.0261866	0.0572831	0.0556465	0.0490998	0.01473	0.01473	0.0605565	0.0409165
MordredAATSC3s	0.0507365	0.0278232	0.0392799	0.0474632	0.0343699	0.00981997	0.0638298	0.0834697	0.00818331	0.0589198
MordredMATS1c	0.0638298	0.0294599	0.0114566	0.0801964	0.0589198	0.0327332	0.0376432	0.0196399	0.0327332	0.0556465
MordredAATSC3c	0.0327332	0.0785597	0.0376432	0.0261866	0.0278232	0.0163666	0.0720131	0.0458265	0.0392799	0.0392799
MordredATSC8pe	0.0392799	0.0556465	0.096563	0.0278232	0.00818331	0.0392799	0.0278232	0.00327332	0.0605565	0.0540098
MordredGATS2are	0.0834697	0.0163666	0.0474632	0.0474632	0.0180033	0.0540098	0.0703764	0.0458265	0.0180033	0.00818331
CDKMDEN-33	0.0261866	0.0589198	0.0343699	0.0180033	0.0474632	0.0605565	0.0212766	0.0425532	0.0409165	0.0572831
MordredATSC4are	0.0212766	0.01473	0.00654664	0.0278232	0.0245499	0.0507365	0.0703764	0.0589198	0.0294599	0.0981997
MordredAATS4Z	0.0540098	0.0294599	0.0474632	0.0425532	0.0261866	0.0229133	0.0114566	0.0523732	0.0736498	0.0425532
MordredATSC5i	0.0441899	0.0114566	0.0441899	0.124386	0.0180033	0.0343699	0.01473	0.0376432	0.0310966	0.0392799
MordredATSC3are	0.00654664	0.0981997	0.10802	0.0212766	0.0343699	0.0180033	0.0212766	0.0376432	0.0180033	0.0196399
MordredGGI4	0.0638298	0.0474632	0.00818331	0.0212766	0.0671031	0.0310966	0.0180033	0.0245499	0.0671031	0.0343699
MordredGATS5s	0.0245499	0.0785597	0.0229133	0.0212766	0.0490998	0.0130933	0.0310966	0.0523732	0.0490998	0.0409165
MordredMID_O	0.0572831	0.0278232	0.0163666	0.0540098	0.0572831	0.0196399	0.0261866	0.0540098	0.00818331	0.0589198
MordredAATSC8s	0.0540098	0.0310966	0.0507365	0.0572831	0.0130933	0.01473	0.0769231	0.00654664	0.0376432	0.0360065
Rdkit2DFpDensityMorgan2	0.0490998	0.0310966	0.00981997	0.0343699	0.0572831	0.0261866	0.0687398	0.0392799	0.0360065	0.0261866
MordredMIC1	0.0245499	0.00327332	0.0310966	0.0441899	0.0245499	0.00490998	0.0261866	0.150573	0.00981997	0.0589198
MordredGATS2Z	0.0163666	0.0180033	0.0654664	0.0474632	0.0458265	0.0229133	0.0196399	0.0507365	0.00981997	0.0687398
MordredGATS2se	0.0327332	0.091653	0.0474632	0.0261866	0.0310966	0	0.01473	0.0474632	0.0163666	0.0507365
MordredMATS1are	0.0261866	0.0343699	0.0998363	0.00818331	0.0703764	0.01473	0.0671031	0.0212766	0.00163666	0.01473
MordredATSC0c	0.0490998	0.00327332	0.0261866	0.0441899	0.0605565	0.0392799	0.0392799	0.00163666	0.0523732	0.0392799
MordredGATS1se	0.0556465	0.0261866	0.0392799	0.0425532	0.0392799	0.0130933	0.0425532	0.0212766	0.0392799	0.0327332
MordredAMID_O	0.0180033	0.0360065	0.0229133	0	0.0458265	0.0310966	0.0310966	0.0540098	0.0540098	0.0556465
MordredAATSC3d	0.0212766	0.0327332	0.01473	0.0343699	0.0507365	0.0294599	0.0703764	0.0163666	0.0654664	0.00818331
MordredAATS8s	0.0638298	0.0621931	0.0229133	0.0310966	0.0114566	0.0425532	0.0261866	0.0425532	0.00163666	0.0360065
MordredAATSC3are	0.0425532	0.0180033	0.00490998	0.0360065	0.0425532	0.0441899	0.00327332	0.0425532	0.0441899	0.0621931
MordredZMIC2	0.0441899	0.0229133	0.0376432	0.0425532	0.0196399	0.0654664	0.0245499	0.0589198	0.00818331	0.0163666
Rdkit2DPEOE_VSA8	0.0196399	0.0245499	0.0392799	0.0507365	0.0490998	0.0327332	0	0.0490998	0.0229133	0.0523732
MordredJGI5	0.0180033	0.0589198	0.0245499	0.0556465	0.0114566	0.0229133	0.0556465	0.0212766	0.0327332	0.0327332
MordredBCUTc-1l	0.0343699	0.0360065	0.0310966	0.0130933	0.0310966	0.0671031	0.00490998	0.0327332	0.0490998	0.0343699
MordredAATSC4s	0.0261866	0.0114566	0.0310966	0.0261866	0.0621931	0.0523732	0.0278232	0.0556465	0.0278232	0.0114566
MordredMATS1se	0.0114566	0.00327332	0.0294599	0.0441899	0.0589198	0.0441899	0.0654664	0.0310966	0	0.0409165
MordredATSC5are	0.0229133	0.00981997	0.0180033	0.0327332	0.0392799	0.0687398	0.0474632	0.0278232	0.01473	0.0458265
MordredAATSC2c	0.0245499	0.0556465	0.0261866	0.0261866	0.0409165	0.0180033	0.0441899	0.0245499	0.0343699	0.0327332
MordredGATS4d	0	0.0114566	0.0196399	0.0278232	0.0818331	0.0294599	0.0507365	0.0163666	0.0180033	0.0671031
MordredAATS5p	0.0327332	0.01473	0.0343699	0.0245499	0.0163666	0.0507365	0.0474632	0.0261866	0.0180033	0.0540098
MordredGATS2c	0.0409165	0.0736498	0.0294599	0.00981997	0.0130933	0.0163666	0.0180033	0.0245499	0.0589198	0.0327332
MordredATSC2i	0.00163666	0.0130933	0.0163666	0.0163666	0.0245499	0.0261866	0.0425532	0.0245499	0.0310966	0.11293
CDKTopoPSA	0.0196399	0.0523732	0.0163666	0.0114566	0.0638298	0.0327332	0.0114566	0.0278232	0.0130933	0.0605565
CDKALogp2	0.0360065	0.00654664	0.0163666	0.0523732	0.0327332	0.0229133	0.0507365	0.0343699	0.00981997	0.0458265
MordredpiPC8	0.00654664	0.0540098	0.0130933	0.0490998	0.0540098	0.0605565	0.0196399	0.01473	0.0327332	0.00327332
Rdkit2DSlogP_VSA5	0.0310966	0.00981997	0.0114566	0.0294599	0.00818331	0.0310966	0.0540098	0.0360065	0.0490998	0.0474632
MordredMATS1s	0.00163666	0.0229133	0.0458265	0.00981997	0.0343699	0.0540098	0.0114566	0.0261866	0.0392799	0.0605565
MordredGATS4se	0.0196399	0.0196399	0.01473	0.00490998	0.0654664	0.0343699	0.0327332	0.0736498	0.0130933	0.0278232
MordredATSC0i	0.0130933	0.0343699	0.0196399	0.0687398	0.0441899	0.0458265	0.00981997	0.0180033	0.0425532	0.00818331
MordredMINsssN	0.0261866	0.0229133	0.0327332	0.0540098	0.0196399	0.0180033	0.0540098	0.0130933	0.0572831	0.00327332
MordredGATS6s	0.01473	0.00981997	0.0425532	0.00490998	0.0409165	0.0540098	0.0654664	0.0180033	0.0245499	0.0261866
CDKBCUTc-1h	0.0687398	0.00327332	0.0212766	0.00163666	0.0605565	0.0278232	0.0180033	0.0130933	0.0278232	0.0540098
MordredATSC5p	0.0229133	0.0360065	0.0654664	0.0229133	0.00818331	0.0343699	0.0425532	0.0196399	0.0261866	0.01473
MordredAATSC1p	0.0540098	0.0163666	0.0163666	0.0360065	0.0441899	0.0278232	0.0343699	0.0261866	0.0261866	0.0114566
MordredAATS2d	0.00981997	0.0163666	0	0.0441899	0.0163666	0.0621931	0.0605565	0.0180033	0.0327332	0.0310966
Rdkit2DEState_VSA8	0.0540098	0.0245499	0.00327332	0.0572831	0.0458265	0.0212766	0.01473	0.0196399	0.00654664	0.0425532
MordredpiPC1	0.0278232	0.0458265	0.00981997	0	0.0703764	0.0589198	0.0229133	0.0196399	0.0343699	0
MordredAATSC3i	0.0621931	0.00490998	0.0245499	0.00490998	0.0392799	0.0278232	0.00163666	0.0556465	0.0523732	0.0163666
MordredAXp-0dv	0.0392799	0.00818331	0.0327332	0.0327332	0.01473	0.00163666	0.0114566	0.0507365	0.0229133	0.0752864
MordredGATS8d	0.0180033	0.00981997	0.0376432	0.0261866	0.0130933	0.0523732	0.0180033	0.0310966	0.0409165	0.0409165
Rdkit2DEState_VSA3	0.0360065	0.00818331	0.0572831	0	0.0114566	0.0163666	0.0212766	0.0458265	0.0818331	0.00654664
MordredAATS8are	0.0212766	0.00818331	0.0441899	0.00981997	0.086743	0.00818331	0.0474632	0.0327332	0.0196399	0.00654664
MordredAMID_C	0.0212766	0.0212766	0.0278232	0.0163666	0.0425532	0.0212766	0.0425532	0.0245499	0.0360065	0.0310966
MordredATSC6i	0.0360065	0.0343699	0.0458265	0.0163666	0.0163666	0.0212766	0.0229133	0.0278232	0.0310966	0.0310966
MordredATSC1s	0.0360065	0.0212766	0.0261866	0.0229133	0.00981997	0.0229133	0.0376432	0.0490998	0.0540098	0.00327332
MordredMATS2c	0.0180033	0.0785597	0.00327332	0.0261866	0.0392799	0.00490998	0.0572831	0.0196399	0.0212766	0.0130933
MordredAATSC5Z	0.0409165	0.0294599	0.0229133	0.0196399	0.0114566	0.0605565	0.0409165	0.0343699	0.00654664	0.0130933
MordredATSC3p	0.0343699	0.0474632	0.0245499	0.0163666	0.00818331	0.0130933	0.0261866	0.0409165	0.00981997	0.0589198
MordredAATSC1v	0.01473	0	0.0474632	0.0458265	0.0245499	0.0490998	0.0310966	0.0229133	0.00327332	0.0392799
MordredXp-6d	0.0720131	0.0163666	0.00981997	0.0180033	0.00981997	0.0278232	0.0392799	0.0458265	0.00981997	0.0261866
MordredAATS4p	0.0425532	0.00981997	0.0130933	0.0638298	0.0245499	0.0327332	0.0163666	0.0343699	0.0180033	0.0180033
MordredGATS1c	0.0229133	0.00981997	0.0801964	0.0114566	0.00981997	0.0212766	0.0523732	0.0180033	0.01473	0.0310966
MordredATS0v	0.0458265	0	0	0.0360065	0.0327332	0.0261866	0.0507365	0.0229133	0.0196399	0.0360065
MordredAATS1d	0.0180033	0.0376432	0.0114566	0.0163666	0.0245499	0.0409165	0.0392799	0.0360065	0.00654664	0.0392799
MordredAXp-3d	0.0425532	0.00818331	0.0671031	0.0114566	0	0.00981997	0.00490998	0.0409165	0.0196399	0.0654664
MordredATSC4p	0.0278232	0.0229133	0.01473	0.0229133	0.00327332	0.0474632	0.0196399	0.0360065	0.0425532	0.0310966
MordredATSC2p	0.0163666	0.0212766	0.00490998	0.0392799	0.0294599	0.0212766	0.0589198	0.01473	0.0310966	0.0294599
CDKWTPT-2	0.0130933	0.0278232	0.0278232	0.0212766	0.0376432	0.0180033	0.0261866	0.0180033	0.0490998	0.0261866
MordredGATS2p	0.0392799	0.0130933	0.0114566	0.0474632	0.0261866	0.01473	0.0130933	0.0441899	0.0130933	0.0376432
MordredATS0m	0.0425532	0	0.0114566	0.0261866	0.0327332	0.0310966	0.0163666	0.0360065	0.0540098	0.00981997
MordredAATSC1Z	0.0180033	0.0114566	0.0392799	0.0523732	0.00654664	0.0360065	0.0474632	0.0327332	0.00981997	0.00654664
Circular1224	0.0163666	0	0.0572831	0.0212766	0.0114566	0.0245499	0.0801964	0	0.0245499	0.0212766
MordredGATS7Z	0.0114566	0.00654664	0.0261866	0.0556465	0.0327332	0.0523732	0.0212766	0.00163666	0.0376432	0.00981997
MordredGATS7dv	0.0360065	0.0180033	0.00163666	0.0900164	0.0229133	0.0114566	0.0425532	0.00163666	0.00818331	0.0229133
MordredMATS1Z	0.00490998	0.0163666	0.0212766	0.0294599	0.0180033	0.0229133	0.0130933	0.0409165	0.0638298	0.0229133
MordredMAXsssN	0.0114566	0.0490998	0.0212766	0.00490998	0.0196399	0.0376432	0.0278232	0.0229133	0.0294599	0.0278232
MordredATSC8i	0.0392799	0.00163666	0.0327332	0	0.0130933	0.0229133	0.0114566	0.0458265	0.0769231	0.00654664
MordredAATS6d	0.0130933	0.0458265	0	0.00818331	0.0736498	0.00981997	0.0130933	0.0163666	0.0327332	0.0376432
MordredAATS7s	0	0.00818331	0.0752864	0.0360065	0.00490998	0.0490998	0.00327332	0.0507365	0.0114566	0.00981997
MordredAATSC1dv	0.00981997	0.00327332	0.0180033	0.0212766	0.0605565	0.0229133	0.0589198	0.00490998	0.0261866	0.0196399
MordredAATSC7c	0.00654664	0.0163666	0.0261866	0.0114566	0.0229133	0.0261866	0.0360065	0.0212766	0.0654664	0.0114566
Mordredapol	0.0196399	0.0441899	0.0458265	0.00490998	0	0	0.0343699	0.0490998	0.00327332	0.0425532
MordredGATS4are	0.00654664	0.0229133	0.0294599	0	0.00490998	0.0392799	0.0409165	0.0310966	0.0278232	0.0409165
MordredETA_shape_y	0	0.0687398	0.0196399	0.0245499	0.01473	0.00818331	0.0163666	0.00327332	0.0638298	0.0229133
MordredATS3s	0.00654664	0.0180033	0.00654664	0.0360065	0.0229133	0.0343699	0.0589198	0.00163666	0.0360065	0.0212766
MordredAATS6i	0.0556465	0.0163666	0.00327332	0.0556465	0.00327332	0.0376432	0	0.0327332	0.0196399	0.0180033
MordredAATSC6c	0.0540098	0.01473	0.0294599	0.0212766	0.01473	0.0180033	0.0278232	0.0245499	0.0229133	0.0130933
MordredpiPC4	0.0310966	0.01473	0.01473	0.0294599	0.0180033	0.0180033	0.0360065	0.0409165	0.00490998	0.0327332
MordredGATS1d	0.0114566	0.0114566	0.0441899	0.0278232	0.0261866	0.00163666	0.0212766	0.00654664	0.0621931	0.0261866
Rdkit2DVSA_EState5	0.0163666	0.0212766	0.0245499	0.0605565	0.00163666	0.0327332	0.0229133	0.0278232	0.00163666	0.0294599
MordredGATS5v	0.0638298	0.00163666	0.0212766	0.00818331	0.00981997	0.0229133	0.0540098	0.0229133	0.00818331	0.0245499
MordredAATSC2s	0.0278232	0.0294599	0.00327332	0.0360065	0.0294599	0.0261866	0.0376432	0.0180033	0.0180033	0.00981997
CDKMDEC-33	0.0229133	0.0343699	0.0245499	0.0278232	0.0114566	0.0278232	0.0343699	0.0343699	0.00981997	0.00654664
MordredAATSC1c	0.0212766	0.0245499	0.0245499	0.0130933	0.0114566	0.0458265	0.0114566	0.00490998	0.0638298	0.0114566
MordredAATSC5c	0.00981997	0.00163666	0.0327332	0.0703764	0.0130933	0.0114566	0.00818331	0.0343699	0.0425532	0.00818331
MordredMATS8i	0.00163666	0.0294599	0.0180033	0.01473	0.0261866	0.0376432	0.0671031	0.01473	0.0229133	0
MordredMID_N	0.0245499	0.0180033	0.0441899	0.01473	0.00327332	0.00490998	0.0343699	0.0507365	0.0163666	0.0212766
MordredAATS7Z	0.00818331	0.0130933	0.01473	0.0130933	0.0441899	0.00327332	0.0409165	0.0360065	0.0180033	0.0392799
MordredATS4s	0.0163666	0.01473	0.0343699	0.0392799	0.0130933	0.0163666	0.0327332	0.0163666	0.0294599	0.0180033
MordredGATS2pe	0.0425532	0.0114566	0.0409165	0.00981997	0.0343699	0.00981997	0.0229133	0.00490998	0.0474632	0.00654664
MordredGATS2d	0.00490998	0.00490998	0.00163666	0.0490998	0.0229133	0.00981997	0.0294599	0.0327332	0.0360065	0.0343699
Rdkit2DMaxPartialCharge	0.0409165	0.0327332	0.00327332	0.0212766	0.0327332	0.0360065	0.0163666	0.0114566	0.0196399	0.00981997
MordredATSC8p	0.00654664	0	0.0458265	0.0278232	0.0261866	0.0409165	0.0196399	0.0294599	0.0261866	0.00163666
MordredAATSC6dv	0.00490998	0.0130933	0.01473	0.0425532	0.00654664	0.0180033	0.0540098	0.0130933	0.0261866	0.0294599
MordredATSC8s	0.0261866	0.00654664	0.0278232	0.0490998	0.0245499	0.0343699	0.00490998	0.0130933	0.00490998	0.0310966
MordredATSC4v	0.0572831	0.00163666	0.0180033	0.01473	0.00654664	0.0572831	0.00163666	0.00818331	0.0114566	0.0458265
MordredATSC7v	0.01473	0.0180033	0.0261866	0.0327332	0.0180033	0.0360065	0.0130933	0.00327332	0.01473	0.0441899
Rdkit2DSlogP_VSA10	0.00654664	0.0245499	0.00818331	0.0638298	0.0343699	0.0245499	0.0114566	0.00490998	0.0212766	0.0196399
MordredGATS1i	0.0327332	0.0196399	0.0130933	0.0261866	0.0409165	0.0130933	0.01473	0.0212766	0.0196399	0.0180033
MordredAATS5v	0.0180033	0.0229133	0.0327332	0	0.0130933	0.0294599	0.0229133	0.0130933	0.0196399	0.0474632
MordredZMIC3	0.0310966	0.0409165	0	0.0212766	0.00818331	0.0229133	0.0343699	0.0294599	0.01473	0.01473
MordredAATS5d	0.00981997	0.0327332	0.0163666	0.0114566	0.0327332	0.0425532	0.0212766	0.01473	0.0360065	0
MordredGATS1v	0	0.0212766	0	0.0196399	0	0.0638298	0.00818331	0.0261866	0.0310966	0.0474632
MordredBalabanJ	0.00818331	0.0278232	0.01473	0.00163666	0.00163666	0.0458265	0.0245499	0.0523732	0.0392799	0
MordredMAXdO	0.00327332	0.0196399	0.0360065	0.0278232	0.0196399	0	0.0278232	0.0196399	0.0343699	0.0278232
MordredGATS2i	0.0163666	0.01473	0.0114566	0.0278232	0.00163666	0.0523732	0.0278232	0.00654664	0.0212766	0.0343699
MordredATSC3c	0.00981997	0.0163666	0.0343699	0.0556465	0.00490998	0.00327332	0.0261866	0.0130933	0.0245499	0.0261866
MordredAATS2i	0.0425532	0	0.0229133	0.01473	0.0130933	0.0327332	0.0163666	0.0425532	0.00981997	0.0196399
Rdkit2DTPSA	0.0196399	0.0507365	0.0376432	0.00818331	0.01473	0.0212766	0.01473	0.00163666	0.0163666	0.0278232
MordredAATSC1i	0.0409165	0.0310966	0.0163666	0.01473	0.0294599	0.0163666	0.0180033	0.0425532	0.00327332	0
MordredATSC4c	0.0327332	0.00163666	0.00490998	0.0196399	0	0.0671031	0.0474632	0.0114566	0.0163666	0.00818331
Rdkit2DEState_VSA5	0.00654664	0.00490998	0.0180033	0.0245499	0.0523732	0.0294599	0.0130933	0.00654664	0.0229133	0.0310966
MordredMPC6	0	0	0.0556465	0.0409165	0.0294599	0	0.0114566	0.0278232	0.0327332	0.00981997
MordredAATS0s	0.00981997	0.0310966	0.0540098	0.00818331	0.0261866	0.0212766	0.0163666	0.00818331	0.0212766	0.0114566
MordredMIC2	0.0229133	0.0196399	0.0196399	0.0245499	0.0180033	0.0278232	0.00654664	0.00490998	0.0294599	0.0343699
MordredGATS4dv	0.0196399	0.00327332	0.0114566	0.0376432	0.0310966	0	0.0180033	0.0458265	0.0261866	0.01473
MordredAATS1dv	0.0458265	0.0425532	0.0523732	0.0163666	0	0.00654664	0.00818331	0.00490998	0.0294599	0
MordredAATS0d	0.0212766	0.0261866	0.0163666	0.0392799	0.0163666	0.00163666	0.0474632	0.01473	0.01473	0.00818331
CDKATSc2	0.01473	0.0343699	0.0229133	0.0229133	0.0130933	0.00654664	0.00818331	0.00327332	0.0245499	0.0540098
MordredGATS5dv	0.0130933	0.0245499	0.00327332	0.00327332	0.0163666	0.00327332	0.0703764	0.0556465	0.00163666	0.0130933
MordredMINssCH2	0.00327332	0.01473	0.0507365	0.00163666	0.00163666	0.096563	0.00981997	0.0245499	0	0
MordredAATSC5s	0.01473	0.0294599	0.0196399	0.0278232	0.0114566	0.0130933	0.0130933	0.00818331	0.0278232	0.0360065
MordredATSC3d	0.0458265	0.0278232	0.0261866	0.0180033	0	0.0376432	0.0130933	0.0163666	0.0163666	0
MordredAATSC0i	0.0425532	0.0327332	0.00981997	0.0245499	0.0294599	0.00818331	0	0.0278232	0.0245499	0.00163666
MordredGATS7se	0.0278232	0.0163666	0.0441899	0.0310966	0.0212766	0	0.0343699	0.00163666	0	0.0245499
MordredGATS6Z	0.0278232	0.00163666	0	0.0294599	0.00163666	0.00327332	0.0278232	0.0294599	0.0360065	0.0441899
MordredXch-7dv	0.0245499	0.0294599	0.0130933	0.01473	0.00818331	0.0130933	0.0212766	0.01473	0.0261866	0.0343699
MordredETA_psi_1	0.0278232	0.00327332	0.00163666	0.0376432	0.00818331	0.01473	0.0392799	0.0114566	0.0556465	0
Rdkit2DMinAbsPartialCharge	0.0507365	0.0278232	0.00327332	0.0327332	0.00163666	0.00981997	0.00490998	0.00327332	0.0196399	0.0458265
MordredATSC1se	0.0130933	0.0163666	0.0229133	0.00981997	0.0409165	0.0540098	0.0229133	0.0130933	0.00490998	0
CDKBCUTp-1l	0.0163666	0.0229133	0.00654664	0.0310966	0.0278232	0.0540098	0.0114566	0.0114566	0.00818331	0.00818331
MordredAATSC1pe	0.0229133	0.00163666	0.0114566	0.0163666	0.0130933	0.0376432	0.0196399	0.00654664	0.0278232	0.0392799
MordredGATS4p	0.0130933	0.0180033	0.0163666	0.0392799	0.00163666	0.0163666	0.0294599	0.0212766	0.0196399	0.0212766
MordredGATS1Z	0.0196399	0.0278232	0.00654664	0.0196399	0.0245499	0.0180033	0.0278232	0.00654664	0.0343699	0.0114566
MordredAATSC2p	0.00163666	0.00327332	0.0212766	0.0343699	0.0180033	0.0278232	0.00163666	0.0638298	0	0.0245499
Circular901	0.0294599	0.0163666	0.0458265	0	0.0130933	0	0	0.0310966	0	0.0572831
MordredATSC1Z	0.00327332	0.01473	0.00327332	0.0310966	0.00490998	0.0490998	0.0261866	0.0229133	0.0310966	0.00490998
MordredGATS2v	0.0490998	0.0425532	0.00327332	0.00490998	0.00818331	0.0392799	0.00654664	0.00490998	0.0114566	0.0212766
MordredATSC1i	0.00981997	0.0130933	0.0196399	0.0229133	0.0180033	0.0114566	0.0343699	0.00163666	0.0114566	0.0474632
MordredAATSC6i	0.0294599	0.0261866	0.0196399	0.0343699	0.01473	0.00163666	0.00490998	0.0278232	0.00327332	0.0278232
MordredATS0Z	0.0360065	0.0229133	0.01473	0.00981997	0.00654664	0.00327332	0.0245499	0.0261866	0.00981997	0.0360065
MordredAATSC4se	0.0180033	0.0130933	0	0.0376432	0.00327332	0.0180033	0.0196399	0.0310966	0.0163666	0.0310966
CDKATSc5	0.00818331	0.00654664	0.0180033	0.0114566	0.0278232	0.0360065	0.0310966	0.01473	0.0114566	0.0229133
MordredAATSC0p	0.0474632	0.00327332	0.00163666	0.00163666	0.00163666	0.0114566	0.0458265	0.00981997	0.0245499	0.0392799
MordredAATSC7s	0.00490998	0.0130933	0.0474632	0	0.0310966	0.0245499	0.0310966	0.00490998	0.0114566	0.0163666
MordredMATS2se	0.00490998	0.0540098	0.0114566	0.00327332	0.0163666	0.0130933	0.0212766	0.01473	0.00654664	0.0392799
MordredMATS8se	0.0229133	0.0114566	0.0278232	0.00981997	0	0.00163666	0.00163666	0.0310966	0.0507365	0.0278232
MordredAATS4d	0.00654664	0.01473	0.0229133	0.0130933	0.0114566	0.0196399	0.0229133	0.00981997	0.0212766	0.0409165
MordredAATSC2dv	0.0294599	0.00654664	0.0196399	0.0114566	0.0163666	0.0196399	0.0376432	0.0212766	0.00490998	0.0163666
MordredGATS4i	0.00654664	0.0310966	0.00490998	0	0.0490998	0.00654664	0.0180033	0.0294599	0.0229133	0.01473
MordredAATSC1are	0.0392799	0.00490998	0.0130933	0.00654664	0.0343699	0.0196399	0.00654664	0.0360065	0.01473	0.00818331
Rdkit2DSMR_VSA7	0.00981997	0.0196399	0.00163666	0.0180033	0.00654664	0.0245499	0.0392799	0.0114566	0.0409165	0.00981997
Rdkit2DKappa1	0.0343699	0.0343699	0.0163666	0.0180033	0.0229133	0.00654664	0.00163666	0.00327332	0.0196399	0.0245499
MordredZMIC4	0.00654664	0.0294599	0.0114566	0.0130933	0.0343699	0.0114566	0.00981997	0.0261866	0.00163666	0.0376432
MordredATSC4i	0.00327332	0.0310966	0.0163666	0.00654664	0.0278232	0.0409165	0.0278232	0.0180033	0.00818331	0
MordredBCUTs-1h	0	0	0.01473	0.00654664	0.0409165	0.0490998	0.0180033	0.0180033	0.00163666	0.0310966
Rdkit2DEState_VSA2	0.0163666	0.0278232	0	0.0556465	0.00818331	0.00981997	0.0229133	0.01473	0.01473	0.00818331
MordredATSC8se	0.00981997	0.0229133	0.0360065	0	0.00981997	0.0114566	0.0163666	0.00327332	0.0458265	0.0196399
MordredMAXsCH3	0.0229133	0.0114566	0.0392799	0.00981997	0.0474632	0.00818331	0.00818331	0.00327332	0.0114566	0.0130933
MordredGATS5se	0.00981997	0.0310966	0.00654664	0.0212766	0.00163666	0.0376432	0.00490998	0.0114566	0.0114566	0.0392799
MordredATSC0Z	0.0196399	0.00654664	0.00490998	0.00654664	0.0245499	0.0458265	0.0114566	0.0245499	0.0196399	0.00981997
MordredGATS5p	0.0409165	0	0.00654664	0.0261866	0.0212766	0.0180033	0.00490998	0.0180033	0.0130933	0.0245499
MordredJGI4	0.0212766	0.0130933	0.00490998	0.0130933	0.0163666	0.0376432	0.0229133	0.00490998	0.0196399	0.0196399
MordredAATSC4dv	0.0278232	0.0409165	0.0196399	0.00163666	0.0229133	0.00163666	0.00818331	0.0196399	0.00818331	0.0212766
MordredATSC7c	0.00654664	0.0278232	0.0343699	0.0114566	0.00981997	0.00818331	0.00818331	0.0180033	0.0343699	0.0130933
MordredATSC3s	0.0130933	0	0.0409165	0.00163666	0.00327332	0.00654664	0.0278232	0.0130933	0.0621931	0.00327332
MordredAATSC0dv	0.0261866	0.00490998	0.00327332	0.01473	0.0278232	0.0343699	0.0278232	0.0229133	0.00818331	0
Rdkit2DChi1v	0.00818331	0.0196399	0.0163666	0.00818331	0.0327332	0.0278232	0	0.00654664	0.0163666	0.0327332
MordredATS5s	0.00490998	0.0114566	0.00654664	0.0278232	0.00818331	0.0130933	0.0180033	0.0425532	0.0261866	0.00981997
MordredAATSC4c	0.0212766	0.00490998	0.00981997	0.0245499	0.00818331	0.00490998	0.0114566	0.0212766	0.0343699	0.0261866
Rdkit2DMaxAbsEStateIndex	0.00818331	0.0130933	0.0229133	0.0180033	0.0245499	0.0327332	0.00490998	0.0130933	0.00490998	0.0245499
MordredMATS3se	0.0196399	0.0130933	0.01473	0.00163666	0.0245499	0	0.0360065	0.0343699	0.00327332	0.0196399
MordredJGI3	0.0180033	0.0523732	0.0163666	0.00654664	0.0294599	0.0114566	0.0212766	0	0.00981997	0.00163666
Circular488	0.0310966	0.00327332	0	0.0294599	0	0.00654664	0.0196399	0.0278232	0.0376432	0.00981997
MordredAATS3i	0.00163666	0.0572831	0.00981997	0.00327332	0.0245499	0	0.0245499	0.00818331	0.00981997	0.0261866
Rdkit2DVSA_EState3	0.00327332	0.00490998	0.00163666	0.0114566	0.0687398	0	0.0261866	0.00163666	0.0180033	0.0294599
Mordredn6aHRing	0.0229133	0.0261866	0.0130933	0.01473	0.0360065	0.00981997	0.00163666	0.0409165	0	0
CDKtpsaEfficiency	0.00163666	0.0360065	0.00818331	0.0376432	0.00654664	0.00327332	0.00981997	0.0130933	0.0458265	0.00163666
MordredJGI9	0.0130933	0.0114566	0.0180033	0.0114566	0	0.0278232	0.0261866	0.0310966	0.0229133	0
MordredAXp-2d	0.0278232	0.00490998	0.0180033	0.0278232	0.00981997	0.0196399	0.00818331	0.0114566	0.0294599	0.00490998
Circular1860	0	0.00327332	0.0114566	0.0212766	0.0212766	0.0180033	0.0376432	0.0180033	0.0310966	0
MordredJGI7	0.0261866	0.00490998	0.01473	0.00981997	0.0180033	0.0114566	0.01473	0.0441899	0.00981997	0.00654664
MordredGATS8s	0.00654664	0.0212766	0.0229133	0.00818331	0.0245499	0.00818331	0.0261866	0.00327332	0.0310966	0.00818331
Rdkit2DEState_VSA7	0.0261866	0.0163666	0.00654664	0.0130933	0.0343699	0.00818331	0.0212766	0.00654664	0.0245499	0.00327332
Rdkit2Dfr_C_O_noCOO	0.00981997	0.0409165	0	0.0180033	0.0114566	0.0278232	0	0	0.0523732	0
MordredAATS3dv	0.0180033	0.0130933	0.0343699	0.00327332	0.0130933	0.0212766	0.0114566	0.00818331	0.01473	0.0229133
MordredAATSC5dv	0.0196399	0	0.0114566	0.0310966	0.0163666	0.00818331	0.0130933	0.0278232	0.01473	0.0163666
MordredGATS6c	0.0245499	0.00163666	0.00163666	0.00490998	0.0376432	0.0310966	0.0130933	0.0245499	0.0180033	0.00163666
Rdkit2DPEOE_VSA7	0.0310966	0.0114566	0.0229133	0.00327332	0.0278232	0.0261866	0.00818331	0.0114566	0.00818331	0.00654664
MordredGATS8v	0.00327332	0.00490998	0.0229133	0.0474632	0.0229133	0.00490998	0.0212766	0.00327332	0.0163666	0.00981997
MordredGATS3Z	0.00981997	0.0261866	0.0310966	0.0130933	0.0130933	0.0130933	0.00490998	0.0180033	0.0163666	0.00981997
MordredGATS7p	0.0425532	0.00818331	0.0343699	0.00163666	0.00327332	0.0327332	0.0130933	0.0130933	0.00163666	0.00490998
MordredAATS5dv	0.00490998	0.0310966	0.0163666	0.00981997	0	0.00818331	0.0409165	0.0343699	0.00981997	0
MordredMAXaasN	0.0212766	0.0130933	0	0.01473	0.0163666	0.0180033	0.0180033	0.00654664	0.00654664	0.0409165
MordredTIC0	0.0327332	0.0130933	0.00981997	0.0278232	0.00654664	0.0196399	0.0196399	0.00981997	0.00818331	0.00818331
Rdkit2DPEOE_VSA10	0.00981997	0.0392799	0.01473	0.01473	0	0	0.0376432	0.00327332	0.0278232	0.00654664
MordredMINsssCH	0.0638298	0.00163666	0.0212766	0.0278232	0.00163666	0	0.01473	0	0	0.0229133
MordredBCUTp-1l	0	0.00981997	0.00327332	0.0474632	0.0229133	0.0130933	0.0212766	0.00490998	0.0180033	0.0114566
MordredAATSC7dv	0.00327332	0.00327332	0.01473	0.0196399	0.00818331	0.0114566	0.0409165	0.0376432	0.00327332	0.00981997
CDKMDEN-23	0.00654664	0.0278232	0.0196399	0.0278232	0.0196399	0.0114566	0.00818331	0.0114566	0.0130933	0.00654664
MordredATS5Z	0	0.0360065	0.0163666	0	0.0343699	0.01473	0.0163666	0.0327332	0.00163666	0
CDKBCUTp-1h	0.00654664	0.0196399	0.0212766	0.00327332	0.0441899	0.0114566	0.0114566	0.00818331	0.00981997	0.01473
MordredAATS6v	0.01473	0.0261866	0.0245499	0.00818331	0.00818331	0.0229133	0.00490998	0.0114566	0	0.0278232
MordredAATSC5v	0.0343699	0.0261866	0.00490998	0.00490998	0.0229133	0.00327332	0	0.0261866	0.0196399	0.00654664
MordredAATSC2se	0.00654664	0.00818331	0	0.00327332	0.00163666	0.0671031	0.0114566	0.01473	0.0278232	0.00818331
MordredATS4se	0	0.0540098	0.00327332	0.00327332	0.0278232	0.0180033	0.00163666	0	0.0310966	0.00981997
MordredMATS1dv	0.00327332	0.00490998	0.0180033	0.00654664	0.0327332	0.00981997	0.0114566	0.0360065	0.0212766	0.00327332
MordredGATS7c	0.0409165	0.0130933	0	0.0310966	0.0180033	0.00818331	0.00163666	0	0.0310966	0.00163666
Rdkit2DChi3v	0.01473	0.0130933	0.00163666	0.00654664	0.0180033	0.0360065	0.0114566	0.00163666	0.0294599	0.0130933
MordredGATS3c	0.0261866	0.00818331	0.00654664	0.0114566	0.00163666	0.0114566	0.0245499	0.0212766	0.00818331	0.0261866
MordredBCUTv-1h	0.0229133	0.00818331	0.0212766	0.00327332	0.0278232	0.0212766	0.00490998	0.0130933	0.0180033	0.00327332
Rdkit2DChi2n	0.0327332	0	0.00327332	0.0163666	0.01473	0.00327332	0.0556465	0.00327332	0.00818331	0.00654664
MordredAATSC0Z	0.0114566	0.0360065	0.0130933	0	0.0114566	0.0114566	0.00163666	0.0229133	0.0294599	0.00654664
MordredAATSC4d	0.0294599	0.00327332	0.0180033	0.00490998	0.0130933	0.00327332	0.00490998	0.01473	0.0114566	0.0409165
MordredGATS4Z	0.00981997	0.0310966	0.0180033	0.0163666	0.0229133	0.0180033	0.0114566	0.00490998	0.00327332	0.00818331
MordredETA_shape_p	0.00818331	0.0196399	0.0229133	0.00654664	0.0196399	0	0.0540098	0.00818331	0.00490998	0
MordredAETA_eta_F	0.0163666	0.00490998	0.0196399	0	0.0310966	0.00981997	0.00654664	0.00818331	0.0343699	0.0114566
MordredXp-6dv	0	0.00818331	0.00163666	0	0.00981997	0.00818331	0.00327332	0	0.0801964	0.0310966
Rdkit2DChi3n	0.0114566	0.0196399	0.0196399	0.0180033	0.00818331	0.00490998	0.00818331	0	0.0278232	0.0245499
MordredXch-7d	0.00163666	0.0114566	0.00327332	0.00163666	0.0229133	0.0278232	0.0196399	0.0360065	0.0114566	0.00654664
MordredAATS4v	0.0130933	0.0114566	0.0261866	0.00818331	0.00327332	0.0114566	0.00654664	0.0245499	0	0.0376432
MordredMATS1p	0.00163666	0.0180033	0	0.00981997	0.0130933	0.0441899	0.0327332	0	0.0114566	0.0114566
MordredAATSC6s	0.0196399	0.0245499	0.00654664	0.0229133	0.00981997	0.0196399	0.00327332	0.00490998	0.0180033	0.0130933
MordredGATS1are	0.0278232	0.0278232	0.00654664	0.00818331	0.00490998	0.00654664	0.0278232	0.01473	0	0.0163666
MordredATSC4se	0.00163666	0.0114566	0.00327332	0.0621931	0.0229133	0	0.00654664	0.01473	0.01473	0.00327332
Rdkit2DKappa3	0.0245499	0.00981997	0.00654664	0.0130933	0.00981997	0.0114566	0.0261866	0.0180033	0.0114566	0.00818331
MordredBCUTZ-1h	0.00818331	0.00981997	0.0163666	0.00818331	0.0229133	0.00654664	0.0196399	0.0130933	0.0196399	0.01473
Rdkit2DMinPartialCharge	0.0196399	0.0458265	0	0.00327332	0.00490998	0.0278232	0.00654664	0.0196399	0.00818331	0.00327332
MordredMAXaaCH	0.0114566	0	0.00327332	0.00490998	0.0327332	0.0212766	0.0294599	0	0.00818331	0.0278232
MordredCIC0	0.0180033	0	0.00981997	0.0114566	0.00818331	0.0130933	0.0294599	0.00654664	0.00654664	0.0360065
MordredAATS1v	0.0180033	0.0474632	0.00327332	0	0.01473	0.00163666	0.00654664	0.00654664	0.0376432	0.00163666
Rdkit2DSlogP_VSA4	0.01473	0.0229133	0.0130933	0.01473	0.0343699	0.0114566	0.00818331	0	0.0130933	0.00490998
MordredAATS5i	0.0180033	0.00490998	0.00981997	0.00818331	0.0114566	0.00490998	0.01473	0.00654664	0.0130933	0.0458265
MordredGATS1pe	0.0229133	0.00818331	0.00163666	0.01473	0.0180033	0.00654664	0.0196399	0.00490998	0.0196399	0.0196399
Rdkit2DVSA_EState2	0.0163666	0.0196399	0.0245499	0.0114566	0.00327332	0	0.0376432	0	0.00818331	0.01473
MordredGATS3dv	0.0180033	0.0376432	0.00818331	0.0229133	0.00654664	0.00490998	0.0180033	0.0130933	0.00654664	0
MordredGATS7s	0.00327332	0.0310966	0.00818331	0	0.0245499	0.0196399	0.00163666	0.00818331	0.0327332	0.00490998
MordredMATS2s	0.00163666	0.0180033	0.0130933	0.0130933	0.00327332	0.0114566	0.0130933	0.00327332	0.0507365	0.00654664
MordredATSC4s	0.0163666	0.0245499	0.00490998	0.0130933	0.00818331	0.00818331	0.00327332	0.0130933	0.0229133	0.0196399
MordredAATSC2Z	0.0196399	0.0376432	0.0245499	0	0.0130933	0.0130933	0.00490998	0.00981997	0.00490998	0.00490998
Rdkit2DChi0n	0.00981997	0.00163666	0.0229133	0.00163666	0.0212766	0.0245499	0.00818331	0.0261866	0.0114566	0.00490998
MordredAXp-7d	0.00327332	0.00981997	0.00490998	0.0310966	0.00818331	0.0343699	0.00163666	0.0229133	0.00818331	0.00818331
MordredATS4Z	0.0310966	0.0376432	0.0163666	0.00818331	0.00818331	0.0130933	0.00818331	0	0.00981997	0
MordredC2SP2	0.0360065	0.01473	0.00327332	0.0180033	0.0294599	0	0.00654664	0.00490998	0.00981997	0.00981997
MordredXp-5dv	0.0376432	0.0327332	0.00163666	0.0196399	0.0114566	0.00490998	0.0163666	0.00163666	0	0.00654664
MordredAATSC4i	0.0180033	0.0360065	0.0130933	0.0196399	0.0114566	0	0.00490998	0.0229133	0.00327332	0.00163666
MordredATSC1v	0.0180033	0.00654664	0.0327332	0.00654664	0.0163666	0.00654664	0.00981997	0.00654664	0	0.0278232
CDKMDEC-13	0.00327332	0.0114566	0.00490998	0.0490998	0.0229133	0	0.00327332	0.0163666	0.00490998	0.01473
MordredGATS3i	0.00327332	0.0196399	0.0343699	0.0163666	0.00163666	0.0229133	0.00327332	0.0212766	0.00327332	0.00490998
MordredAATSC6v	0.00490998	0.01473	0.00981997	0.0180033	0.0245499	0.0245499	0.00490998	0.0212766	0.00654664	0.00163666
MordredAATS5Z	0	0.0294599	0.0229133	0.00490998	0.0245499	0.00818331	0.00818331	0.00163666	0.0196399	0.00981997
MordredMATS1m	0.0474632	0.0196399	0	0.00163666	0.0130933	0	0.01473	0.0130933	0.00654664	0.0130933
MACCSKeys138	0.0180033	0.0261866	0.0130933	0.00981997	0	0.0114566	0.0310966	0.0114566	0.00818331	0
MordredSpDiam_Dzp	0	0.0130933	0.01473	0.00490998	0.0278232	0.00818331	0.0180033	0.0229133	0.00327332	0.0163666
Rdkit2DMinEStateIndex	0.0327332	0.00654664	0.00981997	0.0310966	0.00327332	0	0.00490998	0.01473	0.0245499	0
MordredMINsCH3	0.0130933	0.00981997	0.01473	0.0360065	0.00654664	0.00163666	0.01473	0.0114566	0.0180033	0.00163666
MordredSdssC	0	0	0.0376432	0.0229133	0.00327332	0.00490998	0.0343699	0.0196399	0	0.00490998
MordredAATSC8se	0.01473	0.00490998	0.00327332	0.0425532	0.00818331	0.00818331	0.0343699	0	0.00490998	0.00654664
MordredpiPC5	0.0196399	0.00163666	0.0458265	0.0310966	0	0.00490998	0	0.0130933	0.00654664	0.00490998
MordredAATS8v	0.0114566	0.00818331	0.00327332	0.0245499	0.0376432	0	0.0196399	0.01473	0.00818331	0
MordredMATS4se	0.00654664	0.0294599	0	0.00327332	0.00981997	0.00818331	0.0130933	0.00818331	0.0310966	0.0180033
MordredATSC1c	0.00981997	0.00163666	0.0376432	0.0441899	0.00163666	0.00163666	0.0163666	0	0	0.01473
MordredSIC1	0	0.00981997	0.0114566	0.00818331	0.00327332	0.0245499	0.0245499	0.0180033	0.0180033	0.00818331
CDKATSc1	0.0196399	0.0327332	0.00163666	0.00490998	0.0212766	0.00327332	0.00327332	0.00654664	0.0196399	0.0130933
MordredATSC0p	0	0.00490998	0.00327332	0.0130933	0.00981997	0.0376432	0.0163666	0.00490998	0.01473	0.0196399
MordredATSC2c	0.00981997	0.00654664	0.00654664	0.00654664	0.0425532	0.0180033	0.00327332	0.0180033	0.00654664	0.00654664
MordredGATS8c	0.0114566	0.00490998	0.00654664	0	0.0376432	0.00981997	0.00981997	0.00818331	0.0130933	0.0229133
Rdkit2DVSA_EState7	0.0327332	0.00327332	0.0245499	0.00490998	0.00654664	0	0.00490998	0.00327332	0.0360065	0.00818331
MordredMATS6d	0.0114566	0.00981997	0.00327332	0.0180033	0.0163666	0.0261866	0.00163666	0.0163666	0.0212766	0
MordredATSC4Z	0.00654664	0.00163666	0.00327332	0.0310966	0.0229133	0.01473	0.00654664	0.0212766	0	0.0163666
MordredMATS3are	0.00490998	0.0376432	0.00654664	0	0.00327332	0.00654664	0	0.0180033	0.0409165	0.00654664
Rdkit2DChi4v	0.00163666	0.0180033	0.00163666	0.00981997	0.00490998	0.00490998	0	0.00818331	0.0441899	0.0310966
CDKVC-5	0.0163666	0.00327332	0.0114566	0.00818331	0.00163666	0.0392799	0.0163666	0.0212766	0	0.00490998
MordredMATS4dv	0.0163666	0.01473	0.00327332	0.0196399	0.01473	0.0180033	0.0130933	0.00981997	0.00818331	0.00490998
MordredAATS8d	0.00654664	0	0.00654664	0.00654664	0.00818331	0.00818331	0.0245499	0.0114566	0.01473	0.0360065
MordredAATS7i	0	0.0229133	0.00981997	0	0.0245499	0.00163666	0.0212766	0.00654664	0.00818331	0.0278232
MordredATSC2are	0.0163666	0.00981997	0.0163666	0.0180033	0.00981997	0.00654664	0.00490998	0.0278232	0.00654664	0.00654664
MordredGATS3se	0.0163666	0.0130933	0.00981997	0.0130933	0.0212766	0.0180033	0.0180033	0	0.00490998	0.00818331
MordredAATSC3v	0.01473	0.01473	0	0.0310966	0.00654664	0.00654664	0.00654664	0.00654664	0.00490998	0.0310966
MordredGATS6v	0.00818331	0.01473	0.00163666	0.0180033	0.00163666	0.00818331	0.00654664	0.01473	0.0392799	0.00981997
Rdkit2DSlogP_VSA2	0.00981997	0.0261866	0.01473	0.0130933	0	0.0196399	0.00327332	0.00981997	0.01473	0.00981997
Rdkit2DPEOE_VSA9	0.00981997	0.00818331	0.00818331	0.0163666	0.0310966	0.0163666	0.01473	0.00163666	0.00981997	0.00490998
MordredSIC3	0.00654664	0.0163666	0	0.0376432	0.0114566	0.01473	0.0229133	0.00818331	0.00327332	0
MordredpiPC7	0	0.0392799	0.0278232	0.00818331	0	0.0114566	0.00654664	0.00327332	0.0245499	0
MordredATSC2se	0.0180033	0.00654664	0.00818331	0.01473	0.00163666	0.0212766	0	0.0392799	0.00981997	0
MordredMATS6Z	0.00981997	0	0.0294599	0.0114566	0.0392799	0	0	0	0.0114566	0.0180033
MordredBCUTd-1h	0.00163666	0.01473	0.00818331	0.0310966	0.0294599	0.0163666	0	0.0114566	0.00654664	0
MordredAATSC6d	0.0130933	0.0294599	0.0360065	0.00163666	0.00163666	0.00981997	0.00981997	0.00654664	0.00490998	0.00654664
MordredAATS1p	0	0.0130933	0.0490998	0.0114566	0.01473	0.00654664	0.0114566	0.00490998	0.00818331	0
MordredSpAbs_Dzp	0.0540098	0.00163666	0.0327332	0.0212766	0.00327332	0.00163666	0	0	0.00163666	0.00327332
MordredMi	0.00818331	0.00163666	0	0	0.0229133	0.00818331	0.0114566	0.00818331	0.0572831	0.00163666
MordredAATS6dv	0.0392799	0.0130933	0.00981997	0	0.0114566	0	0.00981997	0.0130933	0.0212766	0
MordredAATSC8d	0.0114566	0.00490998	0.00490998	0	0.0130933	0.0180033	0.00981997	0.0409165	0.00490998	0.00981997
Rdkit2DSlogP_VSA1	0.01473	0.00163666	0.0114566	0.00490998	0.0114566	0.0196399	0.00654664	0.00327332	0.0343699	0.00981997
MordredMAXsssCH	0.00654664	0.0196399	0.00163666	0.00327332	0.0180033	0.00327332	0.0180033	0.01473	0.00981997	0.0229133
CDKMDEC-11	0.0343699	0.00163666	0.0261866	0.0114566	0	0.00490998	0.0245499	0.00327332	0	0.0114566
MordredAATS6s	0.00163666	0.0114566	0.0196399	0.00327332	0.0130933	0.00327332	0.00327332	0.0441899	0.0130933	0.00327332
Rdkit2DVSA_EState8	0.00818331	0.0212766	0.00981997	0.00163666	0	0.0196399	0.00818331	0.00818331	0.00981997	0.0294599
Rdkit2DChi1n	0.00818331	0.0229133	0.0278232	0	0	0.0130933	0.00818331	0	0	0.0360065
MordredAATSC8dv	0	0.0245499	0.00490998	0.0163666	0.0327332	0.0196399	0.00490998	0	0.0130933	0
Rdkit2DSlogP_VSA6	0	0	0	0	0.0114566	0.0163666	0.0114566	0	0.0343699	0.0409165
MordredAATS7p	0.0212766	0.0180033	0	0.00163666	0.00654664	0.0130933	0.0163666	0.00981997	0.0278232	0
MordredSM1_Dzi	0.00654664	0.00490998	0.00818331	0.0130933	0.0163666	0.0114566	0.0196399	0.00490998	0.0114566	0.0180033
MordredAXp-3dv	0.00490998	0.01473	0.0114566	0	0.0376432	0.00654664	0.0163666	0.00654664	0	0.0163666
MordredBCUTse-1l	0.01473	0.00654664	0.0196399	0.00327332	0	0.00818331	0.0310966	0.00327332	0.0278232	0
MordredAATSC3dv	0.00163666	0.00163666	0	0	0.0294599	0.0130933	0.00981997	0.0376432	0	0.0212766
MordredAATSC7se	0.00818331	0.00654664	0.0180033	0.0360065	0.0130933	0.00163666	0.00981997	0.0130933	0.00163666	0.00654664
MordredMATS4s	0.00490998	0.0261866	0.00654664	0.00327332	0.00490998	0.00981997	0.00327332	0.01473	0.0229133	0.0180033
Rdkit2DPEOE_VSA1	0	0.0196399	0.00327332	0.0114566	0.0310966	0.00327332	0.00654664	0.0327332	0	0.00654664
MordredATS0se	0	0.0490998	0.00327332	0	0.00981997	0.00490998	0.0212766	0	0.0180033	0.00818331
MordredAATSC3pe	0.00163666	0	0.0114566	0.0294599	0.00163666	0.00490998	0.00163666	0.0245499	0.00981997	0.0278232
Rdkit2DChi0v	0.0114566	0	0.00654664	0.0294599	0.00163666	0.0130933	0.0310966	0.01473	0.00490998	0
MordredATSC7p	0.00654664	0.01473	0.00981997	0.00654664	0.00163666	0.00327332	0.0229133	0.0310966	0.0163666	0
MordredAATS0p	0	0.0441899	0	0.00163666	0.0360065	0.00327332	0.00818331	0.00327332	0.0163666	0
MordredATSC5Z	0.00163666	0.00490998	0	0.00163666	0.0245499	0.0180033	0.0130933	0.01473	0.0212766	0.0130933
MordredAETA_beta_ns_d	0.01473	0.0163666	0.0130933	0.00327332	0.00327332	0.00163666	0.00490998	0.0278232	0	0.0278232
MordredAATSC2m	0.0294599	0.00327332	0.0196399	0	0	0.0474632	0.00327332	0	0.00818331	0.00163666
MordredAATS8Z	0	0	0.00818331	0.0278232	0.00490998	0.0114566	0.00327332	0.00654664	0.00818331	0.0425532
MordredSpMAD_Dzv	0.00981997	0.00163666	0.0360065	0	0.00654664	0	0	0.0425532	0.0163666	0
MordredAATSC1d	0.00163666	0.00490998	0.0114566	0.00490998	0.0163666	0.00654664	0.00654664	0.0245499	0.0130933	0.0212766
MordredMATS2p	0.00654664	0.00981997	0.0343699	0.00327332	0	0.0196399	0.0114566	0.0163666	0	0.00981997
MordredBCUTv-1l	0.0114566	0.00981997	0.0425532	0.00818331	0.00327332	0.0130933	0.0114566	0	0.0114566	0
MordredAATSC4pe	0.00818331	0.0392799	0.00818331	0.00163666	0.0163666	0.00327332	0.00163666	0	0.00981997	0.0229133
MordredMATS3d	0	0.00981997	0.0360065	0.0294599	0.00327332	0.01473	0.00327332	0.00490998	0	0.00981997
Rdkit2DChi1	0	0.00163666	0.00981997	0.0163666	0.01473	0.00327332	0	0.0360065	0.00981997	0.0180033
MordredAETA_beta_s	0.0130933	0.00981997	0.00654664	0.0196399	0.00818331	0.00654664	0.00163666	0.0392799	0.00163666	0.00327332
MACCSKeys95	0.0409165	0.0114566	0.00327332	0	0.0180033	0	0	0.00163666	0	0.0343699
MordredMATS7c	0.0163666	0.0229133	0.00163666	0	0.00818331	0.0294599	0.0114566	0.00490998	0	0.0130933
MordredATSC0m	0.00818331	0.00981997	0.0261866	0	0.0245499	0	0.00490998	0.0278232	0	0.00654664
MordredAATS7se	0.00490998	0.0245499	0.0278232	0.00490998	0.0180033	0.0114566	0.00490998	0.00327332	0.00818331	0
MordredSRW09	0.0409165	0.0163666	0.00490998	0.00327332	0.00327332	0	0.0130933	0.0229133	0	0.00327332
MordredBCUTd-1l	0	0.0278232	0.0261866	0.01473	0.00490998	0	0.0114566	0.00163666	0.01473	0.00654664
MordredAATSC6are	0.00981997	0.0130933	0.0261866	0.0327332	0	0	0.00327332	0.00327332	0.0130933	0.00654664
MordredAXp-0d	0.0130933	0	0.00163666	0.0229133	0.0229133	0.00163666	0.0180033	0.00327332	0.0196399	0.00490998
MordredATS6v	0	0	0.01473	0.0310966	0.0163666	0.0114566	0.0245499	0.00981997	0	0
MordredGATS3p	0.00818331	0.00327332	0.00490998	0.0130933	0.0212766	0.0212766	0.00327332	0.00981997	0.0163666	0.00654664
MordredETA_eta	0.00327332	0.01473	0.00654664	0.01473	0.0163666	0.0212766	0.00163666	0	0.0130933	0.01473
MordredATSC5dv	0.0130933	0.00327332	0.00818331	0.0130933	0.0196399	0.0180033	0.0114566	0.00490998	0.00163666	0.0130933
MordredATS6m	0	0	0	0.0638298	0	0.01473	0.0229133	0.00490998	0	0
MordredMATS6c	0.00327332	0.01473	0.0376432	0.00818331	0	0	0.0114566	0.00490998	0.00163666	0.0245499
MordredMAXaaN	0.00654664	0	0.0278232	0	0.0163666	0.0294599	0.00818331	0.00163666	0.0163666	0
MordredAXp-1dv	0	0.00981997	0.00981997	0.00163666	0	0.0294599	0.0294599	0.0130933	0	0.0130933
Rdkit2DChi0	0.0114566	0.00818331	0.00163666	0	0.0278232	0.0392799	0	0	0.00327332	0.0130933
CDKMDEC-12	0	0.00490998	0.0130933	0.00490998	0.01473	0.00163666	0.0278232	0.00981997	0.0212766	0.00654664
MordredAATSC3p	0.01473	0.00490998	0.0327332	0.0196399	0.00327332	0	0.0114566	0.00327332	0	0.0130933
MordredAATSC0are	0.00163666	0.00163666	0.01473	0.00327332	0.0130933	0.0245499	0.0114566	0.00818331	0.0229133	0.00163666
MordredMATS3s	0.00163666	0.0130933	0.0294599	0	0.01473	0.0114566	0.0229133	0	0.00654664	0.00327332
MordredMATS1d	0.0130933	0.00981997	0.00163666	0.00654664	0.0114566	0.00818331	0.0163666	0	0.0130933	0.0229133
MordredMINdO	0.0245499	0.00654664	0.0376432	0.00654664	0.0130933	0.00163666	0	0.00163666	0.00818331	0.00327332
MordredATSC0are	0.00327332	0.0163666	0.0212766	0.00163666	0.00818331	0	0.0261866	0	0.00163666	0.0245499
MordredMIC4	0.01473	0.00818331	0.0180033	0.00163666	0.0180033	0.0261866	0	0.00163666	0.00163666	0.0130933
MordredMv	0.0310966	0.00490998	0.0229133	0.0180033	0.00818331	0.0114566	0.00163666	0	0.00327332	0.00163666
MordredATSC7i	0.0130933	0.00163666	0.00490998	0.00490998	0.0114566	0.0114566	0.0163666	0.0114566	0.00818331	0.0196399
MordredGATS4v	0.00490998	0.0114566	0.01473	0.00327332	0.0212766	0.01473	0.00327332	0.00327332	0.0212766	0.00327332
MordredGATS5are	0	0.00654664	0.0343699	0	0.00654664	0	0.00654664	0.0114566	0.0196399	0.0163666
Rdkit2DMolMR	0	0.0409165	0	0.00981997	0.00981997	0.00163666	0	0.0180033	0.00818331	0.0130933
MordredAATSC4Z	0.0180033	0.0180033	0	0.00654664	0.0245499	0.0114566	0.00163666	0.00163666	0.00327332	0.01473
MordredATSC2d	0	0.0114566	0.00327332	0.00490998	0.0245499	0.00981997	0.0245499	0.00818331	0.00327332	0.00981997
MordredTIC2	0.00327332	0.00818331	0.0229133	0.0163666	0.0229133	0.01473	0.00490998	0.00654664	0	0
CDKFMF	0.00654664	0	0.0163666	0.00490998	0	0.00163666	0.00981997	0.0130933	0.0261866	0.0212766
MordredJGI2	0.0278232	0.00654664	0.0130933	0.00327332	0.00490998	0.00163666	0.0114566	0.00818331	0.0163666	0.00654664
Rdkit2DVSA_EState4	0	0.00327332	0.0196399	0.0196399	0.01473	0.0196399	0.00654664	0.00490998	0.00981997	0
Circular1391	0	0	0.00163666	0.00163666	0	0.01473	0.0212766	0.0163666	0.00981997	0.0327332
MordredAATSC0s	0.00163666	0.00981997	0.0294599	0.00163666	0.0180033	0.0130933	0.00981997	0.00327332	0.00981997	0.00163666
MordredXc-5dv	0.00818331	0.00490998	0.00327332	0.0163666	0.0114566	0	0	0	0.0441899	0.00981997
MordredMATS6s	0.00490998	0.01473	0.0212766	0.0130933	0	0	0	0.0245499	0.00818331	0.0114566
MordredMATS3pe	0.0245499	0.00163666	0.00327332	0.00981997	0.00163666	0.01473	0	0.00327332	0	0.0376432
MordredmZagreb2	0.0114566	0.0114566	0	0.0114566	0.01473	0.0180033	0.00163666	0.0130933	0.00163666	0.0130933
MordredAATSC3Z	0	0.0278232	0.0180033	0.00490998	0	0	0.00490998	0.00490998	0.01473	0.0212766
Rdkit2DEState_VSA9	0.00490998	0.0245499	0	0	0.00163666	0	0.0130933	0.0163666	0.0163666	0.0196399
Circular1866	0.0261866	0.00163666	0.0114566	0.00818331	0.0163666	0.0130933	0.0114566	0.00163666	0.00490998	0
MordredATSC5s	0.0196399	0	0.00818331	0.0180033	0.0130933	0.01473	0.00981997	0.00163666	0.00327332	0.00654664
MordredGATS5pe	0	0.00654664	0.0130933	0.0163666	0.01473	0.00327332	0.0343699	0.00327332	0.00163666	0.00163666
MordredATSC3se	0.00981997	0.0229133	0.01473	0.00163666	0.00327332	0.0163666	0.00654664	0.0196399	0	0
MordredAATSC5d	0	0.00490998	0.00818331	0.00327332	0.0212766	0.00327332	0.0114566	0.00490998	0.0278232	0.00981997
MordredAETA_dBeta	0.0327332	0.0130933	0.00490998	0.00163666	0.0180033	0	0.00163666	0.00654664	0.00163666	0.0130933
MordredATS7Z	0	0	0.0261866	0.00818331	0	0.0163666	0.0163666	0.0163666	0.00490998	0.00490998
CDKPetitjeanNumber	0.00818331	0	0.00163666	0.00654664	0.0278232	0.0343699	0	0.00490998	0	0.00981997
MordredSpMAD_A	0.00818331	0.00818331	0	0.0196399	0.00981997	0.0130933	0.00327332	0.0180033	0.00490998	0.00654664
CDKATSm5	0	0.00327332	0.00654664	0.00163666	0.01473	0.0229133	0	0.00327332	0.0261866	0.0130933
MordredBCUTi-1l	0.0196399	0.0114566	0.00163666	0.00981997	0.0163666	0.00654664	0.00654664	0.0180033	0	0.00163666
MordredAMID_h	0.0114566	0.00981997	0.0114566	0	0	0.0114566	0	0.00490998	0.0278232	0.01473
MordredAATSC3se	0.0114566	0.0163666	0.00818331	0.01473	0.0114566	0.0163666	0.00327332	0.00163666	0.00818331	0
MordredAXp-5d	0	0.00163666	0.00163666	0	0.0441899	0.01473	0.00654664	0.00327332	0.00981997	0.00981997
MordredMINdssC	0	0.0180033	0.0327332	0	0.0114566	0.00654664	0	0.0212766	0	0.00163666
MordredTSRW10	0.01473	0.0229133	0.0229133	0.00163666	0.00163666	0.0114566	0	0.00327332	0.0130933	0
MordredGATS3v	0.00490998	0.0163666	0.00327332	0.00327332	0.0130933	0	0.00654664	0.00981997	0.0245499	0.00981997
MordredAATS5s	0	0.00818331	0.0114566	0.00818331	0.00654664	0.01473	0	0.0245499	0.00490998	0.0130933
CDKMDEC-23	0.0245499	0.00163666	0.0180033	0.00818331	0.00163666	0.00490998	0.00818331	0.00654664	0.00981997	0.00818331
MordredGATS2m	0.00490998	0.00163666	0	0	0.0114566	0.0245499	0.0245499	0.0212766	0	0.00327332
CDKATSm3	0.00654664	0.0327332	0	0.00163666	0	0.00981997	0.0114566	0.00163666	0.0245499	0.00327332
MordredATS4p	0	0.00163666	0	0	0.00490998	0.0458265	0	0.0163666	0.0130933	0.00981997
Mordredn6HRing	0.0212766	0	0.00490998	0.0245499	0.00490998	0.00654664	0.00490998	0	0.0212766	0.00163666
MordredATSC5c	0.00981997	0.00490998	0.00490998	0.00163666	0.00327332	0.01473	0.00818331	0.0261866	0.00327332	0.0130933
CDKATSp1	0.0245499	0	0.01473	0	0.0392799	0	0.00490998	0.00654664	0	0
MordredETA_eta_L	0	0.0261866	0	0	0.0196399	0.0114566	0.00981997	0.00327332	0.00654664	0.0130933
MordredATSC6p	0.0245499	0.00163666	0.00654664	0	0.0130933	0	0.00490998	0.00981997	0.0114566	0.0180033
MordredAATS6Z	0.0130933	0.00163666	0.00327332	0.00327332	0.0163666	0.0114566	0.0245499	0.00654664	0.00327332	0.00654664
MordredATSC6v	0.00818331	0.00163666	0.0392799	0	0.00981997	0.0114566	0.00327332	0.0114566	0.00163666	0.00327332
MordredAATSC8c	0.01473	0.0180033	0.00654664	0.00654664	0.00163666	0.0245499	0.00327332	0.00818331	0.00490998	0.00163666
MordredBCUTdv-1l	0.00654664	0	0.00981997	0.0180033	0.00327332	0.00327332	0	0.0114566	0.00327332	0.0327332
MordredMATS7are	0.0261866	0	0	0	0.00818331	0.0180033	0	0.00490998	0	0.0310966
MordredATSC7are	0.00654664	0.00981997	0.0114566	0	0.00490998	0.00981997	0	0.0458265	0	0
Circular1535	0	0.0245499	0	0.0409165	0	0.00654664	0.0163666	0	0	0
MordredAATS4i	0.0212766	0.0130933	0.00163666	0	0.00981997	0.00490998	0.0114566	0.0163666	0.00490998	0.00490998
MordredSpDiam_DzZ	0	0.00490998	0	0	0.0409165	0	0.0425532	0	0	0
MordredETA_dEpsilon_C	0.00490998	0.00163666	0.0294599	0	0.00163666	0.00163666	0.01473	0	0.0261866	0.00818331
MordredRotRatio	0.01473	0.00163666	0	0.00327332	0.0114566	0.0163666	0.0196399	0	0.0114566	0.00981997
MordredBCUTc-1h	0	0.0114566	0.0130933	0.00490998	0.01473	0.0229133	0.00490998	0.00490998	0.00163666	0.00818331
MordredMAXsOH	0.0196399	0.00490998	0.00654664	0.00654664	0.00981997	0.0130933	0.00163666	0.00818331	0.01473	0.00163666
MordredATSC6are	0.00818331	0	0.00327332	0.00654664	0.0212766	0.00163666	0.00818331	0.00654664	0.0212766	0.00981997
MordredGATS6i	0.00981997	0.01473	0.00654664	0.00163666	0.0261866	0.00654664	0	0.0114566	0.00981997	0
MordredATS0s	0.0180033	0.00654664	0.0130933	0	0.0180033	0	0	0.0130933	0.00654664	0.0114566
MordredATSC4dv	0.0163666	0.00327332	0	0.00654664	0	0	0.00327332	0.0163666	0.0114566	0.0294599
MordredATSC8c	0.00818331	0.0212766	0	0.00163666	0	0	0.00490998	0.0229133	0.0261866	0.00163666
MordredATSC2dv	0.0229133	0.00327332	0.00327332	0.01473	0.00163666	0.0180033	0.00654664	0	0.00818331	0.00818331
MordredMATS6dv	0.0196399	0	0	0.00981997	0.0180033	0.0245499	0	0.00163666	0	0.0130933
MordredAATS8m	0.00981997	0	0	0.0114566	0.0130933	0	0.00981997	0.0229133	0	0.0180033
MordredfMF	0	0.00163666	0	0.00654664	0.00818331	0.0294599	0	0.00654664	0.0229133	0.00981997
MordredAATSC6p	0.01473	0	0.0180033	0.00327332	0	0.00163666	0.00163666	0.0212766	0.00490998	0.0196399
MordredATSC8d	0	0.0261866	0.00163666	0	0.00490998	0.00163666	0	0.01473	0.00981997	0.0261866
MordredATSC3dv	0.0392799	0.00818331	0	0	0.00327332	0	0.0114566	0.00981997	0.00818331	0.00327332
MordredAATS3s	0.0229133	0.00981997	0	0	0	0.0130933	0.00327332	0.0212766	0.0114566	0.00163666
MordredGATS5d	0.00327332	0.01473	0.0261866	0.00490998	0	0.00163666	0.00327332	0.0180033	0.00981997	0.00163666
MordredBCUTs-1l	0	0.00327332	0.00654664	0.00163666	0.0229133	0.0196399	0	0.0130933	0.00818331	0.00818331
MordredATSC7s	0.00654664	0.00981997	0.00490998	0.00981997	0.01473	0	0	0.0294599	0	0.00818331
MordredMse	0.00327332	0	0.01473	0.0196399	0.00818331	0.0212766	0	0.00818331	0.00818331	0
MordredATSC3pe	0	0.0180033	0.0180033	0.00490998	0.0163666	0.00163666	0	0.00818331	0	0.0163666
MordredATSC7dv	0.0294599	0	0.00490998	0.00490998	0.0163666	0.00327332	0.00490998	0.00654664	0.00981997	0.00163666
MordredAATS6p	0	0.00327332	0.00163666	0.0180033	0.0114566	0.01473	0.00981997	0.0114566	0.00981997	0.00163666
MordredAATS4m	0.0130933	0.00163666	0.0196399	0.00327332	0.0212766	0.0114566	0	0.00818331	0	0.00327332
MordredMINsOH	0.00163666	0	0.00490998	0.0376432	0.0196399	0	0	0	0.00818331	0.00981997
MordredAATSC7d	0	0.00981997	0.00163666	0.0114566	0.00981997	0.01473	0	0.00654664	0.0163666	0.00981997
MordredATSC6s	0.0229133	0.0261866	0	0	0	0.00490998	0.00818331	0	0.00818331	0.00981997
MordredMATS8d	0.0180033	0.00818331	0.00654664	0	0.0114566	0.0130933	0.00327332	0.00490998	0	0.01473
MordredAATSC2d	0	0.00818331	0	0.00818331	0.0261866	0.00490998	0.0180033	0.00818331	0.00163666	0.00490998
MordredAATS2dv	0.00327332	0	0.00981997	0.00981997	0.01473	0.0212766	0.00818331	0.00163666	0.00981997	0.00163666
MordredATSC6c	0.0343699	0	0.00818331	0	0.00163666	0	0.0180033	0.00981997	0.00490998	0.00327332
MordredMIC3	0.0130933	0.00163666	0	0.00654664	0.00818331	0.00818331	0.01473	0.00163666	0.0163666	0.00981997
MordredGATS8Z	0.0114566	0.00163666	0.01473	0.01473	0.0130933	0.00818331	0.00490998	0	0.0114566	0
MordredBCUTZ-1l	0.00654664	0	0.00163666	0.00163666	0.00818331	0.0294599	0.0212766	0.00981997	0.00163666	0
MordredAATSC1m	0.00490998	0.0130933	0.00654664	0.0163666	0.00327332	0.00490998	0	0.01473	0.01473	0.00163666
MordredATSC6d	0.00981997	0.00163666	0.0130933	0.00163666	0.00163666	0.00490998	0.00163666	0.0245499	0.00327332	0.0163666
CDKMDEC-22	0.0261866	0.00327332	0.00654664	0.00654664	0.0163666	0	0.00654664	0.00654664	0	0.00654664
MordredMAXsCl	0.0196399	0.0114566	0.00163666	0.00327332	0.0130933	0	0	0.0130933	0.0130933	0.00327332
MordredMATS2m	0.00490998	0.0196399	0.00654664	0	0.01473	0	0	0.00163666	0.0180033	0.0130933
MordredATSC5v	0.00327332	0.00327332	0	0.00981997	0.0245499	0.00654664	0.00327332	0.0245499	0	0.00327332
CDKnAtomLC	0.0278232	0.00163666	0.0130933	0	0.00327332	0.00818331	0.00490998	0.01473	0.00327332	0.00163666
MordredATSC7d	0	0	0.00490998	0.0196399	0.00163666	0	0.0180033	0.0130933	0.00981997	0.0114566
MordredBCUTm-1h	0.0130933	0.00981997	0	0.00327332	0	0	0.0114566	0	0.00981997	0.0294599
MordredMATS2are	0	0.0163666	0.01473	0.00654664	0.0327332	0.00327332	0	0	0.00327332	0
MordredGATS3are	0	0.0163666	0.00818331	0.00981997	0.00327332	0.00818331	0.00818331	0.00327332	0.0180033	0.00163666
MordredMATS5p	0.0212766	0.00327332	0.0343699	0	0	0	0.0180033	0	0	0
MordredATSC2v	0	0.00163666	0.00654664	0	0.0130933	0.00981997	0.00654664	0.00327332	0.0245499	0.0114566
MordredIC0	0	0.0343699	0	0	0.0212766	0	0.00327332	0.0114566	0.00163666	0.00490998
MordredAATSC2are	0	0.0130933	0.00818331	0	0.00981997	0.0229133	0.0196399	0	0.00163666	0.00163666
MordredETA_epsilon_5	0.00163666	0.00327332	0.00654664	0.00327332	0.00818331	0.00490998	0.0130933	0.0130933	0.0229133	0
MordredMATS4c	0.00818331	0.0130933	0.0294599	0.0196399	0	0	0	0	0.00327332	0.00327332
MordredAATS6se	0.00981997	0.00490998	0	0	0.0229133	0.00981997	0	0.00981997	0.00327332	0.0163666
MordredATS1s	0.00490998	0.00163666	0.00163666	0	0.00981997	0.0409165	0	0	0.0114566	0.00490998
MordredAATSC0d	0.00818331	0	0.0130933	0.00654664	0.00654664	0.00654664	0.00163666	0.0180033	0.00818331	0.00654664
MordredATS6s	0.00163666	0.0261866	0	0	0.00163666	0.0130933	0.0163666	0.00654664	0.00327332	0.00654664
MordredMATS2pe	0.00327332	0.0392799	0	0.0114566	0.00490998	0.00981997	0	0.00490998	0	0.00163666
MordredMATS5Z	0.0343699	0.00327332	0	0	0.01473	0.00327332	0.00327332	0	0.0163666	0
MordredC3SP2	0.0114566	0	0.00163666	0	0	0	0.0130933	0.0343699	0	0.0130933
MordredGATS8p	0.00163666	0.00327332	0	0.00818331	0.0196399	0.0130933	0.00981997	0.00654664	0.00818331	0.00327332
MordredMATS1i	0	0.00981997	0.00654664	0.00163666	0.0180033	0.0130933	0.00163666	0.00981997	0.0130933	0
MordredGATS5i	0.0278232	0.00490998	0.00490998	0.00327332	0	0.00163666	0	0.00654664	0.0196399	0.00490998
MordredAATS6m	0.00163666	0	0	0.00818331	0.00163666	0	0.0180033	0.00981997	0.01473	0.0196399
MordredGATS4pe	0.00163666	0.00327332	0.00654664	0.00327332	0.00163666	0.0114566	0.0229133	0.00327332	0.0130933	0.00654664
MordredATSC8are	0.0196399	0	0	0	0.0130933	0.00490998	0.00327332	0	0.0310966	0.00163666
MordredGATS7i	0.00490998	0.00818331	0	0.0130933	0.00654664	0.00490998	0.00327332	0.0114566	0.00327332	0.0180033
MordredATS2Z	0.00981997	0.00818331	0.00818331	0.0196399	0.00327332	0.00490998	0.00163666	0.0114566	0	0.00654664
MordredBCUTi-1h	0.0130933	0	0.00654664	0.00163666	0.00818331	0.01473	0.00654664	0.0130933	0	0.00981997
MordredGATS6dv	0.0163666	0	0	0	0	0	0.00490998	0.0261866	0.0180033	0.00818331
MordredXpc-5dv	0.00654664	0	0.00654664	0.00654664	0.0343699	0	0.00818331	0	0.00490998	0.00654664
CDKVCH-7	0.00818331	0.00163666	0.00327332	0.00163666	0.0130933	0.0229133	0.00327332	0	0.0130933	0.00654664
MordredGATS5c	0.00163666	0.00163666	0.00490998	0.00981997	0.0261866	0	0.00327332	0.00327332	0	0.0212766
MordredAATSC7Z	0.0114566	0.00327332	0.00327332	0.00163666	0.00981997	0.0114566	0	0	0.0180033	0.0130933
MordredAATS2v	0.00163666	0	0.00818331	0.0360065	0.00654664	0.0130933	0.00163666	0	0	0.00490998
MordredSaasN	0.00163666	0	0.00327332	0.0212766	0.00327332	0.00327332	0.0229133	0.00327332	0.0114566	0.00163666
MordredATS2i	0.0114566	0.00654664	0.0278232	0	0.0163666	0	0.00163666	0.00327332	0.00327332	0.00163666
Rdkit2Dfr_pyridine	0	0.0130933	0.0180033	0.00490998	0.00163666	0	0	0.0245499	0.00818331	0.00163666
MordredIC3	0.00818331	0.0114566	0	0.00327332	0.00654664	0.0130933	0.00327332	0.00490998	0.0114566	0.00981997
CDKkhs.dssC	0.0163666	0.00327332	0.00981997	0.00327332	0.00490998	0.0114566	0.0114566	0.00163666	0	0.00981997
MordredIC2	0.00981997	0.00818331	0.01473	0	0.00163666	0.00490998	0	0.00490998	0.0114566	0.0163666
MordredATS4i	0	0.00327332	0.0278232	0.00163666	0.0229133	0.00490998	0.00490998	0.00490998	0	0.00163666
MordredAATS0dv	0.00490998	0.00490998	0	0	0.00981997	0.00327332	0.00654664	0.01473	0.0196399	0.00818331
Circular1227	0.00327332	0.00327332	0.0130933	0.0212766	0.0163666	0	0.00654664	0.00818331	0	0
MordredATS5se	0	0.0294599	0	0.00654664	0.00654664	0	0	0	0.0261866	0.00163666
MordredAATSC8are	0	0	0.00654664	0	0	0.0163666	0	0.0392799	0.00818331	0
CDKATSp2	0.0392799	0	0.00163666	0	0.01473	0	0	0.00818331	0.00654664	0
Circular739	0.01473	0.0229133	0.01473	0	0	0.00490998	0.00327332	0.00490998	0.00490998	0
MordredAATS8dv	0.0180033	0.00981997	0.00818331	0.00490998	0	0	0.0130933	0.00490998	0.00654664	0.00490998
MordredAXp-2dv	0.0490998	0	0.00490998	0	0	0	0	0.00327332	0.00327332	0.00981997
MordredATSC2Z	0.0130933	0.00981997	0.00818331	0.00163666	0	0.00490998	0	0.00163666	0.0196399	0.0114566
MordredSpMAD_D	0	0	0.00163666	0	0.0229133	0.00490998	0.0310966	0.00981997	0	0
MordredAATSC2v	0.00327332	0.00818331	0	0	0.0114566	0	0.00327332	0.00981997	0.0310966	0.00327332
MordredAATSC6se	0.0130933	0.0114566	0	0.0180033	0.00163666	0	0.00163666	0.0130933	0.00981997	0
MordredATSC2s	0	0.01473	0.0212766	0.0114566	0	0.00163666	0.00327332	0.00163666	0.01473	0
MordredGATS6se	0.00163666	0.00981997	0	0.00490998	0.00490998	0.00981997	0.00490998	0	0.0327332	0
MordredGATS7pe	0.00327332	0.0180033	0	0	0.01473	0.00818331	0.00654664	0	0.0180033	0
MordredMPC8	0.0261866	0.0245499	0	0	0	0	0.00818331	0.00818331	0	0.00163666
MordredMATS4i	0	0.0163666	0	0.0360065	0	0.00981997	0	0	0	0.00654664
MordredSsOH	0	0.00981997	0.00163666	0	0	0.0278232	0	0.00818331	0.00981997	0.00981997
MordredSM1_Dzare	0	0.00490998	0	0.00818331	0.0163666	0	0.0180033	0.01473	0	0.00490998
MordredMATS5dv	0.00818331	0.00327332	0.00327332	0.0196399	0	0.0130933	0	0.00327332	0.01473	0.00163666
MordredSaasC	0	0.0130933	0	0.00163666	0.00490998	0.0130933	0.0130933	0.00818331	0.00981997	0.00327332
MordrednBase	0.00654664	0.00490998	0	0.00490998	0.00490998	0.00818331	0.01473	0.00818331	0.00654664	0.00818331
MordredMATS2d	0.00327332	0.0245499	0.01473	0.00654664	0.00981997	0.00163666	0.00327332	0	0	0.00327332
Rdkit2DVSA_EState1	0.00327332	0.00654664	0.00490998	0.0130933	0.00163666	0.00981997	0	0.0114566	0	0.0163666
MACCSKeys120	0.0114566	0.01473	0	0	0	0	0.00490998	0	0.0180033	0.0180033
MordredAATSC5p	0.0130933	0.00490998	0.00981997	0	0.00818331	0.0114566	0	0.00163666	0.0163666	0
MordredSaaCH	0.00490998	0.00327332	0.0130933	0.00163666	0.0114566	0.01473	0	0	0.0163666	0
MordredMAXaasC	0.0229133	0.00163666	0.00654664	0	0	0	0.00654664	0.0278232	0	0
MordredSpMAD_Dzp	0	0	0.00654664	0.00654664	0.00654664	0.00327332	0.0163666	0.0212766	0.00490998	0
MordredMp	0.0180033	0.0114566	0	0	0.01473	0	0	0.00163666	0.0130933	0.00654664
MordredATS1dv	0.00327332	0	0.0261866	0	0	0.00163666	0.00327332	0	0.00163666	0.0294599
MordredAXp-5dv	0.00654664	0.00163666	0	0.00163666	0.0114566	0.0245499	0.0180033	0	0.00163666	0
MACCSKeys152	0.0245499	0	0.0114566	0.0130933	0.00490998	0	0	0.00163666	0.00327332	0.00490998
MACCSKeys97	0.00327332	0.00490998	0	0.00163666	0	0.0130933	0.0130933	0.0261866	0	0.00163666
MordredATSC6se	0.00327332	0.0310966	0	0.00818331	0.00981997	0.00163666	0	0	0.00818331	0.00163666
MordredATS1p	0	0.00327332	0.00981997	0	0.00490998	0	0	0.00654664	0.0229133	0.0163666
MordredGATS6m	0.00327332	0	0	0.00163666	0	0.00818331	0	0.00981997	0.0409165	0
MordredC1SP2	0	0.0294599	0	0.00490998	0.00163666	0.0196399	0.00163666	0	0	0.00654664
Rdkit2DSMR_VSA3	0.00981997	0	0.00163666	0	0.0212766	0.00163666	0.0212766	0	0.00818331	0
MordredSIC2	0.00818331	0.00490998	0	0.01473	0.00327332	0.01473	0.00818331	0	0.00654664	0.00327332
MordredATS1Z	0.00490998	0	0	0	0.00654664	0.00654664	0.0180033	0.0180033	0.00490998	0.00490998
MordredATSC6dv	0.0130933	0.00163666	0.00981997	0.00490998	0.00327332	0.00818331	0.01473	0.00490998	0	0.00327332
MordredMATS7se	0	0.0130933	0.00981997	0.0114566	0.00163666	0.00327332	0.00654664	0	0.0163666	0.00163666
MordredXpc-5d	0	0.0360065	0.00490998	0	0.00163666	0	0.00163666	0.00490998	0.00981997	0.00327332
MordredZMIC5	0.00490998	0	0.00490998	0.0180033	0.00654664	0.00654664	0	0.00490998	0.00163666	0.01473
Rdkit2DChi4n	0	0	0	0	0.0212766	0	0.00163666	0	0.0229133	0.0163666
CDKATSm4	0.0229133	0.0163666	0.00818331	0	0	0.0114566	0	0.00327332	0	0
MordredAATS5are	0.0245499	0	0.0212766	0	0	0.0163666	0	0	0	0
MordredAATS7v	0.00818331	0.01473	0	0.00490998	0.0114566	0	0.00327332	0.0130933	0	0.00654664
MordredXch-6d	0.00163666	0.0114566	0.00818331	0	0.00654664	0.00163666	0	0.00818331	0.00654664	0.0180033
MordredATS8s	0	0.0163666	0	0	0.01473	0.0114566	0	0.00654664	0.0130933	0
MordredBCUTse-1h	0.00327332	0.0130933	0.00163666	0.00163666	0	0	0	0.01473	0.0245499	0.00163666
CDKMDEO-11	0	0.00163666	0.00490998	0	0.00654664	0	0.00818331	0.00981997	0.0261866	0.00327332
MordredATSC0dv	0.00327332	0	0	0	0.00163666	0.00490998	0.0130933	0.00327332	0.00163666	0.0327332
MordredJGT10	0.0212766	0.01473	0	0.00654664	0	0	0	0.0130933	0	0.00490998
MordredAATSC4p	0.0130933	0	0.00818331	0.00490998	0.00490998	0	0.00981997	0.00981997	0.00981997	0
MordredAATS2s	0.0180033	0.00163666	0.00654664	0.0114566	0.00327332	0	0	0.0114566	0.00163666	0.00654664
Rdkit2DVSA_EState9	0	0.00818331	0	0	0.00327332	0.0114566	0.01473	0.00163666	0.0114566	0.00981997
MordredCIC2	0.00981997	0	0	0	0.0229133	0.00163666	0	0.00654664	0	0.0196399
MordredJGI1	0.00818331	0.00981997	0.0130933	0.0114566	0.00327332	0.00818331	0	0.00327332	0.00163666	0.00163666
MordredMATS8s	0	0.0180033	0.00654664	0.00327332	0.00327332	0.0114566	0.00818331	0.00327332	0.00654664	0
MordredATS4m	0.0130933	0.0196399	0.00327332	0	0.00163666	0	0.00163666	0.00981997	0.00163666	0.00818331
CDKATSp4	0.00654664	0	0.00163666	0.00327332	0.00818331	0.00818331	0.0180033	0.00163666	0	0.0114566
MordredMATS4d	0.00818331	0.0163666	0	0.00327332	0.00163666	0.00654664	0	0.0180033	0	0.00490998
MordredMATS4Z	0.00818331	0.0229133	0	0.00327332	0.00490998	0.01473	0.00327332	0	0.00163666	0
Circular75	0.0245499	0	0.0180033	0	0	0	0	0	0.0163666	0
MordredSdO	0.0114566	0.00163666	0	0.0245499	0.00327332	0	0	0.00818331	0	0.00981997
MordredGATS1dv	0.00981997	0.00327332	0	0.00327332	0	0.0212766	0	0.00981997	0.00327332	0.00818331
MordredAATS2p	0.00654664	0.0196399	0.00163666	0.00163666	0	0.00327332	0.0114566	0.00163666	0.00490998	0.00818331
MordredAATSC2pe	0.00163666	0	0	0.00490998	0.00490998	0.00163666	0.00327332	0.0163666	0.00490998	0.0212766
MordredXc-3dv	0.0114566	0.00327332	0.00327332	0	0	0	0.00654664	0.00327332	0.00818331	0.0229133
Circular1855	0.01473	0	0	0.00654664	0	0.0114566	0.00654664	0.00163666	0	0.0180033
MordredGATS6are	0.00327332	0	0.0114566	0	0.00163666	0.00490998	0.00981997	0.0130933	0.0130933	0
MordredATSC8Z	0	0.00490998	0	0	0.0163666	0.00327332	0.01473	0	0.0180033	0
Rdkit2DSMR_VSA6	0.00654664	0.00654664	0.00490998	0.0130933	0.00163666	0	0.00490998	0	0.00654664	0.0130933
MordredXch-5d	0	0.00654664	0.0212766	0	0	0	0.0180033	0.00327332	0.00490998	0.00327332
Rdkit2DPEOE_VSA3	0	0	0	0	0	0.0163666	0.0229133	0	0.0163666	0.00163666
MordredC1SP3	0.0245499	0	0	0.00490998	0	0.00654664	0.01473	0	0.00163666	0.00490998
MordredAATS6pe	0	0	0.00490998	0.00327332	0.00654664	0	0.00654664	0.00327332	0.00818331	0.0245499
Rdkit2DChi2v	0.00654664	0.00327332	0.00818331	0.00818331	0	0.00490998	0.00654664	0.0114566	0.00163666	0.00654664
MordredAATS3v	0	0.00327332	0.00654664	0.00490998	0.00654664	0.0180033	0	0.00490998	0.0130933	0
MordredSpMAD_DzZ	0	0	0.00490998	0	0.00490998	0.0278232	0.0114566	0	0.00654664	0.00163666
MordredMATS8c	0.0180033	0.0163666	0	0	0	0	0.00981997	0.0130933	0	0
MordredAATSC0se	0	0.0114566	0.0196399	0	0.00981997	0	0.00163666	0.00818331	0.00163666	0.00327332
MordredATSC0se	0	0.00163666	0.00327332	0.0245499	0.00327332	0.0196399	0	0	0	0.00327332
MordredATSC5d	0.0130933	0.00163666	0.00327332	0	0.00163666	0	0	0.00981997	0.00981997	0.0163666
Circular202	0	0	0	0.0261866	0	0.0212766	0	0	0	0.00818331
MordredAXp-4dv	0.00163666	0.00163666	0.00163666	0.00490998	0	0.0343699	0	0.0114566	0	0
MordredBIC2	0.00327332	0	0.0180033	0.00163666	0.00818331	0.00163666	0.00490998	0.00490998	0.0130933	0
Rdkit2DEState_VSA6	0	0.00981997	0	0.00818331	0.00163666	0.00490998	0.00490998	0.0180033	0.00654664	0.00163666
MordredGATS8i	0	0.01473	0	0	0.00981997	0	0.00654664	0	0.01473	0.00981997
MordredXc-3d	0	0.00818331	0.0130933	0.00490998	0	0.00490998	0.00490998	0.00654664	0	0.0130933
Circular389	0.00327332	0.0310966	0.0180033	0	0	0	0	0	0.00327332	0
CDKnAtomP	0.00163666	0	0.0130933	0.00327332	0.0278232	0.00163666	0	0.00818331	0	0
MordredATS5m	0	0	0.00818331	0	0	0.00981997	0	0.00818331	0.00327332	0.0261866
MordredETA_dEpsilon_A	0	0	0.00163666	0	0	0.00490998	0.0212766	0.00981997	0.00327332	0.01473
MordredMATS2Z	0	0.0130933	0	0.0114566	0	0.00327332	0.00981997	0.00163666	0	0.01473
MordredAATS8se	0.0163666	0.00163666	0.00654664	0.00490998	0.00163666	0.0229133	0	0	0	0
MordredBIC1	0.0245499	0.00163666	0	0.00327332	0.00163666	0	0.01473	0.00654664	0	0.00163666
MordredATS7p	0.0180033	0.00490998	0	0	0.00818331	0	0	0.0229133	0	0
MordredBIC5	0.00981997	0	0.00818331	0	0.0245499	0	0	0	0.00163666	0.00981997
MordredGATS8se	0	0	0.0130933	0	0.00163666	0.00981997	0.00163666	0.01473	0.00818331	0.00490998
MACCSKeys135	0	0	0	0	0.00490998	0	0	0.0180033	0	0.0310966
MordredBIC3	0.00327332	0.00654664	0.00163666	0.00981997	0.00163666	0.00981997	0.00163666	0.00490998	0.00163666	0.0130933
MordredKier2	0	0.00163666	0	0.00490998	0.00490998	0.0163666	0.00818331	0.0163666	0	0
MordredAATSC7i	0	0.00163666	0.00327332	0.0114566	0.00490998	0	0.00163666	0.0163666	0.00981997	0.00327332
Circular1399	0.00818331	0	0.0163666	0.0229133	0.00163666	0	0	0.00327332	0	0
MordredATS0i	0.0130933	0.00818331	0	0	0.00654664	0.00327332	0	0.00327332	0	0.0180033
MordredAETA_beta	0.00818331	0.00654664	0	0.00981997	0.00490998	0	0.0130933	0.00163666	0.00490998	0.00327332
MordredAATSC4v	0	0.00490998	0.00654664	0.00163666	0.00981997	0.00327332	0.00327332	0.00654664	0.00654664	0.00981997
MordredSsBr	0.00654664	0.00163666	0.0163666	0.00327332	0.00327332	0.0196399	0	0	0	0.00163666
MordredMATS2dv	0.00163666	0.00654664	0	0.00981997	0.00163666	0	0.0196399	0.00490998	0.00654664	0.00163666
MordredMAXssO	0.00818331	0.00818331	0	0	0	0.00818331	0.00327332	0	0.0245499	0
Rdkit2DPEOE_VSA11	0.00163666	0	0.0180033	0	0.01473	0.00981997	0	0.00490998	0	0.00327332
MordredBCUTp-1h	0.0130933	0.00327332	0	0.00981997	0.00327332	0	0.00490998	0.00818331	0.00490998	0.00490998
MordredMZ	0.0130933	0.00327332	0.00163666	0	0.00490998	0.00163666	0.0163666	0	0	0.0114566
MordredSsCH3	0.00654664	0.00163666	0.00163666	0.0278232	0.0114566	0.00163666	0	0	0	0.00163666
MordredSRW10	0	0.00163666	0.01473	0	0	0	0.00490998	0.00981997	0	0.0212766
MordredXp-7d	0.0310966	0.00327332	0	0.00163666	0	0.00981997	0	0	0.00163666	0.00490998
MordredGATS8dv	0.0114566	0	0	0	0.0163666	0	0.00163666	0	0.0180033	0.00327332
MordredATS2p	0.0114566	0	0.0130933	0	0.00818331	0.0130933	0	0	0.00490998	0
MordredMATS5s	0.0343699	0	0.00163666	0	0.00163666	0	0.00327332	0	0.00490998	0.00490998
MordredMATS6i	0	0	0.01473	0	0.00490998	0.0245499	0	0	0.00163666	0.00490998
MordredAATS1se	0.00327332	0	0.00818331	0.00490998	0	0.0114566	0	0.0180033	0.00490998	0
MordredAATS0v	0.00163666	0.0212766	0.00327332	0	0.00327332	0	0.0212766	0	0	0
MordredATSC4pe	0.00654664	0.01473	0.0114566	0.00163666	0.00490998	0.00327332	0	0.00818331	0	0
MordredAETA_eta_RL	0	0.0310966	0.0130933	0	0	0	0.00654664	0	0	0
MordredLipinski	0.00327332	0	0	0.0278232	0.0114566	0	0	0	0.00654664	0.00163666
MordredMATS4p	0.00818331	0.00818331	0.00163666	0.0130933	0.00490998	0.00163666	0	0	0	0.0130933
MordredSpMax_Dzp	0	0	0	0.00490998	0.0343699	0	0.00981997	0	0	0
MordredMATS8p	0.00818331	0	0.0130933	0.00490998	0	0.0229133	0	0	0	0
MordredATSC0v	0	0.00163666	0	0.00490998	0.01473	0	0.00163666	0.0163666	0.00981997	0
MordredMINsCl	0	0	0	0.00818331	0.00327332	0	0	0.0310966	0.00490998	0.00163666
MordredMare	0.0327332	0	0	0.00818331	0.00327332	0	0	0.00490998	0	0
Rdkit2DKappa2	0	0	0.00327332	0.00818331	0.00654664	0	0	0.0196399	0.00654664	0.00490998
MordredMINaaCH	0.00654664	0	0	0.0130933	0	0.0130933	0	0.00818331	0.00327332	0.00490998
MordredAATS1are	0	0	0.00654664	0.00490998	0	0	0.0327332	0.00490998	0	0
MordredAATSC5are	0.0229133	0	0.00981997	0.00654664	0.00163666	0.00490998	0	0	0.00327332	0
MordredGGI3	0	0.00818331	0.00981997	0.00490998	0.0114566	0.00163666	0.00163666	0.00981997	0	0
MordredATSC5pe	0.00490998	0	0	0.00490998	0	0	0.0114566	0.00327332	0	0.0229133
Circular378	0	0.0229133	0.00818331	0.00163666	0	0	0.00981997	0.00163666	0	0.00327332
MordredGATS6p	0.00163666	0	0.00981997	0.0114566	0	0.00654664	0.00163666	0.01473	0.00163666	0
MordredVR1_A	0	0	0.0163666	0	0	0	0	0	0.00327332	0.0278232
MordredAATS4s	0	0.00490998	0.00327332	0.00981997	0.00327332	0	0.00490998	0.00490998	0.00981997	0.00654664
Circular448	0	0	0.00327332	0.0180033	0.0130933	0.00163666	0.00327332	0	0.00818331	0
Rdkit2DIpc	0	0	0	0.00490998	0	0.0327332	0	0.00818331	0	0.00163666
MordredSpAbs_DzZ	0	0	0	0	0	0.00327332	0.0130933	0	0	0.0310966
MordredATSC8dv	0.00490998	0.00163666	0	0.00654664	0.00490998	0.0196399	0	0	0.00490998	0.00490998
MordredATS6Z	0.00163666	0.00163666	0.00654664	0.00981997	0	0	0.00163666	0.00327332	0.0229133	0
MordredATSC7se	0.00327332	0.00818331	0.00163666	0.00490998	0.00654664	0	0.0229133	0	0	0
Circular1157	0	0	0.00654664	0.00327332	0.00490998	0	0	0.0327332	0	0
MordredC2SP3	0.0180033	0.00490998	0.00327332	0	0.00327332	0	0.00327332	0	0.0114566	0.00327332
CDKkhs.sOH	0.00327332	0	0.0245499	0	0	0	0	0	0.00490998	0.0130933
MordredIC4	0	0.00163666	0	0	0.00818331	0.0180033	0.00818331	0	0	0.00981997
MordredSpAbs_D	0	0.00654664	0.00818331	0.0163666	0	0	0.00818331	0.00327332	0.00163666	0.00163666
Circular366	0.00818331	0	0.00818331	0	0.00490998	0.00163666	0.00654664	0	0	0.0163666
MordredAATS8i	0.00490998	0.0163666	0	0	0.00818331	0	0.00163666	0.00163666	0	0.0130933
MordredATS3Z	0.00490998	0.0278232	0	0.00490998	0	0.00490998	0	0.00163666	0	0.00163666
MordredSpDiam_Dzse	0	0	0.00490998	0.00654664	0.00163666	0.0212766	0.0114566	0	0	0
MordredTopoPSA	0.00327332	0	0.00327332	0	0	0	0	0.0261866	0.0114566	0.00163666
MordredAATS1s	0.01473	0	0.00163666	0.00327332	0	0	0	0.0163666	0	0.00981997
MordredJGI6	0	0.00981997	0.00818331	0.00327332	0.00818331	0	0	0.00981997	0.00327332	0.00327332
MordredGATS5m	0.00981997	0	0	0.00327332	0.00654664	0	0	0.0114566	0.01473	0
MordredAATSC8pe	0	0.0392799	0	0	0	0.00490998	0	0	0	0.00163666
Mordredn6AHRing	0	0	0.0180033	0	0	0.00654664	0	0.0196399	0	0
MordredMm	0	0.00654664	0	0	0.00818331	0.0114566	0.00981997	0	0	0.00818331
MordredBCUTm-1l	0.0114566	0	0.0180033	0	0	0	0.00327332	0.00490998	0.00654664	0
MordredATS8Z	0.00163666	0.0180033	0	0	0	0	0	0	0.0245499	0
MordredGATS8pe	0.00654664	0	0	0	0.00818331	0.00163666	0	0.0130933	0.0114566	0.00327332
MordredAMID_X	0.00981997	0	0	0	0	0.00163666	0.0212766	0	0.00490998	0.00654664
MordredpiPC2	0	0.0114566	0.00163666	0.00490998	0	0	0.0196399	0	0.00163666	0.00490998
CDKVPC-5	0	0	0.00490998	0.01473	0.00327332	0	0.00490998	0	0.0163666	0
MordredMATS3p	0	0.01473	0.0180033	0.00163666	0.00163666	0	0.00654664	0.00163666	0	0
MordredAATSC6Z	0.0163666	0.00490998	0	0.00654664	0.00327332	0.00490998	0.00163666	0.00163666	0.00490998	0
Circular1135	0.00654664	0	0	0.00654664	0.0130933	0.00163666	0.00327332	0	0	0.0130933
MordredMAXdssC	0.0196399	0	0.00981997	0	0.00490998	0.00981997	0	0	0	0
MordredATS2se	0.00818331	0	0.00327332	0	0	0.0180033	0.00163666	0.00327332	0.00654664	0.00163666
MordredMAXaaNH	0	0	0	0.01473	0	0.01473	0	0	0.0114566	0.00163666
MordredATSC4d	0.00163666	0.00490998	0.00163666	0	0.0130933	0	0.00163666	0.0163666	0.00327332	0
MordredMATS3dv	0.00818331	0	0.00327332	0	0	0	0.0163666	0	0.00818331	0.00654664
MordredAATSC5m	0.01473	0	0	0.00654664	0	0	0.0212766	0	0	0
MordredAATSC8Z	0	0.01473	0.00327332	0.00327332	0.00163666	0.00163666	0.00327332	0.00981997	0	0.00490998
MACCSKeys62	0	0.00654664	0.00654664	0	0	0.00327332	0.0114566	0.00490998	0.00490998	0.00490998
MordredVE1_A	0	0.00981997	0	0	0	0	0	0.00490998	0.00818331	0.0196399
MordredETA_eta_F	0.00327332	0	0	0.0180033	0	0	0.01473	0.00654664	0	0
MordredMATS2i	0.00163666	0.00327332	0.00981997	0.01473	0	0	0.00654664	0	0.00327332	0.00327332
MordredATS3p	0	0	0	0.00654664	0.00981997	0.00327332	0	0	0.0130933	0.00818331
MordredMATS4are	0	0.0130933	0	0.00654664	0.00818331	0.00818331	0.00163666	0	0.00327332	0
MordredATS7m	0.00490998	0	0.00981997	0	0	0	0	0.00490998	0.00818331	0.0130933
Circular880	0	0	0	0.0180033	0.00654664	0.00654664	0	0	0	0.00981997
Rdkit2DSMR_VSA4	0	0.00163666	0.00327332	0.00818331	0.00490998	0.0212766	0	0	0.00163666	0
MordredATSC0pe	0.00654664	0.0130933	0.0180033	0	0	0	0	0	0.00327332	0
MordredBCUTdv-1h	0.00327332	0.00327332	0.00981997	0.00818331	0.00163666	0.00163666	0.00163666	0	0.00981997	0.00163666
Circular750	0	0.0130933	0	0	0.00490998	0.00818331	0	0	0.01473	0
MordredATS3i	0.0114566	0	0.00490998	0.00163666	0	0.0180033	0	0.00327332	0	0.00163666
MordredETA_epsilon_1	0	0.00490998	0	0	0.00654664	0.0212766	0	0.00490998	0.00327332	0
MordredAATS3se	0	0	0.0261866	0	0	0	0.00981997	0.00327332	0.00163666	0
MordredATSC0s	0.00163666	0	0.00163666	0.00327332	0	0.00981997	0.0196399	0	0	0.00490998
MordredGATS3pe	0	0	0	0	0	0.00163666	0.00654664	0.0327332	0	0
MordredMPC5	0.0130933	0.00981997	0	0	0	0	0	0.0163666	0.00163666	0
MordredJGI8	0.00163666	0.00490998	0	0.00818331	0	0.01473	0.00327332	0	0.00654664	0
MordredSIC4	0.00163666	0.00490998	0.00654664	0.00490998	0.01473	0	0.00327332	0	0	0.00327332
MordredMATS8dv	0	0.00327332	0	0	0.0343699	0	0	0	0	0.00163666
MordredATS8i	0	0	0	0.00163666	0.00490998	0.0163666	0.0114566	0	0.00490998	0
MordredMINssO	0.00818331	0	0.00654664	0	0.00490998	0.00818331	0	0	0.0114566	0
MordredAXp-4d	0.00654664	0	0.00981997	0	0	0	0	0.00490998	0.00981997	0.00818331
MordredAATS2are	0.00981997	0.00654664	0.00163666	0.01473	0	0	0	0	0.00327332	0.00327332
MordredMATS6se	0	0.00327332	0.00981997	0	0.00163666	0	0.0130933	0	0	0.0114566
MordredXc-5d	0	0.00163666	0.00163666	0.00327332	0.0196399	0	0.0114566	0	0	0.00163666
MordredATSC1d	0.00163666	0.0180033	0.00981997	0	0.00654664	0	0	0	0	0.00327332
MordredMAXssCH2	0	0.00654664	0.00327332	0.0261866	0	0	0.00163666	0.00163666	0	0
MordredAXp-7dv	0.00327332	0	0.00327332	0	0	0.0196399	0.00818331	0	0	0.00490998
MordredMATS7s	0.0114566	0.00490998	0	0	0.0114566	0.00163666	0.00163666	0.00490998	0	0.00327332
Rdkit2DSMR_VSA9	0.00163666	0	0	0	0.0229133	0.00818331	0	0.00490998	0.00163666	0
MordredMDEC-33	0	0.0180033	0	0	0	0.0212766	0	0	0	0
MordredSpDiam_A	0	0	0	0	0	0.0130933	0	0.0180033	0	0.00818331
MordredmZagreb1	0	0	0.0229133	0.00327332	0.0114566	0	0	0.00163666	0	0
MordredAATSC6pe	0.0180033	0	0	0	0.00327332	0.0130933	0	0	0.00327332	0
Circular622	0.00654664	0	0	0.0310966	0	0	0	0	0	0
MordredBCUTpe-1l	0	0.01473	0	0.0114566	0	0	0.0114566	0	0	0
MordredGGI5	0	0	0.0130933	0.00163666	0	0.00327332	0.0163666	0	0.00327332	0
MordredATSC1pe	0.00818331	0	0	0	0.0130933	0	0.00818331	0	0.00327332	0.00490998
Circular1362	0.00327332	0	0.0278232	0	0	0.00490998	0	0	0	0.00163666
Rdkit2DVSA_EState10	0.00163666	0.00163666	0.00163666	0.0130933	0	0.00327332	0.00490998	0.00327332	0.00818331	0
MordredMATS5c	0	0.01473	0	0.00327332	0	0.00163666	0	0	0.0130933	0.00490998
MordredAETA_eta_B	0.00490998	0.00163666	0.0130933	0.00163666	0.00163666	0	0	0	0.00818331	0.00654664
CDKBCUTw-1h	0.00490998	0	0	0.00490998	0.00818331	0	0.0196399	0	0	0
MordredAATS7d	0	0.0130933	0	0	0.0130933	0.0114566	0	0	0	0
MordredSM1_DzZ	0.00163666	0	0	0	0.00490998	0	0	0.01473	0.00327332	0.0130933
MordredMATS4m	0	0	0	0	0	0	0	0.00981997	0	0.0278232
MordredATS3m	0.0130933	0.00163666	0	0	0	0	0.00654664	0	0.0163666	0
Rdkit2DNumAliphaticCarbocycles	0.00163666	0	0.0114566	0.00163666	0	0	0	0.0229133	0	0
MordredAATSC4are	0	0.00818331	0.01473	0	0	0.00327332	0	0.00327332	0.00163666	0.00654664
MordredAATSC5se	0	0	0.00490998	0	0.00163666	0	0.00327332	0.0114566	0.00490998	0.0114566
Circular368	0	0	0.00327332	0	0	0.00654664	0.00818331	0	0.0196399	0
MordredZMIC0	0	0	0.00163666	0.00327332	0.00654664	0	0.0114566	0	0.00981997	0.00490998
MordredSRW07	0.00327332	0	0	0	0.00654664	0.00163666	0.00327332	0.0212766	0	0
MordredATS2v	0.00654664	0	0	0	0.00163666	0	0	0	0	0.0278232
MordredAATSC8i	0.00327332	0.00490998	0	0	0.00163666	0.00327332	0.00163666	0.00163666	0	0.0196399
MordredAATS4dv	0	0.00490998	0.00163666	0.0114566	0	0	0.00163666	0.00490998	0.00327332	0.00818331
Circular1730	0.00163666	0	0	0.00654664	0.00327332	0	0.00327332	0.0163666	0	0.00490998
CDKAMR	0	0.00818331	0	0.00327332	0.00654664	0.00327332	0.00163666	0.00490998	0.00818331	0
MordredETA_dBeta	0	0.00163666	0.00818331	0	0.00163666	0.00654664	0.00327332	0.00818331	0.00490998	0.00163666
Rdkit2Dfr_aryl_methyl	0	0	0.00327332	0	0	0.00490998	0.00981997	0	0	0.0180033
CDKATSp3	0.00654664	0.00981997	0.00163666	0	0.00163666	0	0.00163666	0	0	0.01473
MordredAATSC8p	0	0	0	0.01473	0	0	0	0.00490998	0.0130933	0.00327332
MordredETA_epsilon_4	0.0196399	0	0	0.0114566	0.00490998	0	0	0	0	0
MordredAATS3Z	0	0.00654664	0.00490998	0.00490998	0	0	0	0.0163666	0	0.00163666
MordredAATS6are	0	0.00490998	0.00981997	0.00163666	0.00163666	0	0.00654664	0	0.00981997	0
MordredAATS2se	0	0.00327332	0.00327332	0	0.0130933	0.01473	0	0	0	0
MordredMPC9	0	0.00654664	0.00327332	0.00163666	0	0	0	0.0229133	0	0
MordredATS6d	0	0	0.0327332	0	0	0	0	0.00163666	0	0
MordredBCUTare-1l	0.0130933	0	0.0114566	0	0	0.00163666	0.00163666	0.00327332	0.00327332	0
MordrednHRing	0.00818331	0	0.00163666	0	0	0.00490998	0	0.00327332	0.00490998	0.0114566
MordredATSC4m	0.0130933	0	0.00163666	0	0.00163666	0	0.0114566	0	0.00490998	0.00163666
MordredAATS3p	0.00654664	0.00163666	0	0.00327332	0	0.00163666	0	0.00981997	0.00981997	0.00163666
MordredXpc-4dv	0.00981997	0.00818331	0.0130933	0	0	0	0.00163666	0.00163666	0	0
MordredMATS3i	0.00327332	0	0	0	0.00327332	0.00654664	0.00490998	0.00654664	0.00654664	0.00327332
CDKMDEO-12	0.00327332	0	0	0.0130933	0.00163666	0.00163666	0.00654664	0	0	0.00654664
MordredATS7v	0.00490998	0.00163666	0.00163666	0.00654664	0	0	0.00490998	0.00818331	0	0.00490998
MordredAATS0Z	0	0.00327332	0.0130933	0	0	0	0.00818331	0	0.00654664	0.00163666
MordredMAXdsssP	0.00327332	0.00981997	0	0	0.00818331	0.00654664	0	0.00327332	0	0.00163666
MordredGATS4m	0	0	0	0.0196399	0.00163666	0	0	0.00654664	0	0.00490998
MordredGATS7v	0.0114566	0.00654664	0	0	0	0.00163666	0.00490998	0.00818331	0	0
MordredAATSC5pe	0	0.00163666	0	0.00490998	0.00163666	0	0	0.00818331	0.00490998	0.0114566
MordredATSC5se	0	0.0163666	0	0	0.00163666	0.00654664	0	0	0.00654664	0.00163666
MordredAETA_alpha	0.00163666	0.00327332	0	0.00327332	0.00327332	0.00327332	0.00490998	0.00327332	0.00981997	0
Rdkit2DEState_VSA10	0	0	0	0.00163666	0.00490998	0	0	0.00490998	0.00654664	0.01473
MordredATS5p	0	0	0.00818331	0	0.00818331	0.00818331	0.00654664	0	0	0.00163666
MordredATS8se	0	0.0245499	0	0.00163666	0	0.00654664	0	0	0	0
MordredMATS5are	0.0114566	0	0	0.01473	0	0	0.00490998	0.00163666	0	0
MordredMATS1v	0.00163666	0.0130933	0	0	0.00327332	0.00163666	0.00818331	0	0.00490998	0
Circular844	0	0	0	0	0.00654664	0.0114566	0.00163666	0.0130933	0	0
Circular843	0	0.0180033	0.00490998	0	0.00654664	0	0	0	0	0.00327332
MordredSpMAD_Dzpe	0.0229133	0	0	0.00490998	0	0	0	0	0.00163666	0.00163666
MordredATSC2pe	0.00163666	0	0	0.00490998	0	0.0163666	0	0.00490998	0.00327332	0
MordredAATSC5i	0.01473	0.00327332	0	0.00163666	0.00327332	0.00163666	0	0.00163666	0.00327332	0.00163666
MordredATSC6Z	0	0	0.00327332	0.00327332	0.00163666	0.00490998	0.00163666	0.00981997	0.00654664	0
MordredAATSC7p	0.00327332	0.00163666	0	0.00490998	0	0	0.0114566	0	0.00490998	0.00490998
CDKMDEN-22	0	0.00818331	0.00818331	0.0114566	0	0	0	0	0.00327332	0
MordredTpiPC10	0	0.00654664	0.00818331	0.00163666	0	0.00981997	0.00327332	0	0.00163666	0
MordredMAXssNH	0	0	0	0	0	0	0.0212766	0	0	0.00981997
CDKVCH-6	0	0	0	0	0	0	0.0310966	0	0	0
MordredAATSC7pe	0	0	0.00163666	0	0	0	0.00818331	0.0114566	0	0.00981997
MordredATS2are	0.01473	0	0.0114566	0	0	0	0	0	0.00490998	0
Rdkit2DNHOHCount	0	0	0.0163666	0.00163666	0	0.0130933	0	0	0	0
MordredXpc-6dv	0.0163666	0	0.00490998	0	0.00327332	0.00654664	0	0	0	0
MordredATS7s	0.00981997	0.00163666	0.00490998	0	0.00163666	0.0114566	0	0	0	0.00163666
MordredMDEC-11	0.0229133	0	0	0	0.00654664	0	0	0	0	0
MordredATSC7Z	0	0	0.00163666	0.00490998	0.00654664	0.00327332	0	0.0114566	0.00163666	0
MordredMAXsNH2	0	0.00163666	0.00818331	0.00818331	0	0.00163666	0.00981997	0	0	0
MordredAATS5m	0.00490998	0.0114566	0	0.00163666	0	0.00163666	0	0	0.00163666	0.00818331
Circular305	0	0.00818331	0	0.00163666	0.00163666	0.0180033	0	0	0	0
MordredSpMAD_Dzi	0.00163666	0	0.01473	0.00327332	0	0	0	0	0.00818331	0.00163666
MordredHybRatio	0.00327332	0.00163666	0	0.00818331	0	0	0	0	0.01473	0.00163666
MordredVE2_D	0.01473	0.00654664	0	0	0.00327332	0	0	0	0.00163666	0.00327332
MordredMATS8are	0	0.00818331	0	0	0	0	0.00818331	0.00327332	0.00981997	0
MordredAATS7pe	0.00654664	0	0.0130933	0	0.00163666	0	0.00490998	0.00327332	0	0
MordredSi	0.0261866	0	0	0	0	0	0	0	0	0.00327332
MordredXp-5d	0	0	0.00490998	0.00327332	0.00163666	0.00327332	0	0.00163666	0.00818331	0.00654664
MordredXp-1dv	0.0130933	0	0.00163666	0	0.00490998	0	0.00163666	0	0	0.00818331
MordredTIC1	0	0.00163666	0	0.00654664	0	0.0196399	0	0	0.00163666	0
MordredAXp-6d	0.00163666	0.00490998	0	0.00327332	0	0	0	0	0.00327332	0.0163666
MordredGGI6	0.0196399	0	0	0.00654664	0.00163666	0	0	0.00163666	0	0
Rdkit2DPEOE_VSA12	0.00490998	0	0	0	0.00981997	0	0.00654664	0.00490998	0	0.00327332
CDKbpol	0.00327332	0.00163666	0.0180033	0.00163666	0	0.00163666	0	0.00327332	0	0
MordredTIC3	0	0	0.01473	0	0	0	0	0.01473	0	0
Rdkit2Dfr_bicyclic	0	0.00654664	0.00981997	0.00327332	0	0	0	0	0	0.00981997
MordredMATS5d	0.00163666	0	0.00163666	0	0.00327332	0.00654664	0.00818331	0.00163666	0.00654664	0
Rdkit2DSMR_VSA5	0.00163666	0.00163666	0	0.0196399	0	0	0	0	0	0.00654664
MordredAATSC7v	0	0	0	0.00981997	0.0114566	0.00327332	0.00327332	0.00163666	0	0
MordredAATSC0pe	0.00981997	0	0.00327332	0.00327332	0	0	0	0.00490998	0.00490998	0.00327332
MordredATS7se	0.00654664	0	0.00327332	0	0.00981997	0.00163666	0.00327332	0	0	0.00490998
MordredATS5v	0	0.00327332	0	0.0130933	0.00163666	0.00490998	0	0	0.00654664	0
MordredAATSC8v	0.01473	0.00163666	0.00327332	0.00163666	0	0	0.00654664	0	0	0.00163666
MordredAATSC0v	0.00163666	0.00490998	0	0	0	0.0114566	0	0.00163666	0.00654664	0.00327332
Rdkit2DHeavyAtomMolWt	0.00490998	0.00490998	0.01473	0.00163666	0	0	0	0.00163666	0	0.00163666
MordredATSC3v	0	0	0	0.00490998	0	0	0.00327332	0	0.00818331	0.0130933
MordredCIC1	0	0	0.0114566	0.00654664	0.00654664	0	0	0	0.00163666	0.00163666
MordredGATS6pe	0	0.00490998	0.00163666	0.00163666	0	0.00327332	0.0130933	0	0.00327332	0
MordredAATS5se	0	0	0	0.00163666	0.00981997	0.00327332	0.0130933	0	0	0
MordredMIC5	0	0	0.00818331	0	0	0	0.01473	0.00163666	0.00327332	0
MordredBCUTpe-1h	0	0	0.00818331	0.00163666	0	0.00163666	0.00163666	0.00163666	0	0.0130933
MordredATS2dv	0	0	0	0	0.00981997	0.0130933	0	0.00327332	0.00163666	0
CDKapol	0	0	0	0	0.00163666	0.0261866	0	0	0	0
CDKfragC	0	0.00654664	0	0.0180033	0	0	0.00163666	0	0.00163666	0
CDKVPC-4	0	0	0	0.0114566	0.00490998	0	0	0	0	0.0114566
MordredpiPC9	0.00818331	0	0.00327332	0	0.00327332	0.00163666	0.00981997	0	0.00163666	0
MordredSM1_Dzpe	0	0.0163666	0	0.0114566	0	0	0	0	0	0
MordredVE3_A	0	0.01473	0	0.00654664	0	0.00327332	0	0	0	0.00163666
MordredMATS5i	0.00163666	0.00327332	0	0	0	0.00818331	0	0.0114566	0	0.00163666
MordredETA_eta_B	0	0.00818331	0	0	0	0.0114566	0.00163666	0.00327332	0	0.00163666
MordredAETA_eta_FL	0	0	0	0	0.00490998	0.00327332	0.00490998	0.00490998	0	0.00818331
MordredBIC4	0	0.00327332	0.00654664	0	0.00327332	0.00981997	0.00163666	0	0	0.00163666
MordredVE1_Dzi	0.00163666	0	0	0	0	0	0.0245499	0	0	0
MordredSpMAD_Dzse	0.00327332	0	0.00654664	0.00818331	0	0.00490998	0.00163666	0	0.00163666	0
MordredATS3dv	0.00163666	0.0114566	0	0.00654664	0	0.00163666	0	0	0.00490998	0
MordredETA_eta_BR	0.00654664	0.00818331	0	0	0	0	0	0.0114566	0	0
MordredMPC2	0	0	0	0.00327332	0.0130933	0.00818331	0	0	0	0.00163666
Rdkit2DSMR_VSA1	0	0	0	0	0.0114566	0.00981997	0.00163666	0.00163666	0.00163666	0
Rdkit2DPEOE_VSA5	0	0.00163666	0	0	0.0130933	0	0	0.00163666	0	0.00981997
MordredATS7pe	0	0	0.00163666	0.00163666	0	0	0.0229133	0	0	0
MordredJGI10	0.00163666	0.00654664	0	0	0	0	0.00327332	0	0.00654664	0.00818331
CDKkhs.aasC	0	0	0.00490998	0	0.00490998	0	0.0163666	0	0	0
MordredMINaaN	0.0114566	0.00163666	0.00163666	0	0.00490998	0	0	0	0.00490998	0.00163666
MordredAATSC2i	0	0	0	0	0.00327332	0.00163666	0.01473	0.00163666	0	0.00490998
CDKVP-4	0	0.0163666	0	0	0	0	0.00327332	0	0.00163666	0.00327332
MordredAATS1pe	0	0	0	0.00163666	0	0.00327332	0.00163666	0.0163666	0	0.00163666
CDKSCH-7	0.00490998	0.00654664	0	0.00163666	0.00327332	0.00327332	0	0.00490998	0	0
MordredMATS7d	0.0114566	0	0	0	0	0.00654664	0	0.00654664	0	0
MordredAATS3m	0	0.00818331	0	0	0	0.00163666	0	0	0.01473	0
CDKkhs.aasN	0.00654664	0.00818331	0	0.00490998	0	0	0.00327332	0.00163666	0	0
MordredGATS3m	0	0	0	0.00818331	0.01473	0	0	0	0.00163666	0
Rdkit2Dfr_imidazole	0.00327332	0.00490998	0	0	0	0.0130933	0	0	0.00327332	0
Circular1439	0.00163666	0	0	0	0.00818331	0.0130933	0	0	0.00163666	0
MordredSpAD_Dzp	0.01473	0	0.00327332	0.00490998	0	0	0.00163666	0	0	0
Circular322	0	0.00327332	0	0	0	0	0.0130933	0	0	0.00818331
MordredATS1v	0.00327332	0	0	0.00163666	0.00654664	0	0	0.00163666	0.0114566	0
MordredAATS2Z	0	0	0.00327332	0	0	0	0.00163666	0.0163666	0.00163666	0.00163666
MordredSsssN	0.01473	0	0	0	0	0.00490998	0.00163666	0	0.00327332	0
Circular227	0	0.00327332	0	0.00818331	0	0.00327332	0.00490998	0.00163666	0.00327332	0
MordredAATS7dv	0.00327332	0	0	0.0163666	0.00327332	0	0	0.00163666	0	0
MordredETA_beta_ns	0	0	0.01473	0	0	0.00490998	0	0.00163666	0.00327332	0
MordredGATS7m	0	0.0114566	0	0	0	0.0130933	0	0	0	0
MordredAATS1Z	0	0	0.00163666	0.0180033	0.00163666	0	0	0	0.00163666	0
MordredTMPC10	0	0.00327332	0	0	0.0196399	0	0	0	0	0
MordredfragCpx	0	0	0.00163666	0	0.00327332	0	0.00163666	0.0130933	0	0.00327332
CDKMDEC-24	0	0	0	0	0	0	0	0.00327332	0	0.0196399
MordredATS3pe	0.00327332	0.00327332	0.0130933	0	0	0	0	0	0	0.00327332
MordredMATS7p	0	0	0.0130933	0	0	0	0.00327332	0.00490998	0.00163666	0
MordredAETA_eta_BR	0	0	0.00163666	0.0130933	0	0.00163666	0	0	0	0.00654664
Circular666	0	0.00163666	0	0	0	0.00818331	0	0	0	0.0130933
MordredGATS7are	0.00163666	0.00327332	0.00490998	0.00490998	0.00490998	0	0.00327332	0	0	0
MordredMATS2v	0	0	0	0.00163666	0	0.00490998	0.00818331	0.00818331	0	0
MordredATS6dv	0	0	0	0	0.00327332	0	0.00163666	0.00654664	0.00163666	0.00818331
MordredAATS4are	0.00327332	0.00490998	0	0	0	0.00327332	0	0.00981997	0	0
CDKkhs.aaCH	0	0	0.00490998	0.00163666	0.00163666	0	0	0	0.0114566	0.00163666
CDKWTPT-3	0	0.00818331	0	0	0.00818331	0	0	0.00327332	0	0.00163666
CDKkhs.sssCH	0	0.00981997	0.00163666	0	0	0	0.00163666	0.00654664	0.00163666	0
MordredKier1	0	0.00327332	0	0.00163666	0.00327332	0.00163666	0	0	0.00163666	0.00981997
Rdkit2DNumAromaticHeterocycles	0	0	0.00818331	0.00654664	0	0	0	0	0	0.00654664
MordredSpAbs_Dzse	0	0.00163666	0	0.00490998	0	0	0	0	0	0.01473
Circular1	0	0.0114566	0.00327332	0.00163666	0	0	0.00327332	0	0	0.00163666
MordredSM1_Dzse	0	0.00490998	0	0	0.00654664	0	0	0	0	0.00981997
MordredXp-7dv	0	0	0	0.00818331	0.00163666	0.00163666	0	0.00327332	0	0.00654664
MordredETA_dEpsilon_B	0.00163666	0	0	0	0	0	0	0.0114566	0.00490998	0.00327332
MordredSpDiam_Dzv	0.00654664	0.00327332	0	0	0.00163666	0	0	0	0.00490998	0.00490998
MordredXch-6dv	0	0.00818331	0.00163666	0	0.00163666	0.00327332	0.00163666	0	0	0.00490998
MordredMATS6are	0.00163666	0.00327332	0.0114566	0	0.00327332	0	0	0	0.00163666	0
MordredMATS1pe	0.00327332	0	0	0.01473	0	0.00327332	0	0	0	0
Circular807	0	0.00327332	0	0.00654664	0.00327332	0.00654664	0	0.00163666	0	0
Circular1708	0	0	0	0.00981997	0.0114566	0	0	0	0	0
Circular144	0	0	0	0	0	0	0	0	0	0.0212766
MordredMATS7Z	0.00163666	0	0.01473	0	0.00490998	0	0	0	0	0
Rdkit2DEState_VSA1	0	0	0	0	0	0.00327332	0.00490998	0.00327332	0	0.00981997
MordredVR2_A	0.00490998	0.00490998	0.00818331	0	0	0	0	0	0.00327332	0
CDKkhs.aaN	0	0	0	0	0.00327332	0	0	0.00818331	0	0.00981997
MordredMpe	0.00327332	0	0.00654664	0	0.00163666	0	0	0	0.00818331	0
MordredSpMax_Dzpe	0	0	0	0	0	0	0	0.0114566	0.00818331	0
MACCSKeys92	0.00818331	0	0	0.00163666	0	0	0.00490998	0	0	0.00490998
MordredAATS4se	0.00163666	0.00981997	0	0	0	0	0	0.00818331	0	0
MordredAATS7m	0	0	0	0	0.00490998	0.01473	0	0	0	0
Circular1199	0	0	0	0.00163666	0.00654664	0.00818331	0.00327332	0	0	0
Circular556	0	0.00818331	0.00654664	0	0	0	0.00163666	0	0.00327332	0
MordredGGI9	0	0.00163666	0	0.00981997	0	0	0.00327332	0	0.00490998	0
Circular1603	0	0	0	0	0	0	0	0.0163666	0.00327332	0
MordredETA_beta	0.0130933	0	0	0	0	0	0.00654664	0	0	0
MordredETA_dPsi_A	0	0.00654664	0	0	0	0	0	0.0114566	0.00163666	0
Circular283	0	0	0	0	0.00654664	0	0	0.00163666	0	0.0114566
CDKkhs.ssCH2	0.00654664	0	0	0.00981997	0.00163666	0.00163666	0	0	0	0
MordredATS2m	0	0.00163666	0	0	0	0.00818331	0	0.00490998	0	0.00490998
MordredMATS6m	0	0	0	0.00163666	0	0	0.0130933	0.00490998	0	0
MordredXch-5dv	0	0.00163666	0	0.00490998	0	0	0.00818331	0.00490998	0	0
MordredAATSC7are	0	0	0	0	0	0.00490998	0.00981997	0	0	0.00490998
MordredATS5i	0	0	0	0	0	0.00654664	0	0	0.00163666	0.0114566
Circular629	0	0	0	0	0.00981997	0.00981997	0	0	0	0
MordredATS0p	0	0.00327332	0	0	0	0.00163666	0.0130933	0	0	0.00163666
Rdkit2Dfr_phenol	0	0.00654664	0	0.00490998	0	0.00490998	0	0	0	0.00327332
MACCSKeys129	0	0	0.0180033	0	0	0	0	0	0	0
MordredATSC1dv	0	0.00818331	0	0	0	0	0	0	0.00327332	0.00654664
MACCSKeys150	0.00490998	0	0	0	0.0130933	0	0	0	0	0
Circular1452	0	0	0	0.00981997	0	0.00818331	0	0	0	0
Rdkit2DNumHAcceptors	0	0	0	0	0.00490998	0	0.00981997	0.00327332	0	0
MACCSKeys91	0.0163666	0.00163666	0	0	0	0	0	0	0	0
MordredMATS5m	0.0130933	0	0	0	0.00490998	0	0	0	0	0
MordredMATS3Z	0	0	0.0130933	0	0.00163666	0	0	0	0	0.00327332
MordredETA_beta_ns_d	0.00490998	0.00327332	0.00163666	0	0	0	0	0.00818331	0	0
MordredATS3se	0	0.00163666	0.00327332	0	0.00163666	0	0	0.00163666	0.00327332	0.00654664
MordredMATS4v	0.00327332	0	0	0.00163666	0	0	0	0	0.0114566	0.00163666
MordredMINaasC	0.00654664	0	0.00163666	0	0	0.00490998	0	0.00490998	0	0
Rdkit2DNOCount	0	0.00490998	0.00654664	0	0	0.00327332	0.00163666	0	0	0.00163666
Circular932	0	0	0.0130933	0	0	0	0	0	0.00490998	0
MordredGATS8are	0	0.0130933	0	0	0	0.00327332	0	0	0	0.00163666
MordredAXp-6dv	0.0114566	0.00163666	0.00163666	0	0	0	0	0	0.00163666	0.00163666
MordredMATS5v	0	0	0	0	0	0.00327332	0	0.00327332	0.0114566	0
MordredGATS8m	0	0.00163666	0.00327332	0	0	0.0130933	0	0	0	0
MordredAATS0i	0.00490998	0	0	0	0	0	0	0	0.00490998	0.00818331
MordredATSC1m	0	0	0.0163666	0.00163666	0	0	0	0	0	0
Circular1114	0.00163666	0	0	0	0	0.00163666	0	0	0.00163666	0.0114566
MordredATS1se	0	0.00818331	0	0	0	0	0	0	0.00818331	0
Rdkit2DVSA_EState6	0	0	0	0.00327332	0.00327332	0	0	0	0	0.00981997
Circular1761	0	0.0163666	0	0	0	0	0	0	0	0
MordredATS0dv	0	0	0	0	0	0.00981997	0	0	0.00163666	0.00490998
Circular1853	0	0	0.00654664	0	0.00818331	0	0	0.00163666	0	0
MordredAATSC6m	0.00327332	0	0.00327332	0	0	0	0	0	0.00327332	0.00654664
MordredATSC8v	0.00981997	0.00327332	0	0	0	0	0	0	0.00327332	0
MordredSpMAD_Dzare	0	0	0	0	0.00490998	0.00654664	0	0.00490998	0	0
Circular680	0	0	0.00163666	0	0	0.00163666	0	0.00327332	0.00981997	0
MordredMATS5pe	0	0	0	0	0.00818331	0	0	0.00818331	0	0
MordredSaaaC	0	0	0.00163666	0.01473	0	0	0	0	0	0
MordredAATS8pe	0.00654664	0	0	0	0	0	0.00327332	0.00654664	0	0
MordredAETA_eta	0.00327332	0.00163666	0	0	0	0.00818331	0.00163666	0.00163666	0	0
MordredVMcGowan	0.00163666	0	0	0	0	0.01473	0	0	0	0
MordredMID_X	0.00654664	0.00327332	0	0	0	0	0.00327332	0	0.00327332	0
MordredMATS7i	0.00654664	0.00163666	0	0	0.00490998	0	0	0.00327332	0	0
MordredMATS6pe	0.00327332	0	0.00654664	0	0	0	0.00327332	0	0.00327332	0
MordredMPC3	0	0.00818331	0	0	0	0	0.00818331	0	0	0
Circular1457	0	0	0	0	0.00818331	0	0	0.00654664	0	0
Circular625	0	0	0	0	0.01473	0	0	0	0	0
MordredATS7d	0	0	0	0	0	0.00163666	0	0	0	0.0130933
MordredATS4pe	0	0	0.00163666	0	0	0	0.00981997	0.00163666	0.00163666	0
MACCSKeys89	0	0	0.00327332	0	0.00327332	0	0	0	0	0.00818331
MordredMINdsCH	0	0	0.00981997	0	0	0	0.00490998	0	0	0
MordredSRW05	0	0	0	0	0	0	0	0	0	0.01473
Circular1696	0	0	0	0.00327332	0.00327332	0	0	0	0.00163666	0.00654664
Circular1083	0	0	0	0	0	0.01473	0	0	0	0
MordredVE1_DzZ	0	0	0.00490998	0.00327332	0	0	0	0	0.00654664	0
MordredVE2_Dzse	0	0	0	0	0	0	0.0130933	0.00163666	0	0
MordredIC5	0	0	0	0.00490998	0	0	0	0	0	0.00981997
MordrednG12FRing	0	0	0	0.00163666	0	0	0	0	0	0.0130933
MordredGATS1m	0	0	0.00163666	0	0.00163666	0	0	0	0	0.0114566
Circular890	0	0	0	0	0	0	0.01473	0	0	0
Rdkit2Dfr_guanido	0	0	0	0.01473	0	0	0	0	0	0
MordredVabc	0.00981997	0	0	0	0.00327332	0	0	0	0	0.00163666
MordredATS1i	0.00490998	0	0	0	0.00981997	0	0	0	0	0
CDKATSm2	0	0.00163666	0	0	0	0.00490998	0	0	0	0.00818331
MordredSssO	0.0130933	0	0	0	0	0	0	0	0	0.00163666
MordredATS5pe	0	0.01473	0	0	0	0	0	0	0	0
Circular1554	0.01473	0	0	0	0	0	0	0	0	0
Rdkit2DSlogP_VSA3	0.00490998	0	0.00163666	0	0	0	0.00327332	0.00490998	0	0
MordredpiPC10	0.0130933	0	0	0	0	0	0	0	0.00163666	0
MordredSpDiam_Dzi	0.00818331	0	0.00163666	0	0	0	0	0	0.00490998	0
Circular1750	0	0.00818331	0	0.00654664	0	0	0	0	0	0
MordredCIC3	0	0.00163666	0	0.00163666	0	0.00490998	0	0	0	0.00654664
MordredSpMax_DzZ	0.00163666	0.0130933	0	0	0	0	0	0	0	0
CDKVP-2	0.01473	0	0	0	0	0	0	0	0	0
Circular697	0	0.00163666	0	0.00818331	0	0	0	0	0	0.00490998
Circular881	0.00818331	0.00327332	0	0	0	0	0	0.00163666	0.00163666	0
MordredMATS7pe	0.00163666	0.00490998	0	0	0	0.00163666	0	0	0.00327332	0.00327332
MordredMATS4pe	0.00163666	0	0	0.00654664	0	0.00163666	0	0.00490998	0	0
Rdkit2DPEOE_VSA13	0	0.00327332	0	0	0	0.00327332	0.00818331	0	0	0
MordredATS1m	0.00163666	0	0.00654664	0	0.00490998	0.00163666	0	0	0	0
CDKMLogP	0.00818331	0	0	0	0	0	0	0	0.00654664	0
MordredATS4dv	0	0	0.00163666	0	0.00327332	0	0	0.00818331	0	0.00163666
Rdkit2Dfr_NH0	0.00654664	0	0	0	0.00654664	0	0	0.00163666	0	0
MordredSM1_Dzp	0.00327332	0	0	0	0.00981997	0	0	0	0	0
MACCSKeys79	0	0	0	0	0.0114566	0	0.00163666	0	0	0
MACCSKeys65	0	0	0	0	0.00327332	0	0.00818331	0	0	0.00163666
MordredATS4d	0	0	0	0.00981997	0.00327332	0	0	0	0	0
MACCSKeys53	0	0	0.0130933	0	0	0	0	0	0	0
MordredXc-4dv	0	0	0	0	0	0	0.00163666	0.0114566	0	0
MordredAETA_eta_L	0	0.00163666	0.00654664	0	0	0.00163666	0	0.00327332	0	0
Circular1410	0	0	0.00327332	0	0	0	0	0.00654664	0	0.00327332
MordredMATS3v	0	0.00163666	0	0.00163666	0	0	0	0.00327332	0.00327332	0.00327332
MordredETA_epsilon_2	0	0	0	0	0	0.00818331	0.00327332	0.00163666	0	0
Mordredn6Ring	0	0	0.0130933	0	0	0	0	0	0	0
MordredSaaN	0	0.00327332	0.00163666	0	0	0.00490998	0	0	0.00163666	0.00163666
MordredSssCH2	0	0.00163666	0	0	0	0.00163666	0.00818331	0	0	0.00163666
MordredAATS8p	0	0.00818331	0	0	0	0	0.00490998	0	0	0
CDKVP-7	0.00818331	0	0	0	0	0	0	0	0.00327332	0.00163666
CDKnSmallRings	0	0	0	0	0	0	0.0130933	0	0	0
Circular1414	0	0.00163666	0.00818331	0	0.00327332	0	0	0	0	0
Rdkit2DSlogP_VSA11	0.00327332	0	0	0	0	0	0	0	0.00981997	0
Circular470	0.00327332	0	0	0	0.00981997	0	0	0	0	0
MACCSKeys116	0.00327332	0.00981997	0	0	0	0	0	0	0	0
CDKWTPT-4	0	0.00327332	0.00490998	0	0	0	0	0	0	0.00490998
MordredAATS2pe	0	0	0.00654664	0	0.00327332	0	0	0	0	0.00327332
MordredSpAbs_Dzv	0	0	0	0.00163666	0	0	0.00327332	0.00654664	0.00163666	0
MordredSIC5	0.00490998	0	0	0	0	0	0	0	0	0.00818331
Rdkit2Dfr_Ar_N	0	0	0	0	0.00981997	0	0.00327332	0	0	0
MordredMATS8m	0	0	0	0	0.0130933	0	0	0	0	0
MordredATSC5m	0.00818331	0	0	0	0	0	0	0.00490998	0	0
MordredATS3v	0	0	0.00490998	0.00654664	0	0	0	0	0.00163666	0
MordredMWC10	0	0	0	0	0	0	0	0.00327332	0.00981997	0
MordredXpc-4d	0	0	0	0	0	0	0	0.00818331	0	0.00490998
MordredATS0pe	0	0.00163666	0.00981997	0	0	0	0	0	0	0
MordredATS7are	0	0	0	0.0114566	0	0	0	0	0	0
Circular373	0	0	0.00981997	0	0	0	0	0	0	0.00163666
MACCSKeys151	0	0	0	0.00327332	0	0.00818331	0	0	0	0
MordredSM1_Dzm	0	0.00327332	0	0	0	0	0	0	0.00818331	0
MordrednH	0	0	0	0	0	0.00654664	0	0.00163666	0	0.00327332
MordredMATS7v	0.00163666	0	0	0	0	0.00654664	0	0	0	0.00327332
Rdkit2DNumHeteroatoms	0	0	0	0	0.00163666	0	0	0	0.00981997	0
Rdkit2DNumAliphaticHeterocycles	0	0	0	0.00490998	0	0	0	0.00654664	0	0
MordredECIndex	0	0	0	0.00327332	0	0	0.00818331	0	0	0
Circular1060	0.00490998	0.00163666	0	0	0	0.00163666	0	0	0	0.00327332
Circular1104	0.00163666	0	0	0	0	0	0	0	0	0.00981997
CDKkhs.sCH3	0.00163666	0.00654664	0	0	0	0	0	0.00327332	0	0
CDKSPC-6	0.0114566	0	0	0	0	0	0	0	0	0
MordredAATS3pe	0	0.00327332	0	0.00654664	0	0.00163666	0	0	0	0
MordredATSC0d	0	0	0	0	0	0.00490998	0	0.00490998	0	0.00163666
MordredATS8dv	0	0	0.00818331	0	0	0	0	0	0	0.00327332
MordredSsssCH	0	0	0	0	0	0	0.00327332	0.00327332	0	0.00490998
MordredSsCl	0	0.0114566	0	0	0	0	0	0	0	0
MordredSpDiam_D	0	0	0	0	0	0	0.00818331	0	0.00327332	0
Circular1086	0	0	0	0	0	0	0.0114566	0	0	0
MordredATSC6m	0	0	0	0	0	0	0	0.0114566	0	0
Circular1722	0	0	0	0	0	0.00163666	0.00981997	0	0	0
MordredSRW08	0	0	0	0	0	0.00327332	0	0	0	0.00818331
CDKWTPT-5	0	0	0	0	0	0	0	0.0114566	0	0
MordredAATS4pe	0.00327332	0	0.00327332	0.00490998	0	0	0	0	0	0
MordredVE1_Dzp	0	0	0	0	0	0	0	0	0.0114566	0
MordredMAXdCH2	0	0	0	0	0	0	0	0	0.00981997	0.00163666
Rdkit2DNumValenceElectrons	0	0	0	0	0	0	0	0	0	0.0114566
MordredXp-4d	0	0	0	0	0	0	0.00818331	0	0.00327332	0
MordredVE2_Dzv	0	0	0	0	0	0.00654664	0	0	0.00327332	0.00163666
Rdkit2Dfr_imide	0	0	0	0.00981997	0	0	0	0	0	0
MordredATSC2m	0	0	0.00654664	0	0.00163666	0	0	0.00163666	0	0
Mordredn10FRing	0.00163666	0	0	0	0	0	0.00163666	0	0	0.00654664
Circular1564	0	0.00818331	0	0	0	0	0	0	0	0.00163666
Circular1407	0	0.00327332	0.00654664	0	0	0	0	0	0	0
Rdkit2Dfr_amide	0	0	0	0	0.00327332	0	0	0	0.00327332	0.00327332
MordredBCUTare-1h	0	0	0.00327332	0	0	0.00327332	0	0	0	0.00327332
Circular888	0	0	0	0	0	0	0	0	0.00981997	0
CDKkhs.dsCH	0.00490998	0	0	0	0	0.00490998	0	0	0	0
MordredVE2_Dzi	0	0	0.00981997	0	0	0	0	0	0	0
MordredXp-3d	0	0.00327332	0.00654664	0	0	0	0	0	0	0
MordredSpMax_Dzse	0	0	0	0	0	0	0	0	0	0.00981997
MACCSKeys47	0	0	0	0	0	0	0	0.00981997	0	0
MACCSKeys86	0	0	0.00490998	0	0	0	0	0.00327332	0.00163666	0
CDKVCH-5	0	0	0	0	0.00163666	0	0	0	0	0.00818331
MordredSpDiam_Dzare	0.00818331	0.00163666	0	0	0	0	0	0	0	0
MordredMWC07	0	0	0.00981997	0	0	0	0	0	0	0
Circular744	0	0	0.00981997	0	0	0	0	0	0	0
MordredMAXaaaC	0	0.00490998	0	0.00327332	0	0	0	0	0.00163666	0
MordredMATS3m	0	0.00981997	0	0	0	0	0	0	0	0
MordredSpAD_Dzv	0.00327332	0	0	0	0	0	0.00654664	0	0	0
MordredETA_eta_FL	0	0	0.00327332	0	0	0.00490998	0	0.00163666	0	0
Rdkit2Dfr_unbrch_alkane	0	0	0	0	0	0	0.00981997	0	0	0
MACCSKeys68	0	0	0	0.00490998	0	0	0	0.00490998	0	0
MordredSssNH	0	0	0.00163666	0	0.00163666	0	0	0.00654664	0	0
MordredVR2_Dzare	0.00981997	0	0	0	0	0	0	0	0	0
MordredMWC06	0	0.00327332	0	0	0	0	0	0	0.00654664	0
MordredMATS7dv	0	0	0	0	0	0.00163666	0	0.00654664	0	0
Circular377	0	0	0	0.00818331	0	0	0	0	0	0
MordredTMWC10	0	0	0	0.00490998	0	0	0	0	0	0.00327332
Circular1647	0	0	0	0.00327332	0	0	0	0	0.00490998	0
CDKnaAromAtom	0	0	0	0	0	0	0	0	0.00818331	0
MACCSKeys111	0.00163666	0	0	0	0	0	0.00327332	0	0.00327332	0
Circular1066	0	0	0	0	0	0	0	0	0.00818331	0
MordredAATS7are	0.00163666	0	0	0	0	0	0.00654664	0	0	0
Circular658	0	0	0	0	0	0	0	0	0.00818331	0
MordredGGI8	0	0	0	0	0	0	0	0	0.00818331	0
MordredATS4are	0	0	0	0	0	0.00818331	0	0	0	0
Mordredn5ARing	0	0	0	0	0	0	0.00818331	0	0	0
MordredSaaNH	0	0	0	0	0	0.00818331	0	0	0	0
MordredAATS1m	0.00163666	0	0	0	0.00490998	0	0	0	0	0.00163666
Circular145	0	0	0	0	0.00490998	0	0	0.00327332	0	0
CDKVC-3	0	0	0	0	0	0	0	0.00163666	0.00654664	0
MACCSKeys104	0	0	0	0	0.00818331	0	0	0	0	0
Circular1905	0	0	0	0	0	0	0	0.00818331	0	0
CDKMDEC-44	0	0	0	0	0	0.00818331	0	0	0	0
MACCSKeys50	0	0	0	0	0	0	0	0.00818331	0	0
Circular1063	0	0	0	0	0.00818331	0	0	0	0	0
MordredATS7i	0.00327332	0	0	0	0	0	0	0.00490998	0	0
MordrednBondsKD	0	0	0	0	0.00654664	0.00163666	0	0	0	0
MordredETA_dAlpha_B	0	0	0	0	0	0	0.00654664	0	0	0.00163666
MordredXpc-6d	0	0	0	0	0	0	0.00490998	0.00163666	0.00163666	0
MordredVE1_Dzv	0	0	0	0	0.00163666	0	0	0	0	0.00654664
MordredMAXdS	0	0.00654664	0	0	0	0	0	0	0	0.00163666
MordredSZ	0	0.00163666	0	0.00327332	0	0.00327332	0	0	0	0
MordredATS5d	0	0	0	0.00490998	0.00327332	0	0	0	0	0
MordredAATSC3m	0	0.00654664	0	0	0	0	0	0	0	0.00163666
MordredC3SP3	0	0	0.00327332	0	0	0.00327332	0	0	0.00163666	0
MordredMATS8pe	0	0	0.00163666	0	0	0	0	0	0	0.00654664
MordredVE3_DzZ	0	0.00818331	0	0	0	0	0	0	0	0
MordredSM1_Dzv	0	0	0.00654664	0	0	0.00163666	0	0	0	0
Circular1152	0.00327332	0	0.00490998	0	0	0	0	0	0	0
MordredAETA_eta_R	0	0	0	0.00163666	0	0	0	0.00163666	0.00490998	0
MordredXc-4d	0	0.00818331	0	0	0	0	0	0	0	0
MACCSKeys122	0	0	0.00818331	0	0	0	0	0	0	0
MordrednBondsM	0	0	0	0.00818331	0	0	0	0	0	0
MordredATS6p	0	0.00654664	0	0	0	0	0	0	0	0.00163666
MACCSKeys148	0	0.00818331	0	0	0	0	0	0	0	0
MordredMPC4	0	0	0.00163666	0	0.00163666	0	0	0.00490998	0	0
Circular1906	0	0.00490998	0	0	0	0	0	0	0.00163666	0
MordredATS4v	0	0	0	0	0.00163666	0	0	0.00490998	0	0
MordredATS6se	0	0	0	0	0	0	0	0.00490998	0	0.00163666
MordredXp-4dv	0.00163666	0	0	0	0	0	0	0.00490998	0	0
CDKATSp5	0.00163666	0	0	0	0	0	0	0.00490998	0	0
CDKkhs.dO	0	0	0	0	0.00654664	0	0	0	0	0
MACCSKeys157	0	0	0	0	0	0.00654664	0	0	0	0
MordredATS3are	0	0	0.00654664	0	0	0	0	0	0	0
MordredETA_beta_s	0	0	0	0	0.00654664	0	0	0	0	0
Circular128	0	0	0	0	0	0	0	0	0.00327332	0.00327332
MACCSKeys127	0	0	0	0.00490998	0	0	0	0.00163666	0	0
CDKnAromBond	0	0	0	0	0	0	0	0	0.00654664	0
MordredVE2_DzZ	0.00654664	0	0	0	0	0	0	0	0	0
MordredMAXssssC	0	0	0	0	0	0	0.00163666	0	0.00490998	0
MordredATS7dv	0	0.00163666	0	0	0.00490998	0	0	0	0	0
CDKBCUTw-1l	0	0	0.00327332	0	0	0.00163666	0	0.00163666	0	0
Circular1581	0.00654664	0	0	0	0	0	0	0	0	0
Rdkit2DLabuteASA	0.00490998	0	0	0	0.00163666	0	0	0	0	0
MordredMINaaaC	0	0.00163666	0	0	0	0	0	0.00490998	0	0
MordredSv	0	0	0	0	0	0	0	0	0	0.00654664
Circular2	0	0	0	0	0	0	0	0.00654664	0	0
Circular677	0.00327332	0	0	0	0.00327332	0	0	0	0	0
MordredATSC7m	0.00163666	0.00490998	0	0	0	0	0	0	0	0
MordredMINdCH2	0	0	0	0	0	0	0	0	0.00654664	0
MordredAETA_beta_ns	0	0	0	0.00490998	0	0	0.00163666	0	0	0
MACCSKeys133	0	0.00327332	0	0	0.00163666	0	0.00163666	0	0	0
Circular354	0	0	0	0	0	0	0	0	0	0.00654664
MordredETA_epsilon_3	0	0.00490998	0	0	0	0	0.00163666	0	0	0
MordredMATS8Z	0	0	0	0	0	0.00327332	0	0	0	0.00327332
Rdkit2Dfr_allylic_oxid	0	0	0	0	0.00654664	0	0	0	0	0
MordredATSC3Z	0	0	0	0	0	0.00163666	0	0	0	0.00327332
Rdkit2DPEOE_VSA4	0	0	0	0	0	0	0	0	0.00490998	0
Circular1168	0	0	0	0	0.00490998	0	0	0	0	0
MordredCIC4	0	0.00327332	0	0	0.00163666	0	0	0	0	0
Circular1602	0	0	0.00163666	0	0.00327332	0	0	0	0	0
MordredMPC7	0	0	0.00163666	0	0	0	0	0	0.00327332	0
MordredATS8p	0	0	0	0	0	0.00490998	0	0	0	0
MordredAATS5pe	0.00163666	0	0	0	0	0.00163666	0	0	0.00163666	0
CDKVP-5	0	0	0	0	0.00490998	0	0	0	0	0
MordredMATS6p	0.00163666	0.00327332	0	0	0	0	0	0	0	0
MordredVE2_Dzp	0	0	0	0	0	0	0	0	0.00490998	0
MordredETA_alpha	0	0.00327332	0	0	0	0	0	0	0.00163666	0
MordredMATS6v	0.00163666	0	0	0	0	0	0	0	0.00327332	0
Circular1323	0	0	0.00490998	0	0	0	0	0	0	0
Rdkit2DNumSaturatedCarbocycles	0	0	0	0	0	0	0.00490998	0	0	0
Circular1573	0	0.00327332	0	0	0	0	0	0	0	0.00163666
MordredC1SP1	0	0	0	0	0	0.00490998	0	0	0	0
Circular795	0	0	0	0	0	0.00490998	0	0	0	0
Circular503	0	0	0	0	0	0	0	0.00490998	0	0
MordredATS1pe	0	0	0	0	0.00490998	0	0	0	0	0
MordredSpMax_A	0.00163666	0.00163666	0	0	0	0.00163666	0	0	0	0
Circular94	0	0	0	0.00490998	0	0	0	0	0	0
MordredVR2_Dzse	0	0	0	0	0	0	0	0.00327332	0	0.00163666
Circular147	0.00163666	0	0	0	0	0.00327332	0	0	0	0
Circular1365	0	0.00490998	0	0	0	0	0	0	0	0
Circular1295	0	0	0	0.00163666	0	0	0.00163666	0	0.00163666	0
Circular1691	0	0	0	0.00490998	0	0	0	0	0	0
MACCSKeys121	0.00327332	0	0	0	0	0	0	0.00163666	0	0
CDKVP-1	0	0	0	0.00490998	0	0	0	0	0	0
Circular1344	0	0	0	0	0	0	0.00490998	0	0	0
MACCSKeys80	0.00490998	0	0	0	0	0	0	0	0	0
MordredGGI7	0.00163666	0	0	0	0.00163666	0	0	0	0.00163666	0
MordredMATS7m	0	0	0.00327332	0	0.00163666	0	0	0	0	0
MordredATS5dv	0	0	0	0	0.00163666	0.00327332	0	0	0	0
MordrednAHRing	0	0	0	0	0.00490998	0	0	0	0	0
Circular191	0	0	0	0	0	0	0.00490998	0	0	0
Circular114	0	0	0	0	0.00490998	0	0	0	0	0
Circular1818	0	0	0	0	0	0	0	0.00490998	0	0
MordredMDEC-22	0	0	0.00490998	0	0	0	0	0	0	0
Rdkit2DNumAromaticCarbocycles	0	0.00163666	0	0	0	0.00163666	0	0	0	0.00163666
MordrednG12FAHRing	0	0	0	0	0.00490998	0	0	0	0	0
MordredRadius	0	0	0	0	0.00490998	0	0	0	0	0
Circular913	0	0	0	0	0	0	0	0.00327332	0	0
MordredVR3_A	0	0	0	0	0	0	0	0.00163666	0	0.00163666
MordredXc-6d	0	0	0	0	0	0	0	0.00327332	0	0
Circular1737	0	0.00327332	0	0	0	0	0	0	0	0
MACCSKeys144	0	0.00327332	0	0	0	0	0	0	0	0
Circular738	0.00327332	0	0	0	0	0	0	0	0	0
Circular1649	0	0	0	0	0	0	0	0.00327332	0	0
Circular1711	0	0	0	0	0	0	0.00327332	0	0	0
MordredSpMax_Dzv	0	0	0.00163666	0	0	0	0	0	0	0.00163666
Circular641	0	0	0	0	0	0	0	0.00327332	0	0
MordredAATS2m	0	0	0	0	0	0	0.00163666	0	0.00163666	0
MordredATS6i	0	0	0	0	0	0	0.00163666	0.00163666	0	0
Circular1238	0	0	0	0	0	0.00327332	0	0	0	0
MordredMINsF	0	0	0	0	0	0	0.00327332	0	0	0
MordrednFaHRing	0	0	0	0	0	0	0.00327332	0	0	0
MordrednFARing	0	0	0	0	0	0	0.00163666	0	0.00163666	0
MACCSKeys82	0	0	0	0	0	0	0.00327332	0	0	0
MACCSKeys22	0	0.00327332	0	0	0	0	0	0	0	0
Rdkit2DNumRotatableBonds	0	0	0	0	0	0.00327332	0	0	0	0
MordredMINssNH	0	0	0	0	0	0.00163666	0	0	0	0.00163666
Circular917	0	0	0	0	0.00327332	0	0	0	0	0
MordredSpMAD_Dzm	0	0	0	0.00163666	0	0	0	0.00163666	0	0
Rdkit2Dfr_Ar_OH	0	0	0.00327332	0	0	0	0	0	0	0
MordredMINssssC	0	0	0	0.00327332	0	0	0	0	0	0
MordredVE2_Dzpe	0	0	0	0	0	0	0	0	0	0.00327332
MordredAATSC8m	0	0	0	0.00163666	0	0.00163666	0	0	0	0
MordredXp-2d	0.00163666	0	0	0	0	0.00163666	0	0	0	0
MordredVE2_A	0	0	0	0	0	0	0	0	0	0.00327332
MordredMAXdsCH	0	0	0	0	0.00163666	0	0	0.00163666	0	0
MordredSsI	0	0	0	0	0	0.00163666	0	0	0.00163666	0
Circular879	0.00327332	0	0	0	0	0	0	0	0	0
Circular1469	0	0	0	0	0	0	0	0	0.00327332	0
Circular1243	0	0	0	0	0	0	0	0	0.00327332	0
CDKWPOL	0	0	0.00163666	0	0	0	0	0	0.00163666	0
Circular1318	0	0	0	0.00327332	0	0	0	0	0	0
MordredVE2_Dzare	0.00327332	0	0	0	0	0	0	0	0	0
CDKMDEN-12	0	0.00327332	0	0	0	0	0	0	0	0
Circular892	0	0	0	0	0	0	0	0	0	0.00327332
Circular875	0.00163666	0	0	0	0	0	0.00163666	0	0	0
MordredVR2_Dzm	0	0.00327332	0	0	0	0	0	0	0	0
MordredGGI1	0	0	0	0	0	0	0	0	0.00327332	0
MordredAATSC7m	0.00327332	0	0	0	0	0	0	0	0	0
Circular118	0	0	0	0.00327332	0	0	0	0	0	0
Circular841	0	0	0.00327332	0	0	0	0	0	0	0
CDKVPC-6	0	0	0	0	0.00163666	0	0	0.00163666	0	0
Circular1758	0	0	0.00327332	0	0	0	0	0	0	0
Circular486	0	0	0	0.00327332	0	0	0	0	0	0
MordredATS2pe	0	0	0	0	0.00163666	0.00163666	0	0	0	0
MordredVR3_D	0	0	0	0	0	0	0	0	0	0.00163666
Rdkit2Dfr_ether	0	0	0.00163666	0	0	0	0	0	0	0
Circular623	0	0	0	0	0	0	0	0	0	0.00163666
MACCSKeys136	0	0	0	0	0	0	0	0.00163666	0	0
MACCSKeys106	0	0	0	0	0	0	0	0.00163666	0	0
MordredDiameter	0	0	0	0	0	0	0	0	0	0.00163666
Circular624	0	0	0	0	0	0	0	0.00163666	0	0
Circular1097	0	0	0	0	0	0	0	0	0	0.00163666
Circular1292	0	0	0	0	0	0	0	0	0	0.00163666
Circular1648	0	0	0	0	0	0	0	0.00163666	0	0
Circular656	0	0	0	0	0	0	0	0.00163666	0	0
Circular1357	0	0	0	0	0	0	0	0.00163666	0	0
MordredSdsCH	0	0	0	0	0	0	0	0	0.00163666	0
MordrednBondsS	0	0	0	0	0	0	0	0	0.00163666	0
CDKnAtom	0	0.00163666	0	0	0	0	0	0	0	0
CDKVP-3	0	0.00163666	0	0	0	0	0	0	0	0
Circular573	0	0.00163666	0	0	0	0	0	0	0	0
MordredMATS5se	0	0	0	0	0	0	0	0	0.00163666	0
CDKkhs.dS	0	0.00163666	0	0	0	0	0	0	0	0
Circular803	0	0	0	0	0	0	0	0	0.00163666	0
Circular1683	0	0.00163666	0	0	0	0	0	0	0	0
Circular1917	0	0	0	0	0	0	0	0.00163666	0	0
Circular1004	0	0	0	0	0	0	0	0	0.00163666	0
CDKLipinskiFailures	0	0.00163666	0	0	0	0	0	0	0	0
Rdkit2Dfr_Al_COO	0	0	0.00163666	0	0	0	0	0	0	0
CDKVC-6	0	0	0	0	0	0	0	0	0.00163666	0
MordredVR2_DzZ	0	0	0	0	0	0	0	0	0	0.00163666
Circular940	0	0.00163666	0	0	0	0	0	0	0	0
MordrednFAHRing	0	0	0	0.00163666	0	0	0	0	0	0
MordredMWC04	0	0	0	0	0	0	0	0.00163666	0	0
MordredAATSC4m	0	0	0	0.00163666	0	0	0	0	0	0
Circular926	0	0	0.00163666	0	0	0	0	0	0	0
CDKnG	0	0	0	0	0.00163666	0	0	0	0	0
Circular1487	0	0	0	0	0.00163666	0	0	0	0	0
Circular1088	0	0	0	0	0.00163666	0	0	0	0	0
MordredATS6pe	0	0.00163666	0	0	0	0	0	0	0	0
Rdkit2Dfr_aniline	0	0	0	0.00163666	0	0	0	0	0	0
MordredMWC09	0	0	0	0	0.00163666	0	0	0	0	0
MordredGGI2	0	0	0	0	0.00163666	0	0	0	0	0
Mordredn6ARing	0	0	0	0	0.00163666	0	0	0	0	0
MordredAMID	0	0	0	0	0.00163666	0	0	0	0	0
MordredAATS0are	0	0	0	0.00163666	0	0	0	0	0	0
MordredXp-3dv	0	0	0	0	0.00163666	0	0	0	0	0
MordredXp-2dv	0.00163666	0	0	0	0	0	0	0	0	0
MordredETA_shape_x	0	0	0	0	0	0	0	0.00163666	0	0
Circular1959	0.00163666	0	0	0	0	0	0	0	0	0
Rdkit2DExactMolWt	0	0	0	0	0.00163666	0	0	0	0	0
Circular89	0.00163666	0	0	0	0	0	0	0	0	0
MordredTIC5	0	0	0	0.00163666	0	0	0	0	0	0
Circular125	0.00163666	0	0	0	0	0	0	0	0	0
Circular1209	0	0	0	0.00163666	0	0	0	0	0	0
MordredKier3	0	0	0	0.00163666	0	0	0	0	0	0
Circular450	0	0	0	0.00163666	0	0	0	0	0	0
Circular422	0	0	0	0.00163666	0	0	0	0	0	0
MordredGhoseFilter	0	0	0	0.00163666	0	0	0	0	0	0
Mordredn5aRing	0	0	0	0.00163666	0	0	0	0	0	0
MACCSKeys48	0	0	0	0.00163666	0	0	0	0	0	0
MordredATS3d	0	0	0	0	0	0.00163666	0	0	0	0
MordredATS0are	0	0	0	0	0	0.00163666	0	0	0	0
MordrednBondsD	0	0.00163666	0	0	0	0	0	0	0	0
MordredAATS3are	0.00163666	0	0	0	0	0	0	0	0	0
MordredATS8v	0	0	0	0	0	0	0	0.00163666	0	0
CDKkhs.ssNH	0	0	0	0	0	0	0.00163666	0	0	0
MordredATS8m	0.00163666	0	0	0	0	0	0	0	0	0
Circular1464	0	0	0	0	0	0	0.00163666	0	0	0
Circular1143	0	0	0	0	0	0	0.00163666	0	0	0
MACCSKeys60	0	0.00163666	0	0	0	0	0	0	0	0
Circular787	0	0	0	0	0	0	0.00163666	0	0	0
Circular699	0	0	0	0	0	0	0.00163666	0	0	0
Circular695	0	0	0	0	0	0	0.00163666	0	0	0
Circular270	0	0	0	0	0	0	0.00163666	0	0	0
MACCSKeys93	0	0	0	0	0	0	0.00163666	0	0	0
MACCSKeys52	0	0.00163666	0	0	0	0	0	0	0	0
MordredFCSP3	0	0	0.00163666	0	0	0	0	0	0	0
MACCSKeys23	0	0.00163666	0	0	0	0	0	0	0	0
MordredVR2_D	0	0	0	0	0	0	0.00163666	0	0	0
MordredSse	0	0	0.00163666	0	0	0	0	0	0	0
MordredStsC	0	0	0.00163666	0	0	0	0	0	0	0
MordredGGI10	0	0.00163666	0	0	0	0	0	0	0	0
Mordredn5aHRing	0	0.00163666	0	0	0	0	0	0	0	0
MordredSpDiam_Dzm	0	0	0	0	0	0	0.00163666	0	0	0
MordredATS2d	0	0	0	0	0	0	0.00163666	0	0	0
Rdkit2Dfr_ketone	0	0	0	0	0	0	0.00163666	0	0	0
Circular1267	0	0	0	0	0	0.00163666	0	0	0	0
Circular561	0	0	0	0	0	0.00163666	0	0	0	0
MordredSare	0	0	0	0	0	0.00163666	0	0	0	0
CDKSCH-6	0	0	0	0	0	0	0	0	0	0.00163666
Circular244	0	0	0	0	0	0	0	0	0	0
Circular1191	0	0	0	0	0	0	0	0	0	0
Circular224	0	0	0	0	0	0	0	0	0	0
MordredZagreb1	0	0	0	0	0	0	0	0	0	0
Circular884	0	0	0	0	0	0	0	0	0	0
CDKC4SP3	0	0	0	0	0	0	0	0	0	0
CDKkhs.sSnH3	0	0	0	0	0	0	0	0	0	0
MordredMDEC-13	0	0	0	0	0	0	0	0	0	0
MordredVR3_DzZ	0	0	0	0	0	0	0	0	0	0
MordredLabuteASA	0	0	0	0	0	0	0	0	0	0
Circular355	0	0	0	0	0	0	0	0	0	0
Circular1361	0	0	0	0	0	0	0	0	0	0
Circular7	0	0	0	0	0	0	0	0	0	0
Circular399	0	0	0	0	0	0	0	0	0	0
MordrednAtom	0	0	0	0	0	0	0	0	0	0
Circular1973	0	0	0	0	0	0	0	0	0	0
Circular1770	0	0	0	0	0	0	0	0	0	0
MACCSKeys51	0	0	0	0	0	0	0	0	0	0
Circular380	0	0	0	0	0	0	0	0	0	0
Circular769	0	0	0	0	0	0	0	0	0	0
Circular1470	0	0	0	0	0	0	0	0	0	0
MordredMDEN-13	0	0	0	0	0	0	0	0	0	0
Circular779	0	0	0	0	0	0	0	0	0	0
CDKnAromRings	0	0	0	0	0	0	0	0	0	0
Circular1896	0	0	0	0	0	0	0	0	0	0
MordredMor24se	0	0	0	0	0	0	0	0	0	0
Circular1360	0	0	0	0	0	0	0	0	0	0
MordredSdNH	0	0	0	0	0	0	0	0	0	0
Circular420	0	0	0	0	0	0	0	0	0	0
Circular1676	0	0	0	0	0	0	0	0	0	0
Circular511	0	0	0	0	0	0	0	0	0	0
Circular1141	0	0	0	0	0	0	0	0	0	0
Circular1307	0	0	0	0	0	0	0	0	0	0
MordredPEOE_VSA12	0	0	0	0	0	0	0	0	0	0
Circular9	0	0	0	0	0	0	0	0	0	0
Circular530	0	0	0	0	0	0	0	0	0	0
CDKC2SP3	0	0	0	0	0	0	0	0	0	0
Circular1723	0	0	0	0	0	0	0	0	0	0
MACCSKeys14	0	0	0	0	0	0	0	0	0	0
Circular1500	0	0	0	0	0	0	0	0	0	0
MordredMor29m	0	0	0	0	0	0	0	0	0	0
MACCSKeys155	0	0	0	0	0	0	0	0	0	0
Circular1264	0	0	0	0	0	0	0	0	0	0
MACCSKeys128	0	0	0	0	0	0	0	0	0	0
MACCSKeys134	0	0	0	0	0	0	0	0	0	0
MordrednRing	0	0	0	0	0	0	0	0	0	0
Mordredn7Ring	0	0	0	0	0	0	0	0	0	0
Circular363	0	0	0	0	0	0	0	0	0	0
MordredNdssSe	0	0	0	0	0	0	0	0	0	0
Circular456	0	0	0	0	0	0	0	0	0	0
MordredMor20se	0	0	0	0	0	0	0	0	0	0
Circular1718	0	0	0	0	0	0	0	0	0	0
MordredNdS	0	0	0	0	0	0	0	0	0	0
Circular1684	0	0	0	0	0	0	0	0	0	0
MordredMor04m	0	0	0	0	0	0	0	0	0	0
Rdkit2DNumRadicalElectrons	0	0	0	0	0	0	0	0	0	0
Circular451	0	0	0	0	0	0	0	0	0	0
CDKkhs.aaS	0	0	0	0	0	0	0	0	0	0
Circular2028	0	0	0	0	0	0	0	0	0	0
Circular1348	0	0	0	0	0	0	0	0	0	0
MordredNssNH2	0	0	0	0	0	0	0	0	0	0
Circular1479	0	0	0	0	0	0	0	0	0	0
MordredMAXssssN	0	0	0	0	0	0	0	0	0	0
MordredStCH	0	0	0	0	0	0	0	0	0	0
MordredVR3_Dzare	0	0	0	0	0	0	0	0	0	0
MordredMINsAsH2	0	0	0	0	0	0	0	0	0	0
Circular1202	0	0	0	0	0	0	0	0	0	0
MordredMor02m	0	0	0	0	0	0	0	0	0	0
Rdkit2Dfr_thiazole	0	0	0	0	0	0	0	0	0	0
Circular1366	0	0	0	0	0	0	0	0	0	0
Circular1006	0	0	0	0	0	0	0	0	0	0
MordredNddssS	0	0	0	0	0	0	0	0	0	0
Circular1173	0	0	0	0	0	0	0	0	0	0
Mordredn10FaHRing	0	0	0	0	0	0	0	0	0	0
Circular1397	0	0	0	0	0	0	0	0	0	0
MordredSdssSe	0	0	0	0	0	0	0	0	0	0
Circular728	0	0	0	0	0	0	0	0	0	0
Circular193	0	0	0	0	0	0	0	0	0	0
Circular790	0	0	0	0	0	0	0	0	0	0
Circular1972	0	0	0	0	0	0	0	0	0	0
Rdkit2DMolWt	0	0	0	0	0	0	0	0	0	0
Circular1373	0	0	0	0	0	0	0	0	0	0
Circular1793	0	0	0	0	0	0	0	0	0	0
MordredMAXssssB	0	0	0	0	0	0	0	0	0	0
Circular1300	0	0	0	0	0	0	0	0	0	0
MordredMDEO-12	0	0	0	0	0	0	0	0	0	0
MordredVR3_Dzse	0	0	0	0	0	0	0	0	0	0
Circular110	0	0	0	0	0	0	0	0	0	0
MordredSssssSi	0	0	0	0	0	0	0	0	0	0
MordredVR1_Dzpe	0	0	0	0	0	0	0	0	0	0
Circular131	0	0	0	0	0	0	0	0	0	0
Circular934	0	0	0	0	0	0	0	0	0	0
Mordredn8aHRing	0	0	0	0	0	0	0	0	0	0
Circular1940	0	0	0	0	0	0	0	0	0	0
Circular1363	0	0	0	0	0	0	0	0	0	0
Circular1187	0	0	0	0	0	0	0	0	0	0
MordredSssSiH2	0	0	0	0	0	0	0	0	0	0
Circular88	0	0	0	0	0	0	0	0	0	0
MordredMOMI-Y	0	0	0	0	0	0	0	0	0	0
MordredMor05v	0	0	0	0	0	0	0	0	0	0
Circular194	0	0	0	0	0	0	0	0	0	0
MordredMor26	0	0	0	0	0	0	0	0	0	0
Circular1010	0	0	0	0	0	0	0	0	0	0
Circular716	0	0	0	0	0	0	0	0	0	0
Circular1441	0	0	0	0	0	0	0	0	0	0
Circular1614	0	0	0	0	0	0	0	0	0	0
Circular1768	0	0	0	0	0	0	0	0	0	0
MordredVE3_Dzi	0	0	0	0	0	0	0	0	0	0
Circular1837	0	0	0	0	0	0	0	0	0	0
Mordredn7FARing	0	0	0	0	0	0	0	0	0	0
Circular462	0	0	0	0	0	0	0	0	0	0
MordredMAXsSnH3	0	0	0	0	0	0	0	0	0	0
Circular198	0	0	0	0	0	0	0	0	0	0
Circular1455	0	0	0	0	0	0	0	0	0	0
CDKSC-3	0	0	0	0	0	0	0	0	0	0
MACCSKeys44	0	0	0	0	0	0	0	0	0	0
Circular937	0	0	0	0	0	0	0	0	0	0
MordredMor11	0	0	0	0	0	0	0	0	0	0
Circular1476	0	0	0	0	0	0	0	0	0	0
Circular1613	0	0	0	0	0	0	0	0	0	0
Circular1955	0	0	0	0	0	0	0	0	0	0
Circular1367	0	0	0	0	0	0	0	0	0	0
Circular1400	0	0	0	0	0	0	0	0	0	0
CDKC2SP2	0	0	0	0	0	0	0	0	0	0
MordredMor30v	0	0	0	0	0	0	0	0	0	0
CDKkhs.ssBH	0	0	0	0	0	0	0	0	0	0
CDKkhs.ssPH	0	0	0	0	0	0	0	0	0	0
Circular71	0	0	0	0	0	0	0	0	0	0
MordrednaHRing	0	0	0	0	0	0	0	0	0	0
Circular1183	0	0	0	0	0	0	0	0	0	0
Circular1514	0	0	0	0	0	0	0	0	0	0
Circular1126	0	0	0	0	0	0	0	0	0	0
Circular116	0	0	0	0	0	0	0	0	0	0
Circular1604	0	0	0	0	0	0	0	0	0	0
CDKkhs.dCH2	0	0	0	0	0	0	0	0	0	0
MordredVR2_Dzv	0	0	0	0	0	0	0	0	0	0
MACCSKeys59	0	0	0	0	0	0	0	0	0	0
Circular1743	0	0	0	0	0	0	0	0	0	0
CDKnRings3	0	0	0	0	0	0	0	0	0	0
MordredATS8pe	0	0	0	0	0	0	0	0	0	0
MordredNssssN	0	0	0	0	0	0	0	0	0	0
Circular436	0	0	0	0	0	0	0	0	0	0
CDKnY	0	0	0	0	0	0	0	0	0	0
Circular1632	0	0	0	0	0	0	0	0	0	0
Circular1419	0	0	0	0	0	0	0	0	0	0
CDKnRings5	0	0	0	0	0	0	0	0	0	0
Rdkit2Dfr_alkyl_halide	0	0	0	0	0	0	0	0	0	0
CDKkhs.ssBe	0	0	0	0	0	0	0	0	0	0
Circular1343	0	0	0	0	0	0	0	0	0	0
Circular1811	0	0	0	0	0	0	0	0	0	0
Circular1054	0	0	0	0	0	0	0	0	0	0
MordredLogEE_Dzi	0	0	0	0	0	0	0	0	0	0
Circular1165	0	0	0	0	0	0	0	0	0	0
Circular1033	0	0	0	0	0	0	0	0	0	0
Circular883	0	0	0	0	0	0	0	0	0	0
MordredMAXssBe	0	0	0	0	0	0	0	0	0	0
MordrednF	0	0	0	0	0	0	0	0	0	0
Circular914	0	0	0	0	0	0	0	0	0	0
Circular1675	0	0	0	0	0	0	0	0	0	0
Rdkit2Dfr_lactam	0	0	0	0	0	0	0	0	0	0
MordredSlogP_VSA10	0	0	0	0	0	0	0	0	0	0
MordredETA_eta_RL	0	0	0	0	0	0	0	0	0	0
MordredMor29v	0	0	0	0	0	0	0	0	0	0
Circular1050	0	0	0	0	0	0	0	0	0	0
Circular577	0	0	0	0	0	0	0	0	0	0
Circular1643	0	0	0	0	0	0	0	0	0	0
Circular1216	0	0	0	0	0	0	0	0	0	0
Circular348	0	0	0	0	0	0	0	0	0	0
Circular272	0	0	0	0	0	0	0	0	0	0
Circular1678	0	0	0	0	0	0	0	0	0	0
Mordredn8AHRing	0	0	0	0	0	0	0	0	0	0
Circular973	0	0	0	0	0	0	0	0	0	0
MordredMor22	0	0	0	0	0	0	0	0	0	0
Circular335	0	0	0	0	0	0	0	0	0	0
Circular1913	0	0	0	0	0	0	0	0	0	0
MordredTPSA	0	0	0	0	0	0	0	0	0	0
Circular124	0	0	0	0	0	0	0	0	0	0
Circular853	0	0	0	0	0	0	0	0	0	0
Circular1538	0	0	0	0	0	0	0	0	0	0
Circular664	0	0	0	0	0	0	0	0	0	0
MordredVR1_Dt	0	0	0	0	0	0	0	0	0	0
Circular90	0	0	0	0	0	0	0	0	0	0
MACCSKeys39	0	0	0	0	0	0	0	0	0	0
Circular777	0	0	0	0	0	0	0	0	0	0
Circular1233	0	0	0	0	0	0	0	0	0	0
Circular1552	0	0	0	0	0	0	0	0	0	0
CDKkhs.sF	0	0	0	0	0	0	0	0	0	0
Circular483	0	0	0	0	0	0	0	0	0	0
Circular1024	0	0	0	0	0	0	0	0	0	0
Circular1094	0	0	0	0	0	0	0	0	0	0
Circular1682	0	0	0	0	0	0	0	0	0	0
Circular1098	0	0	0	0	0	0	0	0	0	0
MordredPEOE_VSA6	0	0	0	0	0	0	0	0	0	0
Circular183	0	0	0	0	0	0	0	0	0	0
Circular670	0	0	0	0	0	0	0	0	0	0
MACCSKeys75	0	0	0	0	0	0	0	0	0	0
MordredATSC3m	0	0	0	0	0	0	0	0	0	0
Circular21	0	0	0	0	0	0	0	0	0	0
MordredSsssssP	0	0	0	0	0	0	0	0	0	0
Circular1829	0	0	0	0	0	0	0	0	0	0
CDKnB	0	0	0	0	0	0	0	0	0	0
Circular185	0	0	0	0	0	0	0	0	0	0
Circular2039	0	0	0	0	0	0	0	0	0	0
MACCSKeys159	0	0	0	0	0	0	0	0	0	0
MordredWNSA4	0	0	0	0	0	0	0	0	0	0
MordredMor31se	0	0	0	0	0	0	0	0	0	0
Circular1553	0	0	0	0	0	0	0	0	0	0
Circular1052	0	0	0	0	0	0	0	0	0	0
Circular1733	0	0	0	0	0	0	0	0	0	0
Circular481	0	0	0	0	0	0	0	0	0	0
Circular632	0	0	0	0	0	0	0	0	0	0
Circular1116	0	0	0	0	0	0	0	0	0	0
Circular1023	0	0	0	0	0	0	0	0	0	0
Circular1155	0	0	0	0	0	0	0	0	0	0
Circular235	0	0	0	0	0	0	0	0	0	0
Mordredn8FaRing	0	0	0	0	0	0	0	0	0	0
Circular381	0	0	0	0	0	0	0	0	0	0
Circular823	0	0	0	0	0	0	0	0	0	0
Circular1015	0	0	0	0	0	0	0	0	0	0
MordredGeomRadius	0	0	0	0	0	0	0	0	0	0
Circular941	0	0	0	0	0	0	0	0	0	0
CDKSP-7	0	0	0	0	0	0	0	0	0	0
Circular258	0	0	0	0	0	0	0	0	0	0
Circular142	0	0	0	0	0	0	0	0	0	0
Circular968	0	0	0	0	0	0	0	0	0	0
MordredVR1_DzZ	0	0	0	0	0	0	0	0	0	0
Circular1854	0	0	0	0	0	0	0	0	0	0
Circular1976	0	0	0	0	0	0	0	0	0	0
Circular1518	0	0	0	0	0	0	0	0	0	0
Circular2027	0	0	0	0	0	0	0	0	0	0
Circular444	0	0	0	0	0	0	0	0	0	0
Circular2023	0	0	0	0	0	0	0	0	0	0
Circular1726	0	0	0	0	0	0	0	0	0	0
Circular1486	0	0	0	0	0	0	0	0	0	0
Circular1882	0	0	0	0	0	0	0	0	0	0
Circular1685	0	0	0	0	0	0	0	0	0	0
Rdkit2Dfr_sulfide	0	0	0	0	0	0	0	0	0	0
MACCSKeys114	0	0	0	0	0	0	0	0	0	0
Circular537	0	0	0	0	0	0	0	0	0	0
CDKkhs.sssB	0	0	0	0	0	0	0	0	0	0
MordredMINsssssAs	0	0	0	0	0	0	0	0	0	0
MordredMor02se	0	0	0	0	0	0	0	0	0	0
Circular1629	0	0	0	0	0	0	0	0	0	0
Circular1821	0	0	0	0	0	0	0	0	0	0
Circular1212	0	0	0	0	0	0	0	0	0	0
MordredSddssS	0	0	0	0	0	0	0	0	0	0
MordredVE3_Dzv	0	0	0	0	0	0	0	0	0	0
Mordredn12FARing	0	0	0	0	0	0	0	0	0	0
MACCSKeys74	0	0	0	0	0	0	0	0	0	0
CDKnT	0	0	0	0	0	0	0	0	0	0
Circular397	0	0	0	0	0	0	0	0	0	0
Circular1207	0	0	0	0	0	0	0	0	0	0
MordredTopoPSA(NO)	0	0	0	0	0	0	0	0	0	0
Circular1347	0	0	0	0	0	0	0	0	0	0
MordredSdsN	0	0	0	0	0	0	0	0	0	0
Circular184	0	0	0	0	0	0	0	0	0	0
MordredNddssSe	0	0	0	0	0	0	0	0	0	0
MordredMor20m	0	0	0	0	0	0	0	0	0	0
CDKSPC-4	0	0	0	0	0	0	0	0	0	0
Mordredn8FAHRing	0	0	0	0	0	0	0	0	0	0
Circular386	0	0	0	0	0	0	0	0	0	0
Circular370	0	0	0	0	0	0	0	0	0	0
Circular297	0	0	0	0	0	0	0	0	0	0
MordredMor22p	0	0	0	0	0	0	0	0	0	0
Circular206	0	0	0	0	0	0	0	0	0	0
Circular2025	0	0	0	0	0	0	0	0	0	0
Circular1982	0	0	0	0	0	0	0	0	0	0
Circular798	0	0	0	0	0	0	0	0	0	0
MordredMor30m	0	0	0	0	0	0	0	0	0	0
Circular1027	0	0	0	0	0	0	0	0	0	0
Circular1802	0	0	0	0	0	0	0	0	0	0
Circular173	0	0	0	0	0	0	0	0	0	0
Circular563	0	0	0	0	0	0	0	0	0	0
Circular1908	0	0	0	0	0	0	0	0	0	0
Circular1034	0	0	0	0	0	0	0	0	0	0
Circular963	0	0	0	0	0	0	0	0	0	0
MACCSKeys42	0	0	0	0	0	0	0	0	0	0
Circular1189	0	0	0	0	0	0	0	0	0	0
Circular1595	0	0	0	0	0	0	0	0	0	0
Circular1055	0	0	0	0	0	0	0	0	0	0
MordredNsSiH3	0	0	0	0	0	0	0	0	0	0
CDKkhs.aaO	0	0	0	0	0	0	0	0	0	0
MordredPEOE_VSA8	0	0	0	0	0	0	0	0	0	0
MordredMor24	0	0	0	0	0	0	0	0	0	0
Circular1601	0	0	0	0	0	0	0	0	0	0
Circular1615	0	0	0	0	0	0	0	0	0	0
Circular1274	0	0	0	0	0	0	0	0	0	0
MordredMor21se	0	0	0	0	0	0	0	0	0	0
Circular799	0	0	0	0	0	0	0	0	0	0
MordredSlogP_VSA7	0	0	0	0	0	0	0	0	0	0
Circular347	0	0	0	0	0	0	0	0	0	0
Circular687	0	0	0	0	0	0	0	0	0	0
Mordredn4aHRing	0	0	0	0	0	0	0	0	0	0
Mordredn4FaRing	0	0	0	0	0	0	0	0	0	0
Circular558	0	0	0	0	0	0	0	0	0	0
Circular1846	0	0	0	0	0	0	0	0	0	0
MordredMor25p	0	0	0	0	0	0	0	0	0	0
CDKkhs.ssssB	0	0	0	0	0	0	0	0	0	0
Circular1927	0	0	0	0	0	0	0	0	0	0
Circular1679	0	0	0	0	0	0	0	0	0	0
Circular1519	0	0	0	0	0	0	0	0	0	0
Circular402	0	0	0	0	0	0	0	0	0	0
Circular91	0	0	0	0	0	0	0	0	0	0
Circular405	0	0	0	0	0	0	0	0	0	0
Mordredn6FARing	0	0	0	0	0	0	0	0	0	0
Circular1809	0	0	0	0	0	0	0	0	0	0
Circular439	0	0	0	0	0	0	0	0	0	0
Circular1923	0	0	0	0	0	0	0	0	0	0
MordredSssssGe	0	0	0	0	0	0	0	0	0	0
Circular1315	0	0	0	0	0	0	0	0	0	0
MordredWPSA1	0	0	0	0	0	0	0	0	0	0
Circular134	0	0	0	0	0	0	0	0	0	0
MordredNssCH2	0	0	0	0	0	0	0	0	0	0
Circular1046	0	0	0	0	0	0	0	0	0	0
Circular1997	0	0	0	0	0	0	0	0	0	0
Circular2008	0	0	0	0	0	0	0	0	0	0
Circular524	0	0	0	0	0	0	0	0	0	0
Circular1513	0	0	0	0	0	0	0	0	0	0
Circular755	0	0	0	0	0	0	0	0	0	0
Circular1185	0	0	0	0	0	0	0	0	0	0
Rdkit2Dfr_Imine	0	0	0	0	0	0	0	0	0	0
CDKnRings8	0	0	0	0	0	0	0	0	0	0
Circular821	0	0	0	0	0	0	0	0	0	0
Circular842	0	0	0	0	0	0	0	0	0	0
Circular1064	0	0	0	0	0	0	0	0	0	0
Circular691	0	0	0	0	0	0	0	0	0	0
Circular1778	0	0	0	0	0	0	0	0	0	0
Circular2024	0	0	0	0	0	0	0	0	0	0
CDKnW	0	0	0	0	0	0	0	0	0	0
Circular783	0	0	0	0	0	0	0	0	0	0
Circular855	0	0	0	0	0	0	0	0	0	0
CDKC1SP3	0	0	0	0	0	0	0	0	0	0
MordredSdsssP	0	0	0	0	0	0	0	0	0	0
Circular1324	0	0	0	0	0	0	0	0	0	0
MordredMor13m	0	0	0	0	0	0	0	0	0	0
MordredMor29se	0	0	0	0	0	0	0	0	0	0
Circular1755	0	0	0	0	0	0	0	0	0	0
Circular628	0	0	0	0	0	0	0	0	0	0
Circular1631	0	0	0	0	0	0	0	0	0	0
Circular1179	0	0	0	0	0	0	0	0	0	0
Circular1977	0	0	0	0	0	0	0	0	0	0
MordredMINsI	0	0	0	0	0	0	0	0	0	0
MordredSRW04	0	0	0	0	0	0	0	0	0	0
Circular1107	0	0	0	0	0	0	0	0	0	0
Circular213	0	0	0	0	0	0	0	0	0	0
MordredVSA_EState5	0	0	0	0	0	0	0	0	0	0
MordredNsssP	0	0	0	0	0	0	0	0	0	0
Circular365	0	0	0	0	0	0	0	0	0	0
Circular1638	0	0	0	0	0	0	0	0	0	0
Circular1715	0	0	0	0	0	0	0	0	0	0
Circular540	0	0	0	0	0	0	0	0	0	0
Circular1269	0	0	0	0	0	0	0	0	0	0
Circular591	0	0	0	0	0	0	0	0	0	0
Circular80	0	0	0	0	0	0	0	0	0	0
Circular1872	0	0	0	0	0	0	0	0	0	0
Circular171	0	0	0	0	0	0	0	0	0	0
Circular236	0	0	0	0	0	0	0	0	0	0
Circular1864	0	0	0	0	0	0	0	0	0	0
MACCSKeys107	0	0	0	0	0	0	0	0	0	0
Circular808	0	0	0	0	0	0	0	0	0	0
Mordredn4HRing	0	0	0	0	0	0	0	0	0	0
MordredVE1_Dzm	0	0	0	0	0	0	0	0	0	0
Circular64	0	0	0	0	0	0	0	0	0	0
MordrednBondsA	0	0	0	0	0	0	0	0	0	0
Circular1939	0	0	0	0	0	0	0	0	0	0
Circular28	0	0	0	0	0	0	0	0	0	0
MordredMor06	0	0	0	0	0	0	0	0	0	0
Circular920	0	0	0	0	0	0	0	0	0	0
Circular291	0	0	0	0	0	0	0	0	0	0
MACCSKeys20	0	0	0	0	0	0	0	0	0	0
MordredMor30	0	0	0	0	0	0	0	0	0	0
Circular1606	0	0	0	0	0	0	0	0	0	0
Circular1206	0	0	0	0	0	0	0	0	0	0
Circular154	0	0	0	0	0	0	0	0	0	0
MordredNaasN	0	0	0	0	0	0	0	0	0	0
Circular284	0	0	0	0	0	0	0	0	0	0
MordredSssNH2	0	0	0	0	0	0	0	0	0	0
Circular63	0	0	0	0	0	0	0	0	0	0
MordredATS8are	0	0	0	0	0	0	0	0	0	0
Circular1211	0	0	0	0	0	0	0	0	0	0
MordredMor26p	0	0	0	0	0	0	0	0	0	0
Circular326	0	0	0	0	0	0	0	0	0	0
Circular1019	0	0	0	0	0	0	0	0	0	0
CDKkhs.aaSe	0	0	0	0	0	0	0	0	0	0
MordredMAXssSiH2	0	0	0	0	0	0	0	0	0	0
MACCSKeys36	0	0	0	0	0	0	0	0	0	0
Circular392	0	0	0	0	0	0	0	0	0	0
CDKMDEC-14	0	0	0	0	0	0	0	0	0	0
Circular1282	0	0	0	0	0	0	0	0	0	0
Mordredn4FARing	0	0	0	0	0	0	0	0	0	0
Rdkit2Dfr_methoxy	0	0	0	0	0	0	0	0	0	0
Circular661	0	0	0	0	0	0	0	0	0	0
CDKECCEN	0	0	0	0	0	0	0	0	0	0
Circular1286	0	0	0	0	0	0	0	0	0	0
Circular1182	0	0	0	0	0	0	0	0	0	0
Circular1847	0	0	0	0	0	0	0	0	0	0
Circular804	0	0	0	0	0	0	0	0	0	0
MordredMATS8v	0	0	0	0	0	0	0	0	0	0
MACCSKeys40	0	0	0	0	0	0	0	0	0	0
Circular20	0	0	0	0	0	0	0	0	0	0
Circular1131	0	0	0	0	0	0	0	0	0	0
MordredMor28	0	0	0	0	0	0	0	0	0	0
Circular1522	0	0	0	0	0	0	0	0	0	0
MordredMor21m	0	0	0	0	0	0	0	0	0	0
MordredMor05se	0	0	0	0	0	0	0	0	0	0
CDKnK	0	0	0	0	0	0	0	0	0	0
MordredMor16m	0	0	0	0	0	0	0	0	0	0
MordredMor27se	0	0	0	0	0	0	0	0	0	0
MordredRPSA	0	0	0	0	0	0	0	0	0	0
MordredMor29p	0	0	0	0	0	0	0	0	0	0
Circular1550	0	0	0	0	0	0	0	0	0	0
Circular1495	0	0	0	0	0	0	0	0	0	0
MACCSKeys71	0	0	0	0	0	0	0	0	0	0
Circular1930	0	0	0	0	0	0	0	0	0	0
Circular1791	0	0	0	0	0	0	0	0	0	0
Circular1585	0	0	0	0	0	0	0	0	0	0
Circular343	0	0	0	0	0	0	0	0	0	0
MordredVE1_Dzse	0	0	0	0	0	0	0	0	0	0
Circular11	0	0	0	0	0	0	0	0	0	0
Circular106	0	0	0	0	0	0	0	0	0	0
Circular593	0	0	0	0	0	0	0	0	0	0
Circular721	0	0	0	0	0	0	0	0	0	0
Circular817	0	0	0	0	0	0	0	0	0	0
Circular1989	0	0	0	0	0	0	0	0	0	0
Circular959	0	0	0	0	0	0	0	0	0	0
Circular494	0	0	0	0	0	0	0	0	0	0
MordredSsssGeH	0	0	0	0	0	0	0	0	0	0
MordrednAcid	0	0	0	0	0	0	0	0	0	0
MordredMW	0	0	0	0	0	0	0	0	0	0
MordredMINsSeH	0	0	0	0	0	0	0	0	0	0
Circular682	0	0	0	0	0	0	0	0	0	0
Circular1213	0	0	0	0	0	0	0	0	0	0
CDKkhs.ddssS	0	0	0	0	0	0	0	0	0	0
Rdkit2Dfr_nitrile	0	0	0	0	0	0	0	0	0	0
Circular443	0	0	0	0	0	0	0	0	0	0
Circular1087	0	0	0	0	0	0	0	0	0	0
Circular1278	0	0	0	0	0	0	0	0	0	0
Circular34	0	0	0	0	0	0	0	0	0	0
Rdkit2Dfr_barbitur	0	0	0	0	0	0	0	0	0	0
Circular1493	0	0	0	0	0	0	0	0	0	0
MordredEState_VSA3	0	0	0	0	0	0	0	0	0	0
Circular815	0	0	0	0	0	0	0	0	0	0
Circular705	0	0	0	0	0	0	0	0	0	0
Circular1205	0	0	0	0	0	0	0	0	0	0
MACCSKeys123	0	0	0	0	0	0	0	0	0	0
Circular545	0	0	0	0	0	0	0	0	0	0
Circular266	0	0	0	0	0	0	0	0	0	0
Circular836	0	0	0	0	0	0	0	0	0	0
Circular1266	0	0	0	0	0	0	0	0	0	0
Mordredn5FRing	0	0	0	0	0	0	0	0	0	0
MordredMor01p	0	0	0	0	0	0	0	0	0	0
Circular1742	0	0	0	0	0	0	0	0	0	0
MordrednG12FARing	0	0	0	0	0	0	0	0	0	0
MACCSKeys109	0	0	0	0	0	0	0	0	0	0
Circular81	0	0	0	0	0	0	0	0	0	0
Circular1968	0	0	0	0	0	0	0	0	0	0
Circular287	0	0	0	0	0	0	0	0	0	0
MordredMINssssGe	0	0	0	0	0	0	0	0	0	0
Circular1998	0	0	0	0	0	0	0	0	0	0
Rdkit2Dfr_C_S	0	0	0	0	0	0	0	0	0	0
Circular1827	0	0	0	0	0	0	0	0	0	0
MordredMINaaNH	0	0	0	0	0	0	0	0	0	0
MordredWPol	0	0	0	0	0	0	0	0	0	0
Circular1406	0	0	0	0	0	0	0	0	0	0
Circular393	0	0	0	0	0	0	0	0	0	0
Circular1868	0	0	0	0	0	0	0	0	0	0
MordrednBr	0	0	0	0	0	0	0	0	0	0
Circular239	0	0	0	0	0	0	0	0	0	0
MACCSKeys162	0	0	0	0	0	0	0	0	0	0
MordredMAXsSeH	0	0	0	0	0	0	0	0	0	0
CDKnSpiroAtoms	0	0	0	0	0	0	0	0	0	0
Circular102	0	0	0	0	0	0	0	0	0	0
MordredSssGeH2	0	0	0	0	0	0	0	0	0	0
Circular180	0	0	0	0	0	0	0	0	0	0
MordredVR3_Dzv	0	0	0	0	0	0	0	0	0	0
Circular469	0	0	0	0	0	0	0	0	0	0
Circular789	0	0	0	0	0	0	0	0	0	0
Rdkit2Dfr_COO	0	0	0	0	0	0	0	0	0	0
Circular1704	0	0	0	0	0	0	0	0	0	0
Circular824	0	0	0	0	0	0	0	0	0	0
CDKMW	0	0	0	0	0	0	0	0	0	0
MordredSpAbs_A	0	0	0	0	0	0	0	0	0	0
Circular553	0	0	0	0	0	0	0	0	0	0
MordredMINdS	0	0	0	0	0	0	0	0	0	0
Mordredn8ARing	0	0	0	0	0	0	0	0	0	0
Circular1371	0	0	0	0	0	0	0	0	0	0
Circular1625	0	0	0	0	0	0	0	0	0	0
MordredMDEO-22	0	0	0	0	0	0	0	0	0	0
Rdkit2Dfr_oxime	0	0	0	0	0	0	0	0	0	0
Circular756	0	0	0	0	0	0	0	0	0	0
MordredNsGeH3	0	0	0	0	0	0	0	0	0	0
Circular1012	0	0	0	0	0	0	0	0	0	0
Circular850	0	0	0	0	0	0	0	0	0	0
Circular1521	0	0	0	0	0	0	0	0	0	0
Rdkit2Dfr_priamide	0	0	0	0	0	0	0	0	0	0
MordredMDEC-24	0	0	0	0	0	0	0	0	0	0
Circular832	0	0	0	0	0	0	0	0	0	0
Circular47	0	0	0	0	0	0	0	0	0	0
Circular1381	0	0	0	0	0	0	0	0	0	0
Circular1531	0	0	0	0	0	0	0	0	0	0
Circular847	0	0	0	0	0	0	0	0	0	0
Circular1291	0	0	0	0	0	0	0	0	0	0
Circular1463	0	0	0	0	0	0	0	0	0	0
MordredNsAsH2	0	0	0	0	0	0	0	0	0	0
Circular1176	0	0	0	0	0	0	0	0	0	0
Circular353	0	0	0	0	0	0	0	0	0	0
Circular636	0	0	0	0	0	0	0	0	0	0
Circular652	0	0	0	0	0	0	0	0	0	0
Circular562	0	0	0	0	0	0	0	0	0	0
MordredPetitjeanIndex	0	0	0	0	0	0	0	0	0	0
Circular1170	0	0	0	0	0	0	0	0	0	0
MordredVR2_Dzpe	0	0	0	0	0	0	0	0	0	0
MordredVSA_EState6	0	0	0	0	0	0	0	0	0	0
Circular478	0	0	0	0	0	0	0	0	0	0
Circular1113	0	0	0	0	0	0	0	0	0	0
Circular1156	0	0	0	0	0	0	0	0	0	0
Circular1203	0	0	0	0	0	0	0	0	0	0
MordredMor16se	0	0	0	0	0	0	0	0	0	0
Circular1951	0	0	0	0	0	0	0	0	0	0
MordredMor11p	0	0	0	0	0	0	0	0	0	0
Circular1566	0	0	0	0	0	0	0	0	0	0
Circular2012	0	0	0	0	0	0	0	0	0	0
Circular1003	0	0	0	0	0	0	0	0	0	0
CDKkhs.ssssC	0	0	0	0	0	0	0	0	0	0
Mordredn4ARing	0	0	0	0	0	0	0	0	0	0
Rdkit2Dfr_oxazole	0	0	0	0	0	0	0	0	0	0
Mordredn10HRing	0	0	0	0	0	0	0	0	0	0
Mordredn11aHRing	0	0	0	0	0	0	0	0	0	0
MordredMAXtN	0	0	0	0	0	0	0	0	0	0
Circular1857	0	0	0	0	0	0	0	0	0	0
Circular313	0	0	0	0	0	0	0	0	0	0
MordredMAXsssssAs	0	0	0	0	0	0	0	0	0	0
Circular151	0	0	0	0	0	0	0	0	0	0
Circular575	0	0	0	0	0	0	0	0	0	0
Mordredn10FHRing	0	0	0	0	0	0	0	0	0	0
Mordredn5AHRing	0	0	0	0	0	0	0	0	0	0
Circular904	0	0	0	0	0	0	0	0	0	0
MordredGeomShapeIndex	0	0	0	0	0	0	0	0	0	0
MordrednG12FHRing	0	0	0	0	0	0	0	0	0	0
CDKkhs.ssGeH2	0	0	0	0	0	0	0	0	0	0
Circular1635	0	0	0	0	0	0	0	0	0	0
Circular1460	0	0	0	0	0	0	0	0	0	0
Circular1941	0	0	0	0	0	0	0	0	0	0
Circular1075	0	0	0	0	0	0	0	0	0	0
MACCSKeys99	0	0	0	0	0	0	0	0	0	0
Circular1763	0	0	0	0	0	0	0	0	0	0
MordredNsssssP	0	0	0	0	0	0	0	0	0	0
MordredFNSA4	0	0	0	0	0	0	0	0	0	0
MACCSKeys58	0	0	0	0	0	0	0	0	0	0
Circular512	0	0	0	0	0	0	0	0	0	0
MordredMor05p	0	0	0	0	0	0	0	0	0	0
Circular1388	0	0	0	0	0	0	0	0	0	0
MordredMor22m	0	0	0	0	0	0	0	0	0	0
Circular1610	0	0	0	0	0	0	0	0	0	0
Circular259	0	0	0	0	0	0	0	0	0	0
Circular1936	0	0	0	0	0	0	0	0	0	0
Circular912	0	0	0	0	0	0	0	0	0	0
MordredMINddsN	0	0	0	0	0	0	0	0	0	0
Circular166	0	0	0	0	0	0	0	0	0	0
Circular549	0	0	0	0	0	0	0	0	0	0
Circular828	0	0	0	0	0	0	0	0	0	0
Circular3	0	0	0	0	0	0	0	0	0	0
Circular1262	0	0	0	0	0	0	0	0	0	0
Circular1322	0	0	0	0	0	0	0	0	0	0
Circular1285	0	0	0	0	0	0	0	0	0	0
Circular1171	0	0	0	0	0	0	0	0	0	0
Circular1011	0	0	0	0	0	0	0	0	0	0
Rdkit2DSlogP_VSA9	0	0	0	0	0	0	0	0	0	0
Circular1596	0	0	0	0	0	0	0	0	0	0
Circular14	0	0	0	0	0	0	0	0	0	0
Circular356	0	0	0	0	0	0	0	0	0	0
Circular1276	0	0	0	0	0	0	0	0	0	0
MordredMor26v	0	0	0	0	0	0	0	0	0	0
CDKWPATH	0	0	0	0	0	0	0	0	0	0
Circular476	0	0	0	0	0	0	0	0	0	0
MordredMor09	0	0	0	0	0	0	0	0	0	0
Circular707	0	0	0	0	0	0	0	0	0	0
Circular1196	0	0	0	0	0	0	0	0	0	0
MordredMor27p	0	0	0	0	0	0	0	0	0	0
Circular27	0	0	0	0	0	0	0	0	0	0
Circular1303	0	0	0	0	0	0	0	0	0	0
Circular440	0	0	0	0	0	0	0	0	0	0
MordredVR1_Dzse	0	0	0	0	0	0	0	0	0	0
Circular894	0	0	0	0	0	0	0	0	0	0
Circular1204	0	0	0	0	0	0	0	0	0	0
MordredMAXsssB	0	0	0	0	0	0	0	0	0	0
MordredSp	0	0	0	0	0	0	0	0	0	0
Circular411	0	0	0	0	0	0	0	0	0	0
Circular1374	0	0	0	0	0	0	0	0	0	0
Circular294	0	0	0	0	0	0	0	0	0	0
MordredABC	0	0	0	0	0	0	0	0	0	0
Circular1194	0	0	0	0	0	0	0	0	0	0
Circular862	0	0	0	0	0	0	0	0	0	0
CDKMDEO-22	0	0	0	0	0	0	0	0	0	0
Circular899	0	0	0	0	0	0	0	0	0	0
Circular1284	0	0	0	0	0	0	0	0	0	0
MordredPEOE_VSA2	0	0	0	0	0	0	0	0	0	0
Circular1485	0	0	0	0	0	0	0	0	0	0
Circular1826	0	0	0	0	0	0	0	0	0	0
Circular1800	0	0	0	0	0	0	0	0	0	0
MordredMor12m	0	0	0	0	0	0	0	0	0	0
Rdkit2Dfr_nitro	0	0	0	0	0	0	0	0	0	0
[truncated: 2,481 more rows]

## Sheet: XGBoost (permutation)
	1	2	3	4	5	6	7	8	9	10
Rdkit2DMolLogP	0.802498	0.870032	0.69387	0.926664	0.553192	0.661307	0.441019	0.646622	0.958863	0.525414
CDKJPLogP	0.645133	0.655272	0.523697	0.452302	1	0.673239	0.451211	0.840107	0.679304	0.732883
MordredFilterItLogS	0.251913	0.432029	0.331816	0.388389	0.437432	0.341093	0.32438	0.385796	0.462883	0.359958
CDKXLogP	0.24996	0.2108	0.15534	0.161678	0.215771	0.211553	0.369564	0.130679	0.147394	0.198057
MordredZMIC1	0.0654338	0.0708476	0.189434	0.124446	0.106667	0.106363	0.153862	0.208557	0.117618	0.194306
MordredpiPC3	0.0915715	0.0992012	0.0570541	0.101607	0.208227	0.0838056	0.121904	0.134616	0.0470546	0.0964029
Rdkit2Dqed	0.0761969	0.0643806	0.0847372	0.173242	0.101426	0.0911874	0.129274	0.0351846	0.139783	0.136057
CDKATSc3	0.0567077	0.0697857	0.0705554	0.095745	0.109315	0.101807	0.053508	0.0568008	0.0695842	0.0959591
MordredGATS2are	0.0794364	0.0508126	0.0780818	0.082531	0.0547413	0.0867321	0.101934	0.0653127	0.0573923	0.0479208
MordredMATS1c	0.0776225	0.0565119	0.0500966	0.052012	0.0897413	0.0585528	0.0522672	0.0505079	0.0495459	0.0583637
MordredATSC1p	0.0979175	0.0577368	0.061303	0.0513307	0.0532122	0.0517078	0.0506662	0.0492844	0.0712633	0.0491954
MordredAATS8s	0.0627489	0.0770515	0.0540111	0.0571316	0.0491865	0.0612701	0.0493592	0.0605887	0.0486938	0.0641288
Rdkit2DPEOE_VSA2	0.0350733	0.0587777	0.076461	0.0571077	0.0502157	0.055635	0.0667415	0.0618917	0.0570786	0.0648291
MordredMID_O	0.0537035	0.0421545	0.0488036	0.0502077	0.0634634	0.0552375	0.0586309	0.0755114	0.0479666	0.0625001
Rdkit2DVSA_EState3	0.0481853	0.0482596	0.0481197	0.0579442	0.101852	0.0479869	0.0597777	0.0482355	0.0472182	0.04301
MordredAATSC1se	0.0642895	0.0492979	0.0778281	0.0710752	0.0466957	0.049249	0.0463644	0.0478027	0.0493238	0.0480904
MordredETA_dEpsilon_D	0.0472898	0.0476761	0.0482598	0.0466942	0.0433631	0.0610719	0.0456436	0.049682	0.113941	0.0463288
MordredAMID_O	0.0504516	0.0530037	0.0494499	0.0479869	0.0594426	0.0561893	0.057995	0.0611628	0.0624995	0.0516352
Circular1224	0.0506083	0.0479869	0.0596996	0.0548283	0.0492925	0.053915	0.0810607	0.0479869	0.0534522	0.0501606
MordredAATSC0m	0.0566379	0.0487156	0.048426	0.0522619	0.0571394	0.0601772	0.052809	0.0590535	0.0499887	0.0624591
MordredMINsssN	0.0529716	0.0484102	0.0490112	0.0536721	0.0502949	0.0520975	0.0686126	0.0510403	0.0725879	0.0485989
MordredAATS8are	0.0522137	0.0481987	0.066246	0.0480635	0.0788459	0.0521979	0.0450837	0.052987	0.0515037	0.0510775
MordredMAXdO	0.0473872	0.060018	0.0701365	0.0425986	0.054482	0.0479869	0.0506973	0.0524088	0.0583949	0.0607801
MordredATSC6pe	0.0474074	0.0616168	0.05236	0.060454	0.0546818	0.0490741	0.049623	0.0584036	0.0559936	0.0540919
Rdkit2DVSA_EState5	0.0484491	0.0479869	0.0566919	0.0700298	0.0479869	0.0604071	0.0586536	0.0496596	0.048065	0.0541049
MordredAATS5p	0.0674559	0.0481033	0.0469009	0.0467245	0.0508765	0.05276	0.0545917	0.0509027	0.0480129	0.0678445
MordredATSC1se	0.0491883	0.0474113	0.0524743	0.0505787	0.057269	0.0775534	0.0517894	0.0497266	0.0490191	0.0479869
MordredGATS2i	0.047858	0.0601347	0.0510091	0.0577607	0.0480228	0.0683954	0.0488139	0.0536323	0.0503609	0.0463497
MordredAATS3d	0.0517927	0.0478376	0.049845	0.0603393	0.049914	0.0568933	0.0479869	0.0625192	0.0506921	0.054367
MordredpiPC6	0.0503897	0.0491752	0.0559982	0.0574536	0.0526771	0.0545007	0.0496578	0.0585881	0.0518945	0.0510357
MordredAATSC3c	0.0469629	0.0661291	0.0478876	0.0507524	0.0495555	0.0494254	0.0621714	0.0549959	0.0481073	0.052735
Rdkit2DEState_VSA4	0.0483806	0.0530282	0.0481601	0.0532955	0.0428281	0.0535616	0.0638391	0.0505122	0.0514301	0.0635254
MordredCIC5	0.0539734	0.05895	0.050109	0.0614674	0.0559918	0.052754	0.0462471	0.0479609	0.0486357	0.0520385
MordredAATS5v	0.0511518	0.0490001	0.060294	0.0479869	0.0475504	0.0507539	0.0565298	0.0482373	0.0499048	0.0662574
MordredMATS2se	0.051109	0.0622114	0.0539564	0.0482481	0.048775	0.0534505	0.0529889	0.0514096	0.0499861	0.0542695
MordredGATS2pe	0.048002	0.0476276	0.0490887	0.0515326	0.0710428	0.0485837	0.0518675	0.0478697	0.0608617	0.0496542
MordredATSC0c	0.0486089	0.0479869	0.0481291	0.0512053	0.0699246	0.0561888	0.0563862	0.0479585	0.0514635	0.0482306
MordredMINssCH2	0.0479943	0.0483885	0.0794461	0.0480985	0.0479781	0.0607606	0.0484282	0.0488299	0.0479869	0.0479869
MordredGATS4s	0.0485548	0.0473943	0.0496694	0.0520328	0.0686308	0.0564199	0.0481511	0.0532648	0.0497555	0.0498342
MordredAATSC8s	0.060235	0.0382855	0.070214	0.0717804	0.0471336	0.0480299	0.0470115	0.0482464	0.0450895	0.047411
MordredATSC3i	0.0478924	0.0617218	0.0488399	0.0466516	0.0496714	0.0511719	0.0575949	0.0503105	0.058702	0.0508622
MordredBIC0	0.0534958	0.0511288	0.0539866	0.0541358	0.0477488	0.0524525	0.0469407	0.049256	0.0574516	0.0562424
CDKBCUTc-1l	0.0534104	0.0483115	0.0475563	0.0475026	0.0467581	0.0537545	0.046321	0.0670226	0.056388	0.0537379
MordredAATS4Z	0.0594164	0.0516067	0.04889	0.0552277	0.049166	0.0468964	0.0506125	0.0592887	0.0434528	0.0544984
Rdkit2DMaxAbsPartialCharge	0.0496918	0.0481853	0.0624305	0.0508986	0.0502935	0.0487654	0.0467193	0.0542034	0.0602574	0.0468736
MACCSKeys95	0.0612928	0.0506281	0.0498495	0.0479869	0.0583862	0.0479869	0.0479869	0.0481343	0.0479869	0.0576812
MordredAATSC1p	0.0534148	0.0525602	0.0501071	0.0465594	0.053777	0.0487839	0.0518356	0.0584597	0.0499512	0.0492652
Circular202	0.0479869	0.0479869	0.0479869	0.0643958	0.0479869	0.0612485	0.0479869	0.0479869	0.0479869	0.0524077
Rdkit2Dfr_C_O_noCOO	0.0543962	0.0573924	0.0479869	0.0542474	0.0502054	0.0477554	0.0479869	0.0479869	0.0578952	0.0479869
MordredGATS2dv	0.0600928	0.0454523	0.0519944	0.0475149	0.0499271	0.0536161	0.0516885	0.049737	0.0544693	0.0475547
MordredGATS4d	0.0479869	0.047582	0.0487295	0.0465517	0.0669274	0.052323	0.0517178	0.0469823	0.0485263	0.0544158
MordredC1SP2	0.0479869	0.0774019	0.0479869	0.0481987	0.0479332	0.0500436	0.0479869	0.0479869	0.0479869	0.0479869
Rdkit2DTPSA	0.0532947	0.0579461	0.0541802	0.0519695	0.046717	0.0545037	0.0514006	0.0480354	0.0487306	0.0445975
MordredGATS4se	0.0493286	0.0480378	0.0502358	0.0474703	0.0674053	0.0517819	0.0480353	0.0507034	0.0485014	0.049548
MordredAATSC2c	0.0505897	0.0553297	0.0512695	0.0493257	0.0501776	0.0484407	0.0561889	0.0505236	0.0496527	0.0492004
MordredZMIC2	0.0541145	0.0491719	0.0498352	0.0480647	0.0492237	0.0560845	0.0471467	0.0590203	0.0479869	0.0483157
Rdkit2DPEOE_VSA8	0.0476182	0.0537979	0.0633514	0.0499444	0.049079	0.0489134	0.0479869	0.0539229	0.0454654	0.0488224
MordredAATSC7c	0.0483391	0.0479991	0.0502807	0.0518999	0.0490366	0.0588264	0.0506301	0.0489969	0.0529258	0.0496034
MW	0.0536234	0.0576575	0.0474631	0.0511384	0.0481604	0.0504393	0.037674	0.0517994	0.0622231	0.0480527
MordredATSC6se	0.0493566	0.07407	0.0479869	0.0479837	0.0483768	0.048128	0.0479869	0.0479869	0.0481136	0.0481831
CDKBCUTc-1h	0.0452431	0.0479869	0.0447242	0.0479869	0.0604067	0.0501803	0.0545991	0.0478287	0.0521108	0.0565272
Rdkit2DBertzCT	0.0487848	0.0497173	0.0468555	0.0478594	0.055942	0.0541366	0.0490585	0.0483909	0.0480941	0.0584471
MordredAATSC5c	0.0489866	0.0482687	0.0524909	0.0564408	0.0494442	0.0479412	0.0483991	0.0572625	0.0500488	0.0479869
MordredGATS7d	0.0497285	0.0500811	0.0501127	0.0499081	0.052997	0.0479566	0.0503396	0.0536024	0.0531854	0.0487845
MordredGATS5se	0.0490101	0.053707	0.0525128	0.0462887	0.0482303	0.0610463	0.0475723	0.0479183	0.0466909	0.0532044
MordredAATS0s	0.048898	0.0517405	0.0544707	0.0507121	0.0505631	0.0493763	0.0516506	0.0488367	0.0518407	0.0479869
MordredATSC1are	0.0486767	0.0511224	0.0498304	0.0520808	0.0503731	0.0528511	0.0561793	0.0492475	0.04894	0.0465524
MordredZMIC4	0.0478356	0.0511744	0.0508902	0.0494628	0.0503388	0.0482627	0.0478137	0.0616428	0.0477753	0.0505215
MordredATSC4i	0.0478518	0.0516232	0.0520071	0.0480295	0.0463767	0.0587895	0.0553219	0.0496119	0.0480415	0.0479869
MordredATSC3d	0.0583516	0.0534566	0.0472146	0.0487297	0.0479869	0.0566639	0.0481218	0.0473077	0.0494928	0.0479869
MordredAATS5are	0.0688722	0.0479869	0.049591	0.0479869	0.0479869	0.0507655	0.0479869	0.0479869	0.0479869	0.0479869
MordredMINsssCH	0.0533054	0.0479869	0.0617985	0.048535	0.047931	0.0479869	0.047979	0.0479869	0.0479869	0.053135
MordredATSC8s	0.0524224	0.0479862	0.0588454	0.0481188	0.0453426	0.0480307	0.0489439	0.0487375	0.0481576	0.0575192
MordredMATS4i	0.0479869	0.0476063	0.0479869	0.0727754	0.0479869	0.048043	0.0479869	0.0479869	0.0479869	0.0476459
MordredGATS2Z	0.0479884	0.0468466	0.0494952	0.0472786	0.0599733	0.0479144	0.0550363	0.0490094	0.0481901	0.0519902
MordredGATS1p	0.0479436	0.0482339	0.0531215	0.0538662	0.0445598	0.0508676	0.0498423	0.0479577	0.0507028	0.055987
CDKVP-6	0.0512768	0.0480882	0.0486521	0.048212	0.0532856	0.0525797	0.0510632	0.0539858	0.0479869	0.0478475
MordredAATSC3s	0.0466733	0.0505158	0.0490104	0.055669	0.0496815	0.0486384	0.0492876	0.05434	0.0479869	0.0508921
MordredGATS6s	0.0483536	0.0481951	0.0513749	0.0479869	0.0534489	0.0497423	0.0574906	0.0492495	0.0476522	0.0488691
MordredAATS7p	0.0592038	0.0497656	0.0479869	0.047998	0.0468858	0.0534987	0.0486055	0.0492841	0.0511162	0.0479869
MordredLipinski	0.0491132	0.0479869	0.0479869	0.0628884	0.0521252	0.0479869	0.0479869	0.0479869	0.0489692	0.0493006
MACCSKeys120	0.0499384	0.0572543	0.0479869	0.0479869	0.0479869	0.0479869	0.0482262	0.0479869	0.0557795	0.0506152
MordredpiPC7	0.0479869	0.0548418	0.0501194	0.0479869	0.0479869	0.0500081	0.0482278	0.0483033	0.0582953	0.0479869
Rdkit2DEState_VSA7	0.0487826	0.0495629	0.0506839	0.0511513	0.048156	0.0498236	0.0485576	0.0550116	0.0516872	0.0482106
MordredMATS3c	0.0454889	0.0499288	0.0422343	0.0543312	0.0487578	0.0492957	0.0489041	0.0446539	0.0492778	0.0684128
CDKWTPT-2	0.0483672	0.0461696	0.0489076	0.0509379	0.0554138	0.0489629	0.0497089	0.0480047	0.0532331	0.0512849
MordredAATSC1s	0.0470911	0.0542429	0.0606444	0.0509139	0.0493553	0.046362	0.0452097	0.0483087	0.0529766	0.0457339
MordredATS1p	0.0479869	0.0484936	0.0479869	0.0479869	0.0479869	0.0479869	0.0479869	0.0479869	0.0634579	0.0527751
MordredGATS8v	0.0480652	0.0489807	0.0467176	0.0621597	0.0479514	0.0481755	0.052516	0.0485556	0.0489556	0.0481733
MordredMATS1se	0.0501903	0.0483975	0.0520759	0.0560505	0.0475686	0.0538466	0.0408259	0.0450931	0.0479869	0.0580237
MordredAATS6i	0.0474279	0.0489232	0.0490618	0.0548907	0.0478624	0.047855	0.0479869	0.0542179	0.0480436	0.0537668
MordredATSC3s	0.0479869	0.0479869	0.0528884	0.0480042	0.0480561	0.0486973	0.0564479	0.0480698	0.0535042	0.0479578
MordredMAXsssN	0.0485742	0.0501001	0.0476124	0.0482404	0.0494581	0.0511949	0.0521096	0.0513983	0.0516049	0.0492987
MordredAATSC1pe	0.0511516	0.0479869	0.0528445	0.0502435	0.0485242	0.0509339	0.0507206	0.048016	0.0492519	0.0498598
MordredIC1	0.0479914	0.0503925	0.0477383	0.0498763	0.0484115	0.0522537	0.0565597	0.0487363	0.0487328	0.0484311
MordredAATS7se	0.0468277	0.0685179	0.0479244	0.0479869	0.0470917	0.0479928	0.0484366	0.0480373	0.0478801	0.0479869
MordrednBase	0.0518353	0.0484619	0.0479869	0.0483971	0.0488094	0.048943	0.0532516	0.0495583	0.0502802	0.0508053
CDKVC-5	0.0499689	0.0484925	0.0484406	0.0502726	0.0481316	0.0551373	0.0472232	0.0537988	0.0479869	0.0487756
MordredMATS7c	0.048886	0.0501735	0.0480915	0.0479869	0.0491282	0.058172	0.0495716	0.0493589	0.0479869	0.0488695
MordredXp-6d	0.057933	0.052607	0.0470236	0.0462997	0.0484986	0.0505218	0.0543277	0.0463212	0.0465049	0.0479119
MordredAATS7s	0.0479869	0.0473164	0.0705189	0.0474145	0.0481094	0.0444364	0.0496969	0.0457147	0.0485191	0.0480101
MordredAATS5d	0.0481851	0.0527863	0.0476342	0.0478822	0.0517058	0.0474552	0.0479869	0.0552997	0.0502402	0.0479869
MordredMATS2are	0.0479869	0.0496368	0.0488432	0.0483685	0.0599069	0.0490107	0.0479869	0.0479869	0.0492797	0.0479869
MordredAATSC3dv	0.0480394	0.0479869	0.0479869	0.0479869	0.0513551	0.0472707	0.0500249	0.0569911	0.0479869	0.0512507
MordredAATS4p	0.0468559	0.0503743	0.0486272	0.0514218	0.0511333	0.0509517	0.0490224	0.0464786	0.048786	0.0529083
MordredATSC6are	0.0478349	0.0479869	0.0482193	0.0483405	0.0492696	0.0488185	0.0497066	0.0479869	0.0604977	0.0477719
Rdkit2DHallKierAlpha	0.0461386	0.0475981	0.0494957	0.047618	0.0530011	0.0481901	0.0483344	0.0598537	0.0490276	0.0467346
MordredATSC1s	0.0483781	0.0479869	0.0481084	0.0475887	0.0477805	0.047933	0.0568561	0.0511909	0.0513322	0.0486687
MordredGATS2m	0.0486485	0.0480876	0.0479869	0.0479869	0.0503879	0.0481939	0.0602991	0.0480501	0.0479869	0.0480603
MordredATSC4p	0.0495548	0.049839	0.0477166	0.0483705	0.0480578	0.0455861	0.0484076	0.0529216	0.0546009	0.050533
MordredAATS4d	0.0496009	0.0482902	0.0470975	0.0474471	0.0486008	0.0483673	0.0488924	0.0515725	0.0521161	0.0534762
MordredMATS1s	0.0481019	0.050024	0.0500526	0.0479869	0.04884	0.0469429	0.0479541	0.0479488	0.0505205	0.0570749
MordredGATS5are	0.0479869	0.0481733	0.0638716	0.0479869	0.0484674	0.0479869	0.048098	0.0480362	0.0487473	0.0458992
CDKMDEO-11	0.0479869	0.0482796	0.0487676	0.0479869	0.0536359	0.0479869	0.0509161	0.0490342	0.0521072	0.0480219
Rdkit2DSlogP_VSA10	0.048006	0.052954	0.046818	0.0562337	0.0506573	0.0462881	0.0491827	0.0478515	0.0482188	0.0484201
MordredSssCH2	0.0479869	0.048036	0.0479869	0.0479869	0.0479869	0.0472483	0.0633176	0.0479869	0.0479869	0.0479869
MordredJGI5	0.0473698	0.0507758	0.0496059	0.0526586	0.0481627	0.0417022	0.0465562	0.0417977	0.0527853	0.0630311
Rdkit2DMinAbsEStateIndex	0.0530744	0.0548806	0.0476974	0.0486545	0.0490938	0.0495161	0.0480162	0.0479198	0.0443515	0.0512074
CDKBCUTp-1l	0.0491078	0.0476349	0.0493879	0.0480051	0.0490083	0.0555508	0.0484519	0.0484882	0.0500749	0.0485691
MordredGATS5i	0.0571529	0.0481333	0.0480498	0.0480927	0.0479869	0.0481238	0.0479869	0.048008	0.052805	0.047933
MordredATSC6c	0.0536036	0.0479869	0.0541539	0.0479869	0.0481578	0.0479869	0.0496574	0.0480525	0.0482959	0.0482884
MordredJGI3	0.0527564	0.0523717	0.0479549	0.0479869	0.0524808	0.0479285	0.0483542	0.0479869	0.0478165	0.0485071
MordredAATSC5v	0.0514208	0.0516864	0.0480252	0.0474968	0.0501236	0.0479869	0.0479869	0.0476752	0.0537548	0.0479869
MordredATSC6v	0.0494078	0.048129	0.053234	0.0479869	0.05009	0.0498386	0.0484687	0.0506026	0.0479869	0.0480908
MordredATSC5p	0.0491966	0.050458	0.0496373	0.0476986	0.0479376	0.0490384	0.0537191	0.0514498	0.0478415	0.0467623
MordredAATSC0c	0.0487324	0.0533105	0.0486361	0.0480755	0.0479618	0.0494128	0.0472591	0.0522164	0.0479869	0.0500544
Circular1866	0.0530859	0.0479075	0.0507783	0.048323	0.0488705	0.0511619	0.0490893	0.047993	0.0484037	0.0479869
MordredAATS7Z	0.0479869	0.0481663	0.0500953	0.0483393	0.0516751	0.0481707	0.0513739	0.0507469	0.0483383	0.0485843
MordredAATS6p	0.0479869	0.048126	0.0485892	0.0521132	0.0494343	0.0503561	0.0491226	0.0520449	0.0477555	0.0478186
CDKFMF	0.0491416	0.0479869	0.050978	0.0487766	0.0479869	0.0477866	0.0468153	0.0491611	0.0525542	0.0518472
MordredMATS1dv	0.0473224	0.0479872	0.0491869	0.0481629	0.0509368	0.0487176	0.0502507	0.0503472	0.0520673	0.0479685
MordredRPCG	0.0501755	0.047568	0.0478099	0.0459242	0.0464493	0.0492901	0.0457922	0.0485064	0.0641185	0.0469511
MordredATS7p	0.0554374	0.0479869	0.0479869	0.0479869	0.0487418	0.0479869	0.0479869	0.052386	0.0479869	0.0479869
MordredAATSC3i	0.0517958	0.0481524	0.047996	0.0491051	0.051022	0.0536349	0.0479869	0.0411799	0.0517094	0.0498909
MordredMATS8se	0.0515901	0.0460829	0.0501275	0.048803	0.0479869	0.0481027	0.0479869	0.0514041	0.0493891	0.0508473
MordredATSC4s	0.0518277	0.04983	0.0481533	0.0486075	0.0484589	0.0483222	0.048219	0.0477523	0.0524348	0.0486498
MordredGATS3p	0.047038	0.0479869	0.0478429	0.04986	0.0504696	0.0545451	0.0468716	0.0479662	0.0516469	0.0479419
MordredATSC5i	0.0491481	0.0496805	0.0529697	0.0463265	0.0458412	0.0502514	0.0481683	0.050812	0.052997	0.0458885
MordredAATSC4i	0.0492213	0.0476875	0.048306	0.055699	0.0478996	0.0479869	0.047773	0.0513592	0.0479869	0.0479783
MordredMINdssC	0.0479869	0.0486458	0.0499512	0.0479869	0.0539931	0.0511501	0.0479869	0.0475072	0.0479869	0.0485372
MordredGATS6m	0.0478697	0.0479869	0.0479869	0.0480308	0.0479869	0.0479475	0.0479869	0.0490504	0.0588437	0.0479869
MordredATSC7c	0.047974	0.0529268	0.0454169	0.0482858	0.0484273	0.049802	0.0480988	0.0490238	0.0523326	0.0493213
MordredAATS8se	0.0520924	0.0484344	0.0466609	0.0489501	0.0483196	0.0550956	0.0479869	0.0479869	0.0479869	0.0479869
MordredGATS3s	0.0485114	0.0487281	0.0523692	0.0481749	0.0504502	0.0482535	0.0481861	0.0482485	0.0496764	0.0488777
MordredATS2s	0.0556469	0.0479483	0.0453251	0.046982	0.0479885	0.0516238	0.0497598	0.0482405	0.0491209	0.0488372
MordredGATS2d	0.0480513	0.0481289	0.0479869	0.0482048	0.046595	0.0498896	0.0496718	0.0503097	0.0523397	0.0502895
MordredATS6d	0.0479869	0.0479869	0.0590559	0.0479869	0.0479869	0.0479869	0.0479869	0.0483087	0.0479869	0.0479869
MordredSsOH	0.0479869	0.0492029	0.0479869	0.0479869	0.0479869	0.0534959	0.0479869	0.0503967	0.0487486	0.0492673
MordredGATS5v	0.0471487	0.0480288	0.0534346	0.0479869	0.0469458	0.0483757	0.0536411	0.0485459	0.0479869	0.0489254
MordredSM1_DzZ	0.0484266	0.0479869	0.0479869	0.0479869	0.048194	0.0479869	0.0479869	0.0549328	0.0482025	0.051327
Rdkit2DEState_VSA5	0.047221	0.0480618	0.0520604	0.0476346	0.0493572	0.0500085	0.0480642	0.0495168	0.0491066	0.0499186
MordredMATS8d	0.0479869	0.048416	0.0481991	0.0479869	0.0515237	0.0481527	0.0469765	0.0481794	0.0479869	0.0555315
MordredATSC3dv	0.0573949	0.0479869	0.0479869	0.0479869	0.0480684	0.0479869	0.0492126	0.0483749	0.0480799	0.047616
Rdkit2DChi0n	0.0479808	0.0479869	0.0481958	0.0480474	0.050631	0.0524903	0.0479869	0.0512332	0.0479869	0.0479869
MordredAATSC4s	0.0481223	0.048016	0.0513283	0.0521191	0.0545925	0.0510247	0.0482747	0.0408895	0.047535	0.0484772
MordredXc-5dv	0.0487063	0.047596	0.0484899	0.0490542	0.0464527	0.0479869	0.0479869	0.0479869	0.0577553	0.0479869
MordredATSC2se	0.0502301	0.0485921	0.0484307	0.0426527	0.0482513	0.053644	0.0479869	0.0524735	0.0496612	0.0479869
MordredGGI4	0.048354	0.0436151	0.0474059	0.0524177	0.043933	0.047548	0.0522725	0.0479094	0.0543149	0.0521059
MordredTSRW10	0.0474462	0.0490718	0.0533632	0.0479869	0.0478938	0.0474278	0.0479869	0.048245	0.0524552	0.0479869
MordredGATS6v	0.048193	0.048354	0.0479869	0.0486041	0.0479869	0.0483995	0.0481874	0.0479869	0.0561103	0.0479003
Rdkit2DSlogP_VSA4	0.053722	0.0492991	0.047626	0.0474021	0.0489368	0.0485118	0.0494319	0.0479869	0.0484681	0.0483164
MordredSRW09	0.0540531	0.0477739	0.0481067	0.047808	0.0486529	0.0479869	0.0490776	0.049878	0.0479869	0.0482657
MordredSpMax_DzZ	0.0479869	0.0576957	0.0479869	0.0479869	0.0479869	0.0479869	0.0479869	0.0479869	0.0479869	0.0479869
MordredGATS7p	0.0486726	0.04803	0.0533226	0.0483785	0.0480208	0.0514666	0.0470373	0.0483409	0.0479885	0.0483062
MordredAATS1d	0.0478639	0.0503131	0.0478128	0.0486733	0.0471204	0.0548505	0.0454096	0.0500863	0.0486904	0.0487429
MordredMATS1p	0.0481413	0.0506403	0.0479869	0.0497042	0.0481355	0.0508838	0.0483335	0.0479869	0.0479869	0.0497604
CDKMDEC-33	0.0479846	0.0482232	0.0478623	0.0505788	0.0509702	0.0507069	0.0498623	0.0443187	0.0482334	0.0507485
MordredSsCH3	0.0489157	0.0480787	0.0479726	0.053666	0.0504765	0.0479686	0.0479869	0.0479869	0.0479869	0.0483868
MordredGATS7Z	0.0479991	0.0461256	0.051526	0.0472137	0.0492441	0.0471459	0.0496431	0.0480629	0.0527852	0.0495509
CDKTopoPSA	0.0477712	0.0498755	0.0476642	0.0477619	0.0478316	0.0488757	0.0495855	0.051782	0.0491574	0.0489391
MordredATSC5are	0.0479748	0.0479374	0.0496317	0.0498976	0.0479553	0.0485701	0.0517772	0.0482676	0.0481603	0.0490063
MordredATSC7i	0.0501754	0.0480508	0.0478561	0.0484689	0.0480587	0.0483698	0.0485911	0.0483637	0.0479869	0.0531335
MordredAATSC6v	0.0489652	0.0491442	0.047947	0.0479869	0.0504848	0.0490058	0.048141	0.0519279	0.0476156	0.0478249
MordredGATS8d	0.0444103	0.0486643	0.0534395	0.0489585	0.0479485	0.0494336	0.0482557	0.0508588	0.047948	0.0490785
MordredATSC1v	0.047968	0.0482887	0.0483682	0.0483485	0.0509935	0.0478103	0.0486142	0.0485286	0.0479869	0.0520089
Rdkit2DEState_VSA3	0.0482989	0.0479869	0.0479144	0.0479869	0.0475788	0.0473482	0.047974	0.0501995	0.0553818	0.0481075
MordredETA_shape_y	0.0479869	0.0470549	0.0473137	0.0498278	0.0485318	0.0471366	0.0478222	0.0481277	0.0544476	0.0505102
MordredAATSC4p	0.0497563	0.0479869	0.0479869	0.0489846	0.048002	0.0479869	0.0501406	0.0514808	0.0483761	0.0479869
Rdkit2DPEOE_VSA6	0.0546323	0.0520214	0.0485838	0.0278739	0.0720383	0.0428789	0.0743475	0.0466762	0.0479888	0.021522
Circular1855	0.050562	0.0479869	0.0479869	0.0479027	0.0479869	0.0481096	0.0504848	0.0482161	0.0479869	0.0512883
MordredGATS5s	0.0488679	0.0503363	0.04801	0.0487711	0.0490304	0.0491867	0.0480715	0.0493293	0.0473098	0.0494335
MordredAATS8Z	0.0479869	0.0479869	0.0482494	0.0468874	0.0479789	0.0476453	0.0479963	0.0475592	0.0489125	0.0571169
MordredATSC4c	0.0531097	0.0479024	0.0478939	0.0479413	0.0479869	0.0509889	0.0489166	0.0485881	0.0467113	0.0482665
Rdkit2DChi4v	0.0479869	0.04686	0.0479605	0.0482355	0.0498273	0.0486752	0.0479869	0.0482359	0.051959	0.0505634
MordredAETA_dBeta	0.049591	0.0479869	0.0479869	0.0479869	0.0464901	0.0479869	0.0479869	0.050404	0.0479937	0.0536856
MordredGATS6Z	0.0477983	0.0479464	0.0479869	0.047673	0.0480095	0.0480631	0.0489579	0.0507665	0.0497071	0.0511389
MordredMATS2pe	0.0466527	0.0514398	0.0479869	0.0511556	0.0491363	0.0479887	0.0479869	0.0496252	0.0479869	0.0480159
MordredGATS1Z	0.0479723	0.0483263	0.0485008	0.0475586	0.0488107	0.048487	0.0480446	0.0479869	0.0540959	0.0480892
MordredSdssC	0.0479869	0.0479869	0.0570293	0.0516506	0.0480228	0.049241	0.0479164	0.0439408	0.0479869	0.0460977
MordredAATSC6dv	0.0478633	0.0480091	0.0515244	0.0494843	0.0477921	0.048249	0.0496588	0.048142	0.0489262	0.0480681
MordredMATS2dv	0.0480038	0.0479869	0.0479869	0.0490523	0.0479791	0.0479869	0.0550705	0.0477637	0.0478939	0.0479869
Rdkit2DSlogP_VSA6	0.0479869	0.0479869	0.0479869	0.0479869	0.048099	0.0490745	0.0494043	0.0479869	0.0479869	0.0531567
MordredATSC0p	0.0479869	0.0487668	0.048328	0.048516	0.0482439	0.049363	0.0479869	0.0481596	0.0479869	0.052248
MordredMATS2c	0.0465486	0.050647	0.0479869	0.0483927	0.0494905	0.0486222	0.0489742	0.0485996	0.0488646	0.0494141
MordredATSC2v	0.0479869	0.048077	0.0491731	0.0479869	0.0478102	0.0506102	0.0488928	0.0487618	0.0501391	0.0480241
MordredAATSC2s	0.0497832	0.0477981	0.0478336	0.0521046	0.0479869	0.0483578	0.0484802	0.0474632	0.0494106	0.0482398
MordredAATS8v	0.0482519	0.0482668	0.0476734	0.0489655	0.0513375	0.0479869	0.0506808	0.0478661	0.0484283	0.0479869
MordredGATS4v	0.0480261	0.0446547	0.0479163	0.0482362	0.0480116	0.0479973	0.0479869	0.0479869	0.0580494	0.0485702
Rdkit2DPEOE_VSA11	0.0480316	0.0479869	0.0494627	0.0479869	0.0522877	0.048813	0.0479869	0.0482826	0.0479869	0.0485747
MordredAATS8m	0.0494112	0.0479869	0.0479869	0.0475392	0.0492624	0.0479869	0.0497808	0.049492	0.0479869	0.0499381
MordredAXp-2d	0.0499689	0.0478776	0.0492665	0.0482952	0.0486551	0.0484926	0.0481729	0.0494004	0.0498	0.0474363
MordredAATSC1Z	0.0474876	0.0479349	0.0483352	0.0470425	0.0481075	0.0472315	0.0485766	0.0550656	0.0480892	0.0494943
MordredAXp-7d	0.048357	0.0496964	0.0479869	0.0504562	0.048061	0.0501189	0.0479869	0.0472333	0.0482074	0.0492192
MordredMATS1i	0.0479869	0.0496526	0.0491018	0.0477672	0.0498614	0.0482394	0.0484608	0.0484022	0.0497764	0.0479869
MordredGATS7c	0.0464426	0.0511291	0.0479869	0.0446603	0.0484205	0.0519108	0.048032	0.0479869	0.0526491	0.0479899
Rdkit2DEState_VSA2	0.0477337	0.047842	0.0479869	0.0533161	0.0479367	0.0483222	0.0476173	0.0499373	0.0483102	0.0482054
Rdkit2DPEOE_VSA10	0.0474347	0.0474118	0.0490745	0.0506342	0.0479869	0.0479869	0.0514588	0.0468991	0.0496317	0.0485302
MordredATSC1Z	0.0474166	0.0496012	0.0477656	0.0470024	0.0477776	0.0526559	0.0445306	0.0523564	0.050067	0.0478351
MordredAATSC8are	0.0479869	0.0479869	0.0479605	0.0479869	0.0479869	0.0445903	0.0479869	0.0588859	0.0476492	0.0479869
Rdkit2DVSA_EState7	0.045702	0.0474333	0.0475259	0.0478451	0.0479347	0.0479869	0.0469278	0.0485636	0.0591677	0.0478978
MordredAATS6s	0.0483219	0.0482404	0.0481121	0.0486149	0.0480349	0.0481838	0.048129	0.0521304	0.0493944	0.0477481
MordredMATS3se	0.0479869	0.0503054	0.0479522	0.0486134	0.0474003	0.0479869	0.0467872	0.0471974	0.0481357	0.0545388
MordredBCUTm-1l	0.0487242	0.0479869	0.0533337	0.0479869	0.0479869	0.0479869	0.04835	0.0483963	0.0480627	0.0479869
MordredGATS6c	0.0483273	0.0480417	0.0479576	0.0469759	0.0546115	0.0476559	0.0484751	0.0490266	0.0476753	0.048035
Rdkit2DPEOE_VSA3	0.0479869	0.0479869	0.0479869	0.0479869	0.0479869	0.0505467	0.0504012	0.0479869	0.049095	0.0486888
MordredXp-6dv	0.0479869	0.0490638	0.047924	0.0479869	0.048692	0.0483089	0.048006	0.0479869	0.0521312	0.048531
MordredAATS1i	0.0460676	0.0470064	0.048258	0.0443322	0.0480607	0.0516235	0.04998	0.0489932	0.0516383	0.0506415
MordredATSC4are	0.0477427	0.0483932	0.047968	0.0481444	0.0494163	0.0469779	0.0484551	0.0492786	0.0500553	0.0501594
MordredMATS6s	0.048518	0.0483337	0.0516925	0.0471708	0.0479869	0.0479869	0.0479869	0.0481888	0.0505628	0.0479869
MordredAATS6v	0.045333	0.0478697	0.0533309	0.0485027	0.0479869	0.0490541	0.0479728	0.0481651	0.0479869	0.050209
MordredATSC7p	0.0473569	0.0473841	0.0483559	0.0475082	0.0486518	0.0479998	0.050532	0.0517688	0.0488521	0.0479869
MordredATSC2s	0.0479869	0.0480295	0.0561928	0.0462109	0.0479869	0.0479869	0.0479937	0.047879	0.0481101	0.0479869
MordredMATS5i	0.0477376	0.0492398	0.0479869	0.0479869	0.0479869	0.0510405	0.0479869	0.0499585	0.0479869	0.0484525
MordredATS4s	0.0479869	0.0479992	0.0484298	0.0519719	0.0479869	0.0481732	0.0481379	0.0492908	0.0482055	0.0481755
MACCSKeys62	0.0479869	0.049143	0.0495399	0.0479869	0.0479869	0.04876	0.0501577	0.0491802	0.0468024	0.0487735
MordredATS0v	0.0534909	0.0479869	0.0479869	0.0501221	0.0608036	0.0458181	0.0415455	0.0457031	0.0479869	0.0447869
MordredGATS5c	0.0479869	0.0479315	0.0482324	0.0491117	0.0498229	0.0479869	0.0480348	0.0482214	0.0479869	0.0509055
MordredGATS3dv	0.0487011	0.048771	0.0484116	0.0476789	0.0485255	0.0489345	0.0499327	0.0490023	0.0482079	0.0479869
MordredATSC2c	0.0479526	0.0480512	0.0479869	0.0479988	0.0512511	0.048803	0.0480374	0.0480973	0.0484645	0.0494614
CDKnAtomLC	0.0513868	0.0486895	0.0483821	0.0479869	0.0481374	0.0494548	0.0488829	0.0464914	0.0478485	0.0488403
MordredAATS5i	0.0469771	0.0481239	0.0487212	0.0484148	0.0477134	0.0480789	0.0479869	0.0491186	0.0483464	0.0524885
Rdkit2DEState_VSA6	0.0479869	0.0487933	0.0479869	0.0512174	0.0480718	0.0485607	0.0479136	0.0487064	0.0480555	0.0486758
MordredJGI4	0.0513541	0.0483476	0.0489724	0.049346	0.0496102	0.0406743	0.0482568	0.0491207	0.0517135	0.0484778
MordredETA_shape_p	0.0479869	0.048127	0.0484738	0.0479869	0.0503545	0.0479869	0.0501184	0.0484397	0.0483586	0.0479869
MordredAATSC4c	0.0479582	0.0482218	0.04824	0.0506419	0.0480367	0.0486478	0.0484571	0.0473323	0.0490927	0.0491541
MordredGATS4m	0.0479869	0.0479869	0.0479869	0.0547435	0.0479869	0.0479869	0.0479869	0.0479869	0.0479869	0.0471011
MordredpiPC8	0.0479126	0.0485362	0.049327	0.0480078	0.0516572	0.0481409	0.0479869	0.0479511	0.0479059	0.0482818
MordredAATS2v	0.0479296	0.0479869	0.0486998	0.0508057	0.0471126	0.0511342	0.0479869	0.0479869	0.0479869	0.0480751
MordredATSC4pe	0.0472074	0.0460608	0.0536138	0.0489231	0.0498974	0.0480817	0.0479869	0.0479172	0.0479869	0.0479869
MordredVR1_A	0.0479869	0.0479869	0.0491605	0.0479869	0.0479869	0.0479869	0.0479869	0.0479869	0.0479993	0.0525917
MordredATSC2d	0.0479869	0.0481223	0.0484994	0.0479869	0.0483309	0.0471977	0.050429	0.0506632	0.0479869	0.0484197
MordredGATS3are	0.0479869	0.0481563	0.0477875	0.0478546	0.0482287	0.0481237	0.0491004	0.048635	0.0517455	0.0479727
MordredAATS2d	0.0480072	0.0472585	0.0479869	0.0503503	0.0492138	0.0491536	0.050547	0.0460737	0.0479429	0.0490412
MordredBCUTd-1h	0.048013	0.0486097	0.0498044	0.049919	0.0477572	0.0485828	0.0479869	0.0486328	0.0482682	0.0479869
MordredMATS1are	0.0489306	0.0499404	0.0492809	0.0481988	0.0479869	0.0480838	0.0479869	0.0486435	0.0479869	0.0484875
MordredATSC8Z	0.0479869	0.0508451	0.0479869	0.0479869	0.0472003	0.0477218	0.0428255	0.0479869	0.056903	0.0479869
MordredATSC8se	0.047798	0.0503189	0.0462417	0.0479869	0.0485588	0.0474565	0.0496783	0.0481916	0.0511577	0.0480254
MordredMATS6c	0.0479132	0.0465267	0.0475059	0.0489093	0.0479869	0.0479869	0.048247	0.0479927	0.0480127	0.0543291
MordredGATS6pe	0.0479869	0.0476157	0.0478351	0.0479187	0.0479869	0.0482561	0.0553207	0.0479869	0.0465066	0.0479869
MordredMAXaaCH	0.0456631	0.0479869	0.0473484	0.049797	0.0492838	0.052722	0.0479575	0.0479869	0.0478378	0.0487361
MordredAATS8d	0.0481293	0.0479869	0.0454717	0.0482626	0.0477612	0.0482496	0.0548792	0.0458285	0.0490803	0.0496507
Circular750	0.0479869	0.0487288	0.0479869	0.0479869	0.048647	0.0495661	0.0479869	0.0479869	0.0504271	0.0479869
MordredAATS0p	0.0479869	0.0399086	0.0479869	0.0483406	0.0539382	0.0485848	0.0517193	0.0480353	0.050767	0.0479869
MordredMATS5p	0.0511999	0.0474626	0.0506344	0.0479869	0.0479869	0.0479869	0.0479869	0.0479869	0.0479869	0.0479869
MordredAATSC6d	0.0479869	0.0515336	0.0490083	0.048379	0.0479643	0.0488219	0.0472524	0.0481984	0.0480633	0.047996
MACCSKeys129	0.0479869	0.0479869	0.0533108	0.0479869	0.0479869	0.0479869	0.0479869	0.0479869	0.0479869	0.0479869
MordredZMIC3	0.0484366	0.0463025	0.0479869	0.0483654	0.0479785	0.0471866	0.0492733	0.0501374	0.0481172	0.0513629
Rdkit2DFpDensityMorgan2	0.0459237	0.0480908	0.0466498	0.0478959	0.057565	0.0496009	0.0477776	0.0453819	0.0469051	0.049326
Rdkit2DNumValenceElectrons	0.0479869	0.0479869	0.0479869	0.0479869	0.0479869	0.0479869	0.0479869	0.0479869	0.0479869	0.0532244
Rdkit2DIpc	0.0479869	0.0479869	0.0479869	0.0481025	0.0479869	0.0517113	0.0479869	0.0487717	0.0479869	0.0485873
Rdkit2DFpDensityMorgan1	0.0481685	0.0489989	0.0477593	0.0540439	0.0460851	0.0477094	0.050083	0.0482338	0.0496495	0.044354
MordredAATS1are	0.0479869	0.0479869	0.0483164	0.0479869	0.0479869	0.0479869	0.0528713	0.0479869	0.0479869	0.0479869
Circular1157	0.0479869	0.0479869	0.047935	0.0478816	0.0484785	0.0479869	0.0479869	0.0528624	0.0479869	0.0479869
MordredMATS3pe	0.0503281	0.0479869	0.0480331	0.0495056	0.0482273	0.0483568	0.0479869	0.0479869	0.0479869	0.0486485
MordredfragCpx	0.0479869	0.0479869	0.0482124	0.0479869	0.0483274	0.0479869	0.0478806	0.0526292	0.0479869	0.0479326
MordredXp-7d	0.0538703	0.0479199	0.0479869	0.0475422	0.0479869	0.0472399	0.0479869	0.0479869	0.0482958	0.0480773
CDKATSc5	0.047984	0.0466536	0.0481602	0.0516084	0.0499954	0.0462682	0.0470999	0.0475449	0.0512292	0.0483476
MordredATS8se	0.0479869	0.0524826	0.0479869	0.0479877	0.0479869	0.0485028	0.0479869	0.0479869	0.0479869	0.0479869
MordredMATS6Z	0.0483982	0.0479869	0.0482774	0.0481936	0.048346	0.0479869	0.0479869	0.0479869	0.0479869	0.0517072
MordredSpAbs_DzZ	0.0479869	0.0479869	0.0479869	0.0479869	0.0479869	0.0479869	0.0483557	0.0479869	0.0479869	0.0525974
MordredGATS4i	0.0484156	0.0469496	0.0482754	0.0479869	0.0561164	0.0494502	0.0467561	0.0475247	0.0453977	0.0479225
MordredATSC4dv	0.0504981	0.0481165	0.0479869	0.0485573	0.0479869	0.0479869	0.0490798	0.0467736	0.0481435	0.0496602
MordredAXp-1d	0.0474615	0.0452524	0.0465558	0.0490258	0.0485122	0.0474373	0.0481243	0.048447	0.0511759	0.0527952
Rdkit2DChi1	0.0479869	0.0480772	0.0480728	0.0481482	0.0512718	0.0482635	0.0479869	0.0479869	0.0481168	0.0488615
Rdkit2Dfr_phenol	0.0479869	0.0481292	0.0479869	0.0492032	0.0479869	0.0506937	0.0479869	0.0479869	0.0479869	0.0488095
MordredAATS6se	0.0479869	0.0476078	0.0479869	0.0479869	0.0521922	0.0473623	0.0479869	0.0482567	0.0480374	0.0493
MordredMWC10	0.0479869	0.0479869	0.0479869	0.0479869	0.0479869	0.0479869	0.0479869	0.047487	0.0532049	0.0479869
MordredGATS1i	0.049414	0.0485457	0.0464906	0.0489946	0.0490294	0.04817	0.0483055	0.0488402	0.048127	0.0486356
MordredAATSC1v	0.0480548	0.0479869	0.0530761	0.0474628	0.0484655	0.0473491	0.049109	0.0477189	0.0481482	0.047162
CDKBCUTp-1h	0.0479869	0.0491046	0.0487466	0.0481114	0.0484857	0.0487681	0.0487833	0.0479869	0.0479869	0.0484537
CDKPetitjeanNumber	0.048016	0.0479869	0.0480956	0.0479869	0.0500963	0.0488471	0.0479869	0.0484356	0.0479869	0.0489618
MordredGATS1pe	0.0489284	0.0479869	0.0479869	0.0481625	0.0465415	0.0484117	0.0532292	0.0479869	0.0479969	0.047096
MordredGATS4Z	0.0472122	0.0487879	0.0481736	0.0503495	0.0468059	0.0503174	0.0486645	0.0479709	0.0480412	0.0479718
MordredAATS8dv	0.0510916	0.0487196	0.0482073	0.04936	0.0479869	0.0479869	0.049124	0.0458743	0.0475938	0.0483449
MordredATSC0i	0.0479869	0.0480449	0.0479869	0.0480119	0.0479869	0.0481211	0.0520799	0.0479869	0.0479869	0.0480529
MordredAATSC2v	0.0481102	0.0482373	0.0479869	0.0479869	0.0481909	0.0479869	0.04786	0.0510291	0.048065	0.0487733
MordredATSC5v	0.0480563	0.0467759	0.0479869	0.047687	0.0497709	0.0493968	0.0479795	0.0504355	0.0479869	0.0481353
Rdkit2DChi0v	0.0479869	0.0479869	0.0479869	0.0479741	0.0479714	0.0481661	0.0521544	0.048007	0.0479869	0.0479869
MordredAATSC0Z	0.0487564	0.0509448	0.0465955	0.0479869	0.0487235	0.0491894	0.0479869	0.0480757	0.0479869	0.0479416
MordredTopoPSA	0.0479929	0.0479869	0.0479786	0.0479869	0.0479869	0.0479869	0.0479869	0.0487757	0.0513759	0.0481239
MordredATSC7are	0.0477542	0.0467686	0.04891	0.0479869	0.0479845	0.044812	0.0479869	0.0559964	0.0479869	0.0479869
Circular739	0.0480986	0.05062	0.0476646	0.0479869	0.0479869	0.048349	0.0480617	0.0489607	0.0484383	0.0479869
MordredAATSC0v	0.0479869	0.0490669	0.0479869	0.0479869	0.0479869	0.0516026	0.0479869	0.0480308	0.047531	0.0479869
MordredVE1_A	0.0479869	0.0474478	0.0479869	0.0479869	0.0479869	0.0479869	0.0479869	0.0486065	0.0497698	0.0504052
MordredAATSC2Z	0.0486867	0.0457578	0.0541959	0.0479869	0.0479802	0.0479164	0.0474182	0.0481349	0.0479852	0.0480687
MordredAATS6pe	0.0479869	0.0479869	0.0469535	0.0480154	0.0482762	0.0479869	0.051365	0.0467978	0.0505606	0.0481852
MordredAATSC0s	0.0480199	0.0491161	0.0487717	0.0479372	0.048155	0.0490134	0.049307	0.0480673	0.0476608	0.0479869
MordredMATS2d	0.0482705	0.0484809	0.0508973	0.0479869	0.0486428	0.0479871	0.0479869	0.0479869	0.0479869	0.047808
MordredGATS8s	0.0491348	0.0480451	0.0498141	0.047776	0.0481386	0.0483604	0.048942	0.0478225	0.0480518	0.0478742
MordredMATS1d	0.047988	0.0479782	0.0479869	0.0479869	0.0480922	0.0479516	0.051167	0.0479869	0.0478609	0.0489422
MordredATS0s	0.0505542	0.0479869	0.0489905	0.0479869	0.0479869	0.0479869	0.0479869	0.048138	0.0481548	0.0481674
MordredAATSC2se	0.0478215	0.0511996	0.0479869	0.0479251	0.047971	0.0470653	0.0500698	0.0477207	0.0480843	0.0479869
MordredJGI7	0.049206	0.0473961	0.0482358	0.0480229	0.0477435	0.0480291	0.0474512	0.0502264	0.0483863	0.0491278
MordredXc-4dv	0.0479869	0.0479869	0.0479869	0.0479869	0.0479869	0.0479869	0.0480187	0.0518842	0.0479869	0.0479869
MordredGATS1m	0.0479869	0.0479869	0.0479869	0.0479869	0.0479966	0.0479869	0.0479869	0.0479869	0.0479869	0.0518825
MordredAATSC3d	0.0481557	0.0481913	0.0483988	0.0482719	0.0495948	0.0474683	0.048	0.0479869	0.0496425	0.0480642
CDKkhs.sssCH	0.0479869	0.0522461	0.0477242	0.0479869	0.0479869	0.0479869	0.0480514	0.0477951	0.0479869	0.0479869
MordredBCUTi-1h	0.0493093	0.0479869	0.0479909	0.0478488	0.0484211	0.0481304	0.0483532	0.048524	0.0479869	0.0491723
MordredJGT10	0.0510728	0.0480269	0.0479869	0.048233	0.0479869	0.0479869	0.0479869	0.0484679	0.0479869	0.0479869
MordredATSC3v	0.0479869	0.0479869	0.0479869	0.0479869	0.0479869	0.0479869	0.0479869	0.0479869	0.0506008	0.049205
CDKkhs.sOH	0.0479869	0.0479869	0.0519959	0.0479869	0.0479869	0.0479869	0.0479869	0.0479869	0.0479869	0.0477853
CDKATSp4	0.0479869	0.0479869	0.048808	0.0481371	0.0496105	0.0450389	0.0495264	0.0470389	0.0479869	0.0515526
MordredAATSC3se	0.0503872	0.0489431	0.0475949	0.0480036	0.0488355	0.0479869	0.0479869	0.0479869	0.0479435	0.0479869
MordredAATS2dv	0.0478148	0.0479869	0.0478411	0.0482649	0.048877	0.0473673	0.0489183	0.0483396	0.0502824	0.0478743
MordredMAXsOH	0.0471077	0.0488789	0.0479788	0.047567	0.0481415	0.0479869	0.0482263	0.0519113	0.0478081	0.0479382
MordredAATS3m	0.0479869	0.0479869	0.0479869	0.0479869	0.0479869	0.0481492	0.0479869	0.0479869	0.0514933	0.0479869
Rdkit2DKappa1	0.0476511	0.0488631	0.0519081	0.0482326	0.0481764	0.0483762	0.0479869	0.0479869	0.0475105	0.0468297
MordredMATS7se	0.0479869	0.0493631	0.0487639	0.0487466	0.0479844	0.0480004	0.0471074	0.0479869	0.0497829	0.0477869
MordredAATSC8dv	0.0479869	0.0494492	0.0484465	0.0466969	0.0487583	0.0495135	0.0482513	0.0479869	0.0483838	0.0479869
MordredJGI8	0.0479351	0.0481428	0.0479869	0.0480717	0.0479869	0.0511726	0.0479869	0.0479869	0.0481969	0.0479869
MordredSsssN	0.0509341	0.0479869	0.0479869	0.0479869	0.0479869	0.0480725	0.0484746	0.0479869	0.0480432	0.0479869
CDKtpsaEfficiency	0.0473687	0.0417608	0.0489792	0.0517175	0.0485151	0.0483927	0.0491278	0.0479869	0.0515141	0.0480783
MordredATS7se	0.0484099	0.0479869	0.0479869	0.0479869	0.0502455	0.0482706	0.0482791	0.0479869	0.0479869	0.0482929
MordredMATS5s	0.0506951	0.0479869	0.0479924	0.0479869	0.0481499	0.0479869	0.0480049	0.0479869	0.048393	0.048144
MordredGATS8i	0.0479869	0.0472711	0.0479869	0.0479869	0.0489893	0.0479869	0.0479022	0.0479869	0.0482984	0.050927
MordredMATS4c	0.0487987	0.0468419	0.0515664	0.0480244	0.0479869	0.0479869	0.0479869	0.0479869	0.0479869	0.0481531
Circular322	0.0479869	0.0484039	0.0479869	0.0479869	0.0479869	0.0479869	0.0513044	0.0479869	0.0479869	0.0476862
Mordredn5ARing	0.0479869	0.0479869	0.0479869	0.0479869	0.0479869	0.0479869	0.0513989	0.0479869	0.0479869	0.0479869
CDKATSc2	0.0479532	0.0503589	0.0484036	0.0479555	0.0479869	0.0479531	0.0479886	0.0479869	0.0479869	0.0486927
MordredSpDiam_Dzv	0.0515812	0.0475688	0.0479869	0.0479869	0.0483381	0.0479869	0.0479869	0.0479869	0.0471658	0.0486738
Rdkit2DEState_VSA8	0.0463085	0.0480617	0.04751	0.0479989	0.0484031	0.0478349	0.0486298	0.0492657	0.0475494	0.0516586
MordredMINaaCH	0.049081	0.0479869	0.0479869	0.0473933	0.0479869	0.0481535	0.0479869	0.049964	0.0486733	0.047974
MordredAATS3i	0.0480031	0.0526927	0.0479869	0.0483409	0.046669	0.0479869	0.0486107	0.0467963	0.0479869	0.0479866
MordredMATS3dv	0.0483377	0.0479869	0.0479869	0.0479869	0.0479869	0.0479869	0.05289	0.0479869	0.0480137	0.0458931
Rdkit2DVSA_EState9	0.0479869	0.0488144	0.0479869	0.0479869	0.0481523	0.0476538	0.0483744	0.0479579	0.0481356	0.0499937
MordredXch-7d	0.0478334	0.0483515	0.048085	0.0485595	0.0458037	0.0449062	0.0503258	0.0520709	0.0479577	0.0491369
CDKMDEC-22	0.0485376	0.0478909	0.0479869	0.0483146	0.0490676	0.0479869	0.0482564	0.0481771	0.0479869	0.0488235
MordredAATSC5p	0.0484779	0.0470454	0.0471217	0.0479869	0.0473344	0.0479744	0.0479869	0.0479427	0.053171	0.0479869
MordredAATS2p	0.0484294	0.050039	0.0479815	0.048668	0.0479869	0.0479869	0.0478496	0.0479329	0.0479605	0.0481657
Rdkit2DChi1v	0.0479869	0.0482325	0.0475382	0.0475239	0.0498629	0.0484212	0.0479869	0.0492388	0.0482247	0.0479545
MordredMID_C	0.0480192	0.0479351	0.0493711	0.0481263	0.0478753	0.0499947	0.0485109	0.0479092	0.045702	0.0495244
MordredVE2_Dzse	0.0479869	0.0479869	0.0479869	0.0479869	0.0479869	0.0479869	0.0515128	0.0475554	0.0479869	0.0479869
MordredAATS4v	0.0479869	0.048498	0.0490792	0.0487209	0.0482432	0.0456742	0.0489401	0.0476763	0.0479869	0.0501572
MordredATSC2pe	0.047991	0.0479869	0.0479869	0.0480165	0.0479869	0.04898	0.0479869	0.0491351	0.0488902	0.0479869
MordredVR2_A	0.0486637	0.0500091	0.048342	0.0479869	0.0479869	0.0479869	0.0479869	0.0479869	0.0479599	0.0479869
MordredATS7Z	0.0479869	0.0479869	0.0479869	0.0479869	0.0479869	0.0508705	0.0479869	0.0479869	0.0479869	0.0480889
MordredIC3	0.0496242	0.048358	0.0479869	0.0485068	0.0482346	0.0479869	0.0476629	0.0479869	0.0478589	0.048647
MordredAATSC7dv	0.0476811	0.0485675	0.0518311	0.0467822	0.0479389	0.0485011	0.0478772	0.0476332	0.0480051	0.0479869
MACCSKeys111	0.0484838	0.0479869	0.0479869	0.0479869	0.0479869	0.0479869	0.0482998	0.0479869	0.0501112	0.0479869
MordredAATSC6c	0.0503767	0.0499588	0.0482482	0.0414981	0.0478422	0.0481772	0.0486955	0.0508134	0.0485814	0.0485941
MordredSpDiam_Dzse	0.0479869	0.0479869	0.0472281	0.0479869	0.0479869	0.0516591	0.0479869	0.0479869	0.0479869	0.0479869
MordredXch-5d	0.0479869	0.048117	0.0476353	0.0479869	0.0479869	0.0479869	0.048335	0.048032	0.0506866	0.0480246
MordredAETA_eta_FL	0.0479869	0.0479869	0.0479869	0.0479869	0.0480119	0.0479869	0.0479869	0.0495465	0.0479869	0.0492951
MACCSKeys91	0.0508595	0.0479869	0.0479869	0.0479869	0.0479869	0.0479869	0.0479869	0.0479869	0.0479869	0.0479869
MordredXch-6d	0.0479869	0.0495404	0.0479869	0.0479869	0.0479902	0.0482077	0.0479869	0.0490101	0.04819	0.0478423
MordredXpc-6dv	0.0497815	0.0479869	0.0480818	0.0479869	0.0479869	0.0489487	0.0479869	0.0479869	0.0479869	0.0479869
MordredTIC2	0.0479869	0.048243	0.0487891	0.0479869	0.0483848	0.0493709	0.0479826	0.0479869	0.0479869	0.0479869
MordredBIC2	0.0495665	0.0479869	0.0474121	0.0479869	0.0480262	0.0479468	0.0487235	0.0486733	0.0483661	0.0479869
MordredJGI2	0.0499898	0.0482086	0.0477828	0.0478554	0.0478871	0.0478567	0.0482697	0.048698	0.0481072	0.0479937
MordredTMPC10	0.0479869	0.0495397	0.0479869	0.0479869	0.049213	0.0479869	0.0479869	0.0479869	0.0479869	0.0479869
MordredATSC4v	0.0488486	0.0481464	0.0471128	0.0447878	0.0489105	0.0438908	0.0479204	0.0487254	0.0481487	0.0561504
Rdkit2DMinPartialCharge	0.0472643	0.0481881	0.0479869	0.0479869	0.0479869	0.0494383	0.0498314	0.0479584	0.0479869	0.0479869
CDKnAtomP	0.0487418	0.0479869	0.0485995	0.0480646	0.0478668	0.0477989	0.0479869	0.0495932	0.0479869	0.0479869
MordredATSC8v	0.0511993	0.0472705	0.0479869	0.0479869	0.0479869	0.0479869	0.0479869	0.0479869	0.0482309	0.0479869
Rdkit2DPEOE_VSA1	0.0479869	0.0485378	0.0477442	0.0487465	0.0478588	0.0482418	0.0485221	0.04863	0.0479869	0.0483504
CDKSPC-6	0.050714	0.0479869	0.0479869	0.0479869	0.0479869	0.0479869	0.0479869	0.0479869	0.0479869	0.0479869
Circular75	0.0479869	0.0479869	0.0479869	0.0479869	0.0479869	0.0479869	0.0479869	0.0479869	0.0506828	0.0479869
MordredAATSC7i	0.0479869	0.0477877	0.0474046	0.0478746	0.0491941	0.0479869	0.0481182	0.0482744	0.0497109	0.0482248
MordredATS8i	0.0479869	0.0479869	0.0479869	0.0479869	0.0479869	0.0478251	0.0506312	0.0479869	0.0481863	0.0479869
MordredMAXdssC	0.0499418	0.0479869	0.0486871	0.0479869	0.0479732	0.0479869	0.0479869	0.0479869	0.0479869	0.0479869
MordredVE3_A	0.0479869	0.048809	0.0479869	0.0492543	0.0479869	0.0479869	0.0479869	0.0479869	0.0479869	0.0485364
Circular283	0.0479869	0.0479869	0.0479869	0.0479869	0.0479805	0.0479869	0.0479869	0.0480927	0.0479869	0.0505212
MordredAATSC2pe	0.0483602	0.0479869	0.0479869	0.0482493	0.0481189	0.0479972	0.0479988	0.0499332	0.048162	0.047708
MordredMATS2s	0.0482518	0.049581	0.0468584	0.0498869	0.0479869	0.0479736	0.0443491	0.0479869	0.0506562	0.0489699
MordredGATS5dv	0.0480289	0.0483232	0.0479895	0.0479937	0.0480589	0.047988	0.048835	0.0488844	0.0479963	0.0483832
CDKkhs.aasC	0.0479869	0.0479869	0.0479869	0.0479869	0.0481378	0.0479869	0.0504219	0.0479869	0.0479869	0.0479869
Rdkit2DSMR_VSA6	0.0486263	0.0479806	0.0482528	0.0484024	0.0479631	0.0479869	0.0479869	0.0479869	0.0488164	0.0484379
MordredXc-3dv	0.0502336	0.0480266	0.0479987	0.0479869	0.0479869	0.0479869	0.0481639	0.0479869	0.0479587	0.0480553
CDKATSm3	0.0482401	0.0464224	0.0479869	0.048027	0.0479869	0.0486445	0.0488387	0.048131	0.0499906	0.0480991
Circular227	0.0479869	0.0494326	0.0479869	0.0479551	0.0479869	0.0479919	0.0484594	0.0485449	0.0479969	0.0479869
MordredATSC3are	0.0478991	0.0466531	0.0497923	0.0481711	0.0480705	0.0479869	0.0492797	0.0493355	0.0480578	0.0470616
MordredAATS2are	0.0496329	0.0479869	0.047862	0.0489028	0.0479869	0.0479869	0.0479869	0.0479869	0.0479869	0.0479869
Circular1535	0.0479869	0.0479367	0.0479869	0.0551851	0.0479869	0.0466896	0.0445566	0.0479869	0.0479869	0.0479869
Rdkit2DChi0	0.0474529	0.0481115	0.0475973	0.0479869	0.0479869	0.0511967	0.0479869	0.0479869	0.0482254	0.0477469
MordredMAXsCl	0.0485443	0.0481594	0.0479869	0.0479876	0.0489433	0.0479869	0.0479869	0.0486313	0.0479869	0.0480487
MordredAATSC8Z	0.0479869	0.0502786	0.0479869	0.0480148	0.0482104	0.0479869	0.0479869	0.0478054	0.0479869	0.0479869
MordredAATSC7d	0.0479869	0.0460874	0.0479804	0.0505742	0.0476609	0.0479252	0.0479869	0.0489899	0.0501637	0.0468566
Rdkit2DMaxAbsEStateIndex	0.0479869	0.0479869	0.0479869	0.0477118	0.0479869	0.0502019	0.0481654	0.0479869	0.0479869	0.0481431
MordredATSC1pe	0.0480773	0.0479869	0.0479869	0.0479869	0.048097	0.0479869	0.048765	0.0479869	0.0483934	0.0488493
MordredATS5s	0.0475447	0.0488924	0.0479869	0.048037	0.0479869	0.0479976	0.0482592	0.0494066	0.0479869	0.0479869
MordredSM1_Dzi	0.0488127	0.0479869	0.0483529	0.0479393	0.0479869	0.0479869	0.0493331	0.0479869	0.0476962	0.0479869
CDKVPC-5	0.0479869	0.0479869	0.0484117	0.0486318	0.0478992	0.0479869	0.0489316	0.0479869	0.0482526	0.0479869
MordredAATS5s	0.0479869	0.04793	0.0480343	0.0479869	0.0479869	0.0490043	0.0479869	0.0480561	0.0479869	0.0490958
Circular1860	0.0479869	0.0479674	0.0479869	0.0485445	0.0483762	0.049712	0.0479869	0.0479952	0.0474676	0.0479869
CDKVPC-4	0.0479869	0.0479869	0.0479869	0.0487254	0.0480334	0.0479869	0.0479869	0.0479869	0.0479869	0.0493323
MordredATSC8p	0.0490549	0.0479869	0.045745	0.0503343	0.0495437	0.0465995	0.04878	0.0463626	0.049604	0.0479869
MordredAXp-0d	0.0484098	0.0479869	0.0479869	0.0474726	0.0484279	0.048078	0.0496249	0.0481498	0.0479117	0.047938
MordredXc-3d	0.0479869	0.0479869	0.0478837	0.0483018	0.0479869	0.0479487	0.0485016	0.0478072	0.0479869	0.0495941
Mordredn6HRing	0.050224	0.0479869	0.0479869	0.0479869	0.0476749	0.0482374	0.0479196	0.0479869	0.0479869	0.0479869
MordrednAHRing	0.0479869	0.0479869	0.0479869	0.0479869	0.0500806	0.0479869	0.0479869	0.0479869	0.0479869	0.0479869
MordredGATS1v	0.0479869	0.0477201	0.0479869	0.0535801	0.0479869	0.0467406	0.0479869	0.0485491	0.0452024	0.0482194
MordredAATSC7Z	0.0481216	0.04817	0.0477701	0.0478455	0.0480511	0.0479869	0.0479869	0.0479869	0.048172	0.0498647
MordredXpc-4dv	0.0480421	0.0478975	0.050022	0.0479869	0.0479869	0.0479869	0.0480719	0.0479869	0.0479869	0.0479869
MordredGATS3se	0.0479869	0.0477624	0.0475083	0.0479869	0.0491074	0.0492642	0.0479518	0.0479869	0.0482912	0.0480907
MordredAATSC8c	0.0473613	0.0484495	0.0483508	0.0491026	0.0478895	0.048554	0.0484186	0.0483198	0.0474512	0.0480364
MordredMm	0.0479869	0.0492839	0.0479869	0.0479869	0.0481516	0.0482558	0.0483165	0.0479869	0.0479869	0.0479869
MordredATSC5d	0.0496589	0.0481921	0.0479869	0.0479869	0.0478432	0.0479869	0.0479869	0.0484305	0.0477845	0.0480723
MordredAETA_eta_L	0.0479869	0.0479591	0.051444	0.0479869	0.0479869	0.0480456	0.0479869	0.0465554	0.0479869	0.0479869
MordredAATS2i	0.0477419	0.0479869	0.0481506	0.0477735	0.0479869	0.0479869	0.0480697	0.0484931	0.0479869	0.0497476
MordredAATSC7are	0.0479869	0.0479869	0.0479869	0.0479869	0.0479869	0.0480221	0.0490518	0.0479869	0.0479869	0.0489397
MordredmZagreb2	0.0485013	0.0481904	0.0479869	0.0480146	0.0485608	0.0487483	0.0480651	0.0483005	0.0481682	0.0473705
MordredATS1Z	0.0479869	0.0479869	0.0479869	0.0479869	0.0479869	0.0479649	0.0479869	0.0495879	0.0479869	0.0484201
MordredSpMAD_Dzpe	0.0479869	0.0479869	0.0479869	0.0500479	0.0479869	0.0479869	0.0479869	0.0479869	0.0479869	0.047868
MordredMATS5d	0.0479869	0.0479869	0.0479869	0.0479869	0.048039	0.0488553	0.0489243	0.0480444	0.0479869	0.0479869
MordredATSC8i	0.0432842	0.0479761	0.0509529	0.0479869	0.0476315	0.0483576	0.0478123	0.0491052	0.0507294	0.0479467
MordredGATS7pe	0.0476794	0.0476062	0.0479869	0.0479869	0.0504084	0.0485645	0.0472291	0.0479869	0.0483457	0.0479869
MordredAATSC2are	0.0479869	0.0492077	0.0484014	0.0479869	0.0479697	0.0493291	0.046895	0.0479869	0.0479819	0.0480148
MordredAATS2s	0.0483491	0.0479869	0.0479869	0.04822	0.0479869	0.0479869	0.0479869	0.0492801	0.0479869	0.0479869
MordredATSC5se	0.0479869	0.0497032	0.0479869	0.0479869	0.0480568	0.0480644	0.0479869	0.0479869	0.0479894	0.0479886
Mordredn10FRing	0.0480098	0.0479869	0.0479869	0.0479869	0.0479869	0.0479869	0.0497455	0.0479869	0.0479869	0.0480726
MordredAATSC1dv	0.0480721	0.0482004	0.0480749	0.047456	0.048949	0.0485662	0.0477619	0.0483083	0.0480999	0.0482463
MordredATSC5c	0.0480791	0.0483159	0.047227	0.0479943	0.047996	0.0484709	0.0481502	0.04856	0.0480041	0.0489231
MordredMATS3i	0.0486564	0.0479869	0.0479869	0.0479869	0.0479823	0.0492003	0.0476494	0.0482049	0.0481319	0.0479312
MordredMATS2i	0.048044	0.0483196	0.0494013	0.0478348	0.0479869	0.0479869	0.0476607	0.0479869	0.0479869	0.0485077
MordredBIC4	0.0479869	0.0486258	0.0493317	0.0479869	0.0483749	0.047434	0.0479869	0.0479869	0.0479869	0.0480108
Circular844	0.0479869	0.0479869	0.0479869	0.0479869	0.0480948	0.0495263	0.0481772	0.0479869	0.0479869	0.0479869
Circular305	0.0479869	0.0489393	0.0479869	0.0481199	0.0479884	0.0487317	0.0479869	0.0479869	0.0479869	0.0479869
MACCSKeys86	0.0479869	0.0479869	0.0485909	0.0479869	0.0479869	0.0479869	0.0479869	0.0491833	0.0480075	0.0479869
MordredAATSC4se	0.0462412	0.0470157	0.0479869	0.050274	0.0483805	0.0503352	0.0551686	0.0468641	0.0444495	0.0449536
CDKATSp1	0.0479492	0.0479869	0.0479869	0.0479869	0.0495325	0.0479869	0.0478087	0.048457	0.0479869	0.0479869
Rdkit2Dfr_aryl_methyl	0.0479869	0.0479869	0.0482	0.0479869	0.0479869	0.0483962	0.0485056	0.0479869	0.0479869	0.0486443
MordredBCUTp-1h	0.0494966	0.0479869	0.0479869	0.0478318	0.0479869	0.0479869	0.0483268	0.0480576	0.0481085	0.0478939
MordredAATSC2m	0.0495943	0.0480447	0.0483391	0.0479869	0.0479869	0.0477603	0.0479869	0.0479869	0.0479869	0.0479869
MordredAXp-6d	0.0484906	0.0479869	0.0479869	0.0482741	0.0479869	0.0479869	0.0479869	0.0479869	0.048734	0.0482341
MordredMATS6are	0.0481155	0.0479693	0.0492584	0.0479869	0.0483412	0.0479869	0.0479869	0.0479869	0.0480232	0.0479869
MordredAETA_beta_s	0.0480762	0.048028	0.0479869	0.0484489	0.0481285	0.0476384	0.0479869	0.0497279	0.0481098	0.0474982
MordredMATS4p	0.048916	0.0479593	0.0479869	0.0485795	0.0480498	0.0479869	0.0479869	0.0479869	0.0479869	0.0481644
MordredAATSC3m	0.0479869	0.049662	0.0479869	0.0479869	0.0479869	0.0479869	0.0479869	0.0479869	0.0479869	0.0480418
MordredMATS4v	0.0486188	0.0479869	0.0479869	0.0482391	0.0479869	0.0479869	0.0479869	0.0479869	0.0488304	0.0479869
CDKATSp2	0.0495826	0.0479869	0.0478751	0.0479869	0.0479405	0.0479869	0.0479869	0.0482642	0.0479869	0.0479869
MordredMATS6se	0.0479869	0.0482237	0.0474822	0.0479869	0.0480281	0.0479869	0.0487205	0.0479869	0.0479869	0.0491816
MordredSaaNH	0.0479869	0.0479869	0.0479869	0.0479869	0.0479869	0.0496791	0.0479869	0.0479869	0.0479869	0.0479869
MordredATSC6dv	0.0479336	0.0482042	0.0479869	0.0479869	0.0484196	0.0489449	0.0481616	0.0477555	0.0479869	0.0481791
Circular1083	0.0479869	0.0479869	0.0479869	0.0479869	0.0479869	0.0496576	0.0479869	0.0479869	0.0479869	0.0479869
MordredETA_dEpsilon_C	0.0479869	0.0479869	0.0482769	0.0479869	0.0483525	0.0479869	0.0490625	0.0479869	0.0479123	0.0479869
CDKSCH-7	0.0488918	0.0492286	0.0479869	0.0482114	0.0476345	0.0472207	0.0479869	0.0483852	0.0479869	0.0479869
MordredAATS8pe	0.0478995	0.0479869	0.0479869	0.0479869	0.0479869	0.0479869	0.0483676	0.0493416	0.0479869	0.0479869
MordredAATS7pe	0.0489361	0.0479869	0.048361	0.0479869	0.047777	0.0479869	0.0485027	0.0479986	0.0479869	0.0479869
MordredATSC2are	0.0475968	0.0482888	0.0463558	0.0481157	0.0474763	0.0479869	0.0479914	0.0514348	0.0484661	0.0477944
Circular448	0.0479869	0.0479869	0.0483778	0.0492893	0.0483747	0.0479534	0.0478091	0.0479869	0.0477504	0.0479869
MordredXp-5d	0.0479869	0.0479869	0.0476401	0.0477948	0.0480429	0.048145	0.0479869	0.0479869	0.0484187	0.0495096
Rdkit2Dfr_Ar_N	0.0479869	0.0479869	0.0479869	0.0479869	0.0497129	0.0479869	0.04786	0.0479869	0.0479869	0.0479869
CDKkhs.ssNH	0.0479869	0.0479869	0.0479869	0.0479869	0.0479869	0.0479869	0.0495804	0.0479869	0.0479869	0.0479869
MordredGATS4p	0.0505279	0.0486238	0.0479869	0.0512737	0.0480011	0.0476117	0.0479969	0.0495697	0.0416906	0.0481751
MordredBCUTi-1l	0.0479138	0.0479869	0.048178	0.0487574	0.048348	0.0477881	0.0479146	0.0483473	0.0479869	0.0482202
Circular1227	0.0481921	0.0481957	0.0479549	0.0492214	0.0475839	0.0479869	0.0479869	0.0483362	0.0479869	0.0479869
MordredMATS4Z	0.0471201	0.0480914	0.0479869	0.0482689	0.0481328	0.0487311	0.0490015	0.0479869	0.0481243	0.0479869
CDKWPOL	0.0479869	0.0479869	0.0483011	0.0479869	0.0479869	0.0479869	0.0479869	0.0479869	0.0492297	0.0479869
MordredAATS0d	0.0479318	0.0476762	0.0473898	0.0489605	0.0456781	0.0479693	0.0492835	0.0486533	0.0504296	0.0474524
Circular1060	0.0486243	0.0479909	0.0479869	0.0479869	0.0479869	0.0481572	0.0479869	0.0479869	0.0479869	0.0486839
MordredAATS1p	0.0479869	0.0494459	0.0479624	0.0481434	0.0479869	0.0478947	0.0478765	0.0480943	0.0479869	0.0479869
MordredAATS5se	0.0479869	0.0479869	0.0479869	0.0479626	0.0492895	0.0478805	0.0483039	0.0479869	0.0479869	0.0479869
Rdkit2DSMR_VSA5	0.0479869	0.0479869	0.0479869	0.0484728	0.0479869	0.0479869	0.0479869	0.0479869	0.0479869	0.0489726
MordredXp-5dv	0.0480923	0.0488253	0.0479869	0.0479838	0.0480867	0.0480824	0.0483065	0.0480116	0.0479869	0.0479762
MordredAATSC3pe	0.048321	0.0479869	0.0479869	0.0512977	0.0479851	0.0476953	0.0479869	0.0480605	0.0488189	0.0451947
MordredAXp-5dv	0.0484905	0.0479794	0.0479869	0.0480779	0.0479869	0.0486435	0.0482029	0.0479869	0.0479869	0.0479869
MordredAATS1s	0.0489685	0.0479869	0.0479869	0.0479589	0.0479869	0.0479869	0.0479869	0.0484918	0.0479869	0.0479869
MordredSpAbs_Dzp	0.0511115	0.0479869	0.0460826	0.0479305	0.0479869	0.0479869	0.0479869	0.0479869	0.0480154	0.0482153
MordredAATSC5i	0.0484716	0.0480496	0.0479869	0.047948	0.0485409	0.0480028	0.0479869	0.0482564	0.0479097	0.0481282
MordredATSC0Z	0.0484153	0.0478646	0.0480676	0.0479869	0.0528613	0.0461968	0.0479869	0.0478426	0.0459223	0.0481357
CDKMDEC-23	0.0480559	0.0479087	0.0478888	0.0486918	0.0480878	0.0479869	0.0483551	0.0484222	0.047052	0.048825
CDKBCUTw-1h	0.0479367	0.0479869	0.0479869	0.0479548	0.0481694	0.0479869	0.0492832	0.0479869	0.0479869	0.0479869
Rdkit2DKappa2	0.0479869	0.0479869	0.0484437	0.0479869	0.0479869	0.0479869	0.0479869	0.0489271	0.0479678	0.0480013
MordredAATSC5se	0.0479869	0.0479869	0.0480625	0.0479869	0.0479869	0.0479869	0.0482036	0.048093	0.0484919	0.0484473
Mordredbpol	0.0479807	0.0480497	0.0479869	0.0490087	0.0480985	0.0480391	0.0479958	0.0479869	0.0479869	0.0480827
MordredAATS4dv	0.0479869	0.0482421	0.0480192	0.0487429	0.0479869	0.0479869	0.0481583	0.0479869	0.0480291	0.0480521
MordredCIC2	0.0488946	0.0479869	0.0479869	0.0479869	0.0483983	0.0479869	0.0479869	0.0479869	0.0479869	0.0479869
Rdkit2Dfr_guanido	0.0479869	0.0479869	0.0479869	0.0492888	0.0479869	0.0479869	0.0479869	0.0479869	0.0479869	0.0479869
MordredBIC5	0.0481035	0.0479869	0.0487102	0.0479869	0.0503859	0.0479869	0.0479869	0.0479869	0.0479869	0.0460456
MordredETA_eta	0.0479869	0.0479869	0.0479869	0.0483183	0.0479869	0.0479869	0.0479869	0.0479869	0.0479869	0.0489474
MordredAXp-7dv	0.0481464	0.0479869	0.0480732	0.0479869	0.0479869	0.0483446	0.0485802	0.0479869	0.0479869	0.0480479
Rdkit2DPEOE_VSA12	0.0481572	0.0479869	0.0479869	0.0479869	0.0480042	0.0479869	0.0490369	0.0480049	0.0479869	0.0479869
MordredMATS5are	0.0492179	0.0479869	0.0479869	0.0478788	0.0479869	0.0479869	0.0480484	0.0480336	0.0479869	0.0479869
MACCSKeys121	0.0487108	0.0479869	0.0479869	0.0479869	0.0479869	0.0479869	0.0479869	0.0484924	0.0479869	0.0479869
MordredAETA_eta_RL	0.0479869	0.0489089	0.0488501	0.0479869	0.0479869	0.0479869	0.0474261	0.0479869	0.0479869	0.0479869
MordredVabc	0.0483591	0.0479869	0.0479869	0.0479869	0.0486219	0.0479869	0.0479869	0.0479869	0.0479869	0.0482037
MordredATS0i	0.0479869	0.0479869	0.0479869	0.0479869	0.0479869	0.0479869	0.0479869	0.0479869	0.0479869	0.0491943
MordredMINsCl	0.0479869	0.0479869	0.0479869	0.0487246	0.0485813	0.0479869	0.0479869	0.0479869	0.0478649	0.0479843
MordredMATS3Z	0.0479869	0.0479869	0.0494198	0.0479869	0.0479301	0.0479869	0.0479869	0.0479869	0.0479869	0.0478086
MordredATS8p	0.0479869	0.0479869	0.0479869	0.0479869	0.0479869	0.0491818	0.0479869	0.0479869	0.0479869	0.0479869
MordredATS5pe	0.0479869	0.0491806	0.0479869	0.0479869	0.0479869	0.0479869	0.0479869	0.0479869	0.0479869	0.0479869
MordredAATSC5d	0.0479869	0.0479869	0.048157	0.0479869	0.0476004	0.0480326	0.0477386	0.0481225	0.0494443	0.0479857
MordredATSC2m	0.0479869	0.0479869	0.0491764	0.0479869	0.0479087	0.0479869	0.0479869	0.0480463	0.0479869	0.0479869
MordredMPC2	0.0479869	0.0479869	0.0479869	0.0486213	0.0479869	0.0483511	0.0479869	0.0479869	0.0479869	0.0481558
MordredGGI9	0.0479869	0.0480412	0.0479869	0.0480579	0.0479869	0.0479869	0.0482315	0.0479869	0.0487836	0.0479869
MordredZMIC5	0.0479869	0.0479869	0.0480295	0.0480515	0.0480569	0.048164	0.0479869	0.0479869	0.0479869	0.0487953
MordredSaasN	0.0482164	0.0479869	0.0482209	0.0481714	0.0479869	0.0479869	0.0479869	0.048279	0.0481107	0.0480777
MordredETA_eta_F	0.0479869	0.0479869	0.0479869	0.0481041	0.0479869	0.0479869	0.0495958	0.0474093	0.0479869	0.0479869
MordredAATS7v	0.0479906	0.048262	0.0479869	0.0479525	0.0477928	0.0479869	0.0480648	0.0489993	0.0479869	0.0479869
MordredMATS1m	0.048584	0.0480319	0.0479869	0.0480545	0.0479869	0.0479869	0.0478311	0.0481565	0.0480679	0.0483079
MordredMINsF	0.0479869	0.0479869	0.0479869	0.0479869	0.0479869	0.0479869	0.0490928	0.0479869	0.0479869	0.0479869
MordredMATS7dv	0.0479869	0.0479869	0.0479869	0.0479869	0.0479869	0.0480597	0.0479869	0.0490096	0.0479869	0.0479869
MordredAATSC1c	0.047742	0.0480112	0.0479869	0.0477794	0.0481421	0.0483526	0.0490312	0.0480665	0.0478253	0.048014
MordredMINsOH	0.0479869	0.0479869	0.047777	0.0481844	0.0484364	0.0479869	0.0479869	0.0479869	0.0481719	0.0484369
Rdkit2Dfr_imidazole	0.0481258	0.0477518	0.0479869	0.0479869	0.0479869	0.0490823	0.0479869	0.0479869	0.0480591	0.0479869
MordredMPC4	0.0479869	0.0479869	0.0483441	0.0479869	0.047962	0.0479869	0.0479869	0.0486972	0.0479869	0.0479869
MordredMWC07	0.0479869	0.0479869	0.049029	0.0479869	0.0479869	0.0479869	0.0479869	0.0479869	0.0479869	0.0479869
MordredSsssCH	0.0479869	0.0479869	0.0479869	0.0479869	0.0479869	0.0479869	0.0487272	0.0482305	0.0479869	0.0480452
MordredMAXssCH2	0.0479869	0.0479867	0.0475224	0.0497574	0.0479869	0.0479869	0.0476514	0.0480483	0.0479869	0.0479869
Rdkit2DNumAliphaticHeterocycles	0.0479869	0.0479869	0.0479869	0.0479932	0.0479869	0.0479869	0.0479869	0.049004	0.0479869	0.0479869
MordredXch-6dv	0.0479869	0.048513	0.0480836	0.0479869	0.0480012	0.0479869	0.0479799	0.0479869	0.0479869	0.0483676
Rdkit2DSMR_VSA9	0.0480227	0.0479869	0.0479869	0.0479869	0.0489119	0.047962	0.0479869	0.0480222	0.0480247	0.0479869
Circular1487	0.0479869	0.0479869	0.0479869	0.0479869	0.0489801	0.0479869	0.0479869	0.0479869	0.0479869	0.0479869
MordredBCUTpe-1l	0.0479869	0.0489777	0.0479869	0.0479869	0.0479869	0.0479869	0.0479869	0.0479869	0.0479869	0.0479869
MordredMATS2m	0.0480438	0.0483309	0.0480024	0.0479869	0.0482399	0.0479869	0.0479869	0.0479759	0.0486549	0.0476499
MordredBCUTm-1h	0.0481326	0.0481057	0.0479869	0.0479869	0.0479869	0.0479869	0.0485	0.0479869	0.0480568	0.0481278
MordredMATS8pe	0.0479869	0.0479869	0.0478722	0.0479869	0.0479869	0.0479869	0.0479869	0.0479869	0.0479869	0.049085
MordredAATSC8v	0.0497865	0.0478272	0.0474727	0.0480446	0.0479869	0.0479869	0.0478293	0.0479869	0.0479869	0.047943
MordrednG12FRing	0.0479869	0.0479869	0.0479869	0.0479903	0.0479869	0.0479869	0.0479869	0.0479869	0.0479869	0.0489601
MordredATS1m	0.0487899	0.0479869	0.0479869	0.0479869	0.0481278	0.0480153	0.0479869	0.0479869	0.0479869	0.0479869
MordredAATSC0i	0.0480828	0.0474873	0.0479869	0.0479869	0.0485238	0.0479819	0.0479869	0.0488227	0.0479869	0.0479869
MordredAATSC1d	0.0480076	0.0484169	0.048266	0.047531	0.0470144	0.0481852	0.0479869	0.0486302	0.0488286	0.0479585
MordredECIndex	0.0479869	0.0479869	0.0479869	0.0479869	0.0479869	0.0479869	0.0489359	0.0479869	0.0479869	0.0479869
MordredAATSC0d	0.0479869	0.0479869	0.0480176	0.0479131	0.0479355	0.0479682	0.048003	0.0491202	0.0480378	0.0478485
MordredMATS4m	0.0479869	0.0479869	0.0479869	0.0479869	0.0479869	0.0479869	0.0479869	0.0479869	0.0479869	0.0489159
MordredSdO	0.0486047	0.0480391	0.0479869	0.052056	0.0478065	0.0479869	0.0479869	0.0469862	0.0479869	0.0453529
MordredGATS2p	0.0483337	0.0480183	0.0481327	0.0482861	0.0496974	0.0457855	0.0500027	0.0455492	0.0483802	0.0486058
MordredMATS5Z	0.0469637	0.0481323	0.0479869	0.0479869	0.0512981	0.0471915	0.0482216	0.0479869	0.0470363	0.0479869
MordredSaaCH	0.0479674	0.047597	0.0479869	0.0480403	0.0461031	0.0486826	0.0479869	0.0479869	0.0504516	0.0479869
MordredETA_psi_1	0.0483954	0.0479869	0.0472073	0.0482394	0.0477983	0.0483659	0.0488145	0.048005	0.0479869	0.0479869
MordredGATS7v	0.0486627	0.0482296	0.0479869	0.0479869	0.0479869	0.0479791	0.0478438	0.0481323	0.0479869	0.0479869
MordredIC5	0.0479869	0.0479869	0.0479869	0.0485993	0.0479869	0.0479869	0.0479869	0.0479869	0.0479869	0.0482824
MordredSpAbs_D	0.0479869	0.0479869	0.0482539	0.0482826	0.0479869	0.0479869	0.0479869	0.0479869	0.048329	0.0479869
MordredMZ	0.0473076	0.0477416	0.0480028	0.0479869	0.0489038	0.0479888	0.0488777	0.0479869	0.0479869	0.0479869
Circular1696	0.0479869	0.0479869	0.0479869	0.0480026	0.0480289	0.0479869	0.0479869	0.0479869	0.0483381	0.0484702
MordredMATS7pe	0.0484432	0.0482742	0.0479869	0.0479869	0.0479869	0.0480797	0.0479869	0.0479869	0.0480169	0.0480103
MordredAATS3Z	0.0479869	0.0479869	0.0482553	0.0484349	0.0479869	0.0479869	0.0479869	0.0481583	0.0479869	0.0479869
MordredATS3dv	0.0479089	0.0486336	0.0479869	0.0480912	0.0479869	0.0481687	0.0479869	0.0479869	0.0480168	0.0479869
MordredSpDiam_A	0.0479869	0.0479869	0.0479869	0.0479869	0.0479869	0.047884	0.0479869	0.0478965	0.0479869	0.0490611
Circular1399	0.0482081	0.0479869	0.0479869	0.0486206	0.0479869	0.0479869	0.0479869	0.0479869	0.0479869	0.0479869
Rdkit2DEState_VSA10	0.0479869	0.0479869	0.0479869	0.0479754	0.048853	0.0479869	0.0479869	0.0479869	0.0479869	0.0479869
MordredGATS8p	0.0479117	0.0481397	0.0479869	0.0482609	0.0465674	0.0479766	0.0507657	0.0470379	0.0479732	0.0481032
MordredBCUTv-1l	0.0488444	0.0481018	0.0478609	0.0479869	0.0479869	0.0479901	0.0480456	0.0479869	0.0479303	0.0479869
MordredMATS2Z	0.0479869	0.0479232	0.0479869	0.0482133	0.0479869	0.048023	0.0481159	0.0481365	0.0479869	0.0483529
MordredTpiPC10	0.0479869	0.0481857	0.047598	0.0472309	0.0479869	0.049091	0.0482652	0.0479869	0.0483893	0.0479869
MordredpiPC9	0.0487569	0.0479869	0.0477632	0.0479869	0.0477733	0.0479552	0.0488371	0.0479869	0.0476577	0.0479869
MordredpiPC10	0.048715	0.0479869	0.0479869	0.0479869	0.0479869	0.0479869	0.0479869	0.0479869	0.0480678	0.0479869
MordredAATS1se	0.0480084	0.0479869	0.0482181	0.0478254	0.0479869	0.0478716	0.0479869	0.0484815	0.0483232	0.0479869
MordredATS3i	0.0483058	0.0479869	0.0479869	0.0479869	0.0479869	0.0484737	0.0479869	0.0479869	0.0479869	0.0479869
MordredATS7i	0.048475	0.0479869	0.0479869	0.0479869	0.0479869	0.0479869	0.0479869	0.048304	0.0479869	0.0479869
MordredMATS7i	0.0486225	0.0482747	0.0479869	0.0479869	0.0479564	0.0479869	0.0479869	0.047895	0.0479869	0.0479869
MordredMATS7p	0.0479869	0.0479869	0.0480835	0.0479869	0.0479869	0.0479869	0.0483562	0.0482463	0.0480616	0.0479869
MordredXpc-5dv	0.0484853	0.0479869	0.048307	0.0479869	0.0479869	0.0479869	0.0479639	0.0479869	0.0479869	0.0479869
MordredAATSC0are	0.0479869	0.0479882	0.0479869	0.0479158	0.0479441	0.048863	0.0479894	0.0479869	0.048001	0.0479869
MordrednBondsM	0.0479869	0.0479869	0.0479869	0.0487667	0.0479869	0.0479869	0.0479869	0.0479869	0.0479869	0.0479869
MordredAATSC0se	0.0479869	0.0477276	0.0480442	0.0479869	0.0479712	0.0479869	0.0480897	0.0486354	0.0478614	0.048352
MordredGATS3v	0.0475081	0.0448681	0.0480306	0.0481025	0.0481081	0.0479869	0.0476503	0.0479869	0.0528211	0.047577
Circular843	0.0479869	0.0490106	0.0477627	0.0479869	0.0479553	0.0479869	0.0479869	0.0479869	0.0479869	0.0479869
CDKWTPT-4	0.0479869	0.0476996	0.0489667	0.0479869	0.0479869	0.0479869	0.0479869	0.0479869	0.0479869	0.0480563
MordredAATS3se	0.0479869	0.0479869	0.0489527	0.0479869	0.0479869	0.0479869	0.0478381	0.0479869	0.047908	0.0479869
MordredAATSC4v	0.0479869	0.0479869	0.0478556	0.0479869	0.0481878	0.0476616	0.0481896	0.0481626	0.0483909	0.0481981
MordredAATS8i	0.0478219	0.0476366	0.0479869	0.0479869	0.0492795	0.0479869	0.0479869	0.0479399	0.0479869	0.0479869
Circular1323	0.0479869	0.0479869	0.0486996	0.0479869	0.0479869	0.0479869	0.0479869	0.0479869	0.0479869	0.0479869
MordredGATS1dv	0.0479869	0.0479877	0.0479869	0.047979	0.0479869	0.0477702	0.0479869	0.0479189	0.0481131	0.0488582
Circular1564	0.0479869	0.0485474	0.0479869	0.0479869	0.0479869	0.0479869	0.0479869	0.0479869	0.0479869	0.0481279
MordredATS7v	0.0479869	0.0479869	0.0481729	0.0479869	0.0479869	0.0479869	0.0487249	0.0466166	0.0479869	0.0491287
CDKAMR	0.0479869	0.0479869	0.0479869	0.0479869	0.0479869	0.0482274	0.048153	0.0482747	0.0479869	0.0479869
MordredAATSC3p	0.047609	0.0480137	0.0484786	0.0479955	0.0480743	0.0479869	0.0489241	0.0476919	0.0479869	0.0477892
MordredATS6v	0.0479869	0.0479869	0.0466064	0.0479869	0.0483686	0.0479869	0.0478154	0.0498288	0.0479869	0.0479869
MordredATS2dv	0.0479869	0.0479869	0.0479869	0.0479869	0.0480803	0.0484335	0.0479869	0.0479869	0.0481176	0.0479869
MordredATS6p	0.0479869	0.0483606	0.0479869	0.0479869	0.0479869	0.0479869	0.0479869	0.0479869	0.0479869	0.0482801
MordredCIC4	0.0479869	0.0487823	0.0479869	0.0479869	0.0478569	0.0479869	0.0479869	0.0479869	0.0479869	0.0479869
MordredATS5p	0.0479869	0.0479869	0.0481956	0.0479869	0.0481312	0.0480561	0.0482185	0.0479869	0.0479869	0.0479961
MordredATSC5m	0.048693	0.0479869	0.0479869	0.0479869	0.0479869	0.0479869	0.0479869	0.0479426	0.0479869	0.0479869
MordredAATS0Z	0.0479869	0.0486151	0.0474519	0.0479869	0.0479869	0.0479869	0.0481153	0.0479869	0.0483865	0.0480218
MordredATS7pe	0.0479869	0.0479869	0.0481461	0.0484738	0.0479869	0.0479869	0.0479869	0.0479869	0.0479869	0.0479869
MordredSpMAD_A	0.0476408	0.04797	0.0479869	0.0479869	0.0480609	0.0483011	0.0489007	0.0479869	0.0476934	0.0479869
MordredAATSC7p	0.0482115	0.047986	0.0479869	0.0479869	0.0479869	0.0479869	0.0484423	0.0479869	0.0478772	0.0480626
Circular1295	0.0479869	0.0479869	0.0479869	0.0482191	0.0479869	0.0479869	0.0480801	0.0479869	0.0483051	0.0479869
MordredETA_epsilon_5	0.0478228	0.047782	0.0480842	0.047873	0.047896	0.0481679	0.0482154	0.0479869	0.0486952	0.0479869
Rdkit2DSlogP_VSA3	0.0481327	0.0479869	0.0480355	0.0479869	0.0479869	0.0479869	0.0481754	0.0482442	0.0479869	0.0479869
MordredATSC8dv	0.0481255	0.0479869	0.0479869	0.0481433	0.0478536	0.0484142	0.0479869	0.0479869	0.0482006	0.0478239
MordredSaaaC	0.0479869	0.0479869	0.0479879	0.0486251	0.0479869	0.0479869	0.0479869	0.0479869	0.0479869	0.0479869
Rdkit2DMolMR	0.0479869	0.0489277	0.0479869	0.0480109	0.0479869	0.0477765	0.0479869	0.0479744	0.0478822	0.0479869
MordredSpMAD_D	0.0479869	0.0479869	0.0481861	0.0479869	0.0472682	0.0465148	0.048507	0.0500936	0.0479869	0.0479869
Rdkit2DVSA_EState10	0.0480382	0.0479869	0.047988	0.0479869	0.0479869	0.0481027	0.0480171	0.0480109	0.0483957	0.0479869
Circular1730	0.0479642	0.0479869	0.0479869	0.0479869	0.0479869	0.0479869	0.0479984	0.048658	0.0479869	0.0479568
MordredAATSC4d	0.0494254	0.0479979	0.0482504	0.0479869	0.0485027	0.0481611	0.0481841	0.0480942	0.0479869	0.045908
CDKATSm2	0.0479869	0.0480211	0.0479869	0.0479869	0.0479869	0.0480101	0.0479869	0.0479869	0.0479869	0.0485532
MordredAATSC6p	0.0479869	0.0479869	0.0479869	0.0478109	0.0479869	0.0479869	0.0477659	0.0484139	0.0485686	0.0479988
MordredATSC2p	0.0473842	0.0500216	0.0479869	0.0573333	0.0476402	0.0506036	0.0354592	0.0490789	0.0500051	0.0449753
MordredATS4v	0.0479869	0.0479869	0.0479869	0.0479869	0.0479869	0.0479869	0.0479869	0.0485974	0.0479869	0.0479869
MordredAATSC2p	0.0479869	0.0479576	0.047983	0.0481041	0.0481722	0.0486907	0.0477472	0.0478896	0.0479869	0.0479612
Rdkit2DSMR_VSA1	0.0479869	0.0479869	0.0479869	0.0479869	0.047941	0.0479868	0.0479927	0.0479869	0.0486302	0.0479869
MordredATSC3Z	0.0479869	0.0479869	0.0479869	0.0479869	0.0479869	0.0480672	0.0479869	0.0479869	0.0479869	0.0485043
MordredGATS8Z	0.0487183	0.0481074	0.0482579	0.048798	0.0480109	0.0472699	0.0481523	0.0479869	0.047176	0.0479869
MordredAATS4se	0.0479855	0.048893	0.0479869	0.0479869	0.0479869	0.0479869	0.0479869	0.0476757	0.0479869	0.0479869
MordredATS5dv	0.0479869	0.0479869	0.0479869	0.0479869	0.0480919	0.0484745	0.0479869	0.0479869	0.0479869	0.0479869
MordredAATS6are	0.0479869	0.0486891	0.0479037	0.047938	0.048025	0.0479869	0.0475275	0.0479869	0.0484228	0.0479869
CDKVP-7	0.0491265	0.0479869	0.0479869	0.0479869	0.0479869	0.0479869	0.0479869	0.0479869	0.0474737	0.0479416
MordredGATS8pe	0.0480284	0.0479869	0.0479869	0.0479869	0.0486892	0.048047	0.0479869	0.0481985	0.0480316	0.0475017
MordredGGI7	0.0482982	0.0479869	0.0479869	0.0479869	0.0480713	0.0479869	0.0479869	0.0479869	0.0481641	0.0479869
Rdkit2DEState_VSA1	0.0479869	0.0479869	0.0479869	0.0479869	0.0479869	0.0476759	0.0479869	0.048141	0.0479869	0.0487146
Rdkit2DNumAromaticHeterocycles	0.0479869	0.0479869	0.0490789	0.0482556	0.0479869	0.0479869	0.0479869	0.0479869	0.0479869	0.0471963
MordredAATS0dv	0.0479869	0.0471085	0.0479869	0.0479869	0.0480175	0.0483462	0.0481319	0.0476199	0.0487904	0.0484632
MACCSKeys89	0.0479869	0.0479869	0.0475399	0.0479869	0.0480741	0.0479869	0.0479869	0.0479869	0.0479869	0.0489072
MordredHybRatio	0.0486093	0.0480247	0.0479869	0.0477966	0.0479869	0.0479869	0.0479869	0.0479869	0.0480522	0.0479959
MordredGATS2v	0.0477897	0.0478441	0.0479869	0.0480211	0.0479869	0.0479784	0.0481318	0.0480433	0.0486369	0.0479869
MordredVE2_D	0.0479869	0.0484853	0.0479869	0.0479869	0.0480237	0.0479869	0.0479869	0.0479869	0.0479869	0.0479869
Mordredn6AHRing	0.0479869	0.0479869	0.0501243	0.0479869	0.0479869	0.0470065	0.0479869	0.0473627	0.0479869	0.0479869
MordredZMIC0	0.0479869	0.0479869	0.0479869	0.0483977	0.0479745	0.0479869	0.0479869	0.0479869	0.0483462	0.0477602
MordredMDEC-22	0.0479869	0.0479869	0.0485123	0.0479869	0.0479869	0.0479869	0.0479869	0.0479869	0.0479869	0.0479869
MordredBCUTdv-1h	0.0478664	0.0479085	0.0479869	0.0485406	0.0479132	0.0482054	0.0480122	0.0479869	0.0479871	0.0479869
MordredBCUTse-1l	0.0494378	0.0480873	0.0456175	0.0493058	0.0479869	0.0473376	0.0482556	0.0480663	0.0483125	0.0479869
MordredC2SP3	0.0476826	0.0479739	0.0479455	0.0479869	0.0483295	0.0479869	0.0483957	0.0479869	0.0481409	0.0479593
MordredATS3se	0.0479869	0.0486039	0.0478463	0.0479869	0.0478458	0.0479869	0.0479869	0.0479869	0.0482415	0.0479124
CDKkhs.dO	0.0479869	0.0479869	0.0479869	0.0479869	0.0484921	0.0479869	0.0479869	0.0479869	0.0479869	0.0479869
MordredETA_dPsi_A	0.0479869	0.0481681	0.0479869	0.0479869	0.0479869	0.0479869	0.0479869	0.0483601	0.0479364	0.0479869
MordredMPC7	0.0479869	0.0479869	0.047993	0.0479869	0.0479869	0.0479869	0.0479869	0.0479869	0.0484845	0.0479869
MordredMATS7m	0.0479869	0.0479869	0.0485734	0.0479869	0.0479028	0.0479869	0.0479869	0.0479869	0.0479869	0.0479869
MordredAATSC8d	0.0481416	0.0485211	0.0479977	0.0479869	0.0489238	0.0479734	0.0504936	0.0464467	0.0479869	0.0458903
MordredAATSC7v	0.0479869	0.0479869	0.0479869	0.0482837	0.048417	0.047955	0.0479849	0.047786	0.0479869	0.0479869
MACCSKeys65	0.0479869	0.0479869	0.0479869	0.0479869	0.0483534	0.0479869	0.0480711	0.0479869	0.0479869	0.0480114
MordredAATSC5dv	0.0483407	0.0479869	0.0476918	0.0453079	0.0483724	0.0468523	0.0475291	0.0511729	0.0488588	0.0482284
MordredpiPC1	0.0479869	0.0479869	0.0479869	0.0479869	0.0479869	0.0479869	0.0479869	0.0482136	0.0482268	0.0479869
Rdkit2Dfr_unbrch_alkane	0.0479869	0.0479869	0.0479869	0.0479869	0.0479869	0.0479869	0.0484491	0.0479869	0.0479869	0.0479869
MordredATSC8d	0.0479869	0.0494153	0.0479809	0.0479869	0.0481454	0.0479542	0.0479869	0.0468447	0.0483625	0.0476521
MordredAATS2se	0.0479869	0.0482562	0.0479869	0.0479869	0.0481633	0.0479869	0.0479869	0.0479869	0.0479869	0.0479869
Circular1	0.0479869	0.0481576	0.0480949	0.0479984	0.0479869	0.0479869	0.0481431	0.0479869	0.0479869	0.0479843
Rdkit2DSlogP_VSA5	0.046843	0.0481281	0.0450621	0.0461945	0.0488382	0.0441996	0.0494131	0.0530871	0.0448345	0.0537127
CDKMDEO-12	0.048023	0.0479869	0.0479869	0.0492719	0.0482459	0.0482903	0.0473067	0.0479869	0.0479869	0.0472267
MordredMATS7d	0.0485801	0.0479869	0.0479869	0.0479869	0.0479869	0.04828	0.0479869	0.0475432	0.0479869	0.0479869
Rdkit2DVSA_EState6	0.0479869	0.0479869	0.0479869	0.0479355	0.0480418	0.0479869	0.0479869	0.0479869	0.0479869	0.048426
CDKkhs.aasN	0.047997	0.0479869	0.0479869	0.0483795	0.0479869	0.0479869	0.0480659	0.0479454	0.0479869	0.0479869
MordredAXp-1dv	0.0479869	0.0479869	0.0482293	0.0479869	0.0479869	0.0479455	0.0482746	0.0479094	0.0479869	0.0480126
MordredVE1_Dzp	0.0479869	0.0479869	0.0479869	0.0479869	0.0479869	0.0479869	0.0479869	0.0479869	0.0484188	0.0479869
MordredXp-3dv	0.0479869	0.0479869	0.0479869	0.0479869	0.0484184	0.0479869	0.0479869	0.0479869	0.0479869	0.0479869
Rdkit2DNumHeteroatoms	0.0479869	0.0479869	0.0479869	0.0479869	0.047981	0.0479869	0.0479869	0.0479869	0.0484239	0.0479869
MordredMINaasC	0.047962	0.0479869	0.0479854	0.0479869	0.0479869	0.0480504	0.0479869	0.0483619	0.0479869	0.0479869
Rdkit2DMaxPartialCharge	0.0482841	0.0484482	0.0482532	0.047813	0.0479625	0.0456303	0.0514304	0.0480524	0.0483668	0.0460374
Circular1391	0.0479869	0.0479869	0.0479869	0.0479869	0.0479869	0.0479869	0.0479869	0.0483437	0.0479869	0.0480384
CDKfragC	0.0479869	0.0479869	0.0479869	0.0483561	0.0479869	0.0479869	0.0479596	0.0479869	0.0480515	0.0479869
MordredGATS1se	0.048613	0.0478236	0.0478468	0.0473319	0.0482582	0.0478714	0.047974	0.0482377	0.0482717	0.0480468
Rdkit2DSlogP_VSA11	0.0483046	0.0479869	0.0479869	0.0479869	0.0479869	0.0479869	0.0479869	0.0479869	0.0480719	0.0479869
Circular1737	0.0479869	0.0483887	0.0479869	0.0479869	0.0479869	0.0479869	0.0479869	0.0479869	0.0479869	0.0479869
MordredAATSC0dv	0.0481435	0.0468478	0.0481275	0.0479189	0.0474392	0.0487407	0.0489547	0.0480471	0.0480577	0.0479869
MordredATS1dv	0.0479869	0.0479869	0.0479869	0.0479869	0.0479869	0.0479869	0.0479562	0.0479869	0.0479869	0.0484094
CDKkhs.sCH3	0.0481265	0.0479869	0.0479869	0.0479869	0.0479869	0.0479869	0.0479869	0.0482357	0.0479869	0.0479869
Rdkit2DChi1n	0.0480689	0.0482967	0.0460607	0.0479869	0.0479869	0.0484222	0.0481765	0.0479869	0.0479869	0.0492842
MordredMINaaaC	0.0479869	0.0479869	0.0479869	0.0479869	0.0479869	0.0479869	0.0479869	0.0483737	0.0479869	0.0479869
MordredSi	0.048405	0.0479869	0.0479869	0.0479869	0.0479869	0.0479869	0.0479869	0.0479869	0.0479869	0.0479527
MordredAETA_eta_B	0.047963	0.0482548	0.0479227	0.0479924	0.048085	0.0479869	0.0479869	0.0479869	0.0479869	0.0480866
MordredMATS6v	0.0480382	0.0479869	0.0479869	0.0479869	0.0479869	0.0479869	0.0479869	0.0479869	0.0483163	0.0479869
MordredVE2_Dzpe	0.0479869	0.0479869	0.0479869	0.0479869	0.0479869	0.0479869	0.0479869	0.0479869	0.0479869	0.0483664
MordredATSC7m	0.0479962	0.0483555	0.0479869	0.0479869	0.0479869	0.0479869	0.0479869	0.0479869	0.0479869	0.0479869
MordredATS4p	0.0479869	0.0479869	0.0479869	0.0479869	0.0479869	0.0479869	0.0479869	0.0479869	0.0479869	0.0483619
MordredMATS1v	0.0479646	0.0467582	0.0479869	0.0479869	0.048088	0.0479606	0.0485764	0.0479869	0.0489454	0.0479869
MordredMATS6pe	0.048432	0.0479869	0.0479869	0.0479869	0.0479869	0.0479869	0.0479132	0.0479869	0.0479869	0.0479869
MordredATS3v	0.0479869	0.0479869	0.0479869	0.0483575	0.0479869	0.0479869	0.0479869	0.0479869	0.0479869	0.0479869
Circular1407	0.0479869	0.0479049	0.0484246	0.0479869	0.0479869	0.0479869	0.0479869	0.0479869	0.0479869	0.0479869
MACCSKeys133	0.0479869	0.0475783	0.0479869	0.0479869	0.0483502	0.0479869	0.0483869	0.0479869	0.0479869	0.0479869
MordredAETA_eta_BR	0.0479869	0.0479869	0.048315	0.047936	0.0479869	0.0479869	0.0479869	0.0479869	0.0479869	0.0480639
MACCSKeys144	0.0479869	0.0483375	0.0479869	0.0479869	0.0479869	0.0479869	0.0479869	0.0479869	0.0479869	0.0479869
CDKVP-2	0.0483342	0.0479869	0.0479869	0.0479869	0.0479869	0.0479869	0.0479869	0.0479869	0.0479869	0.0479869
CDKnSmallRings	0.0479869	0.0479869	0.0479869	0.0479869	0.0479869	0.0479869	0.0483297	0.0479869	0.0479869	0.0479869
MordredAXp-5d	0.0479869	0.0479869	0.0479869	0.0479869	0.0485978	0.0468018	0.0477516	0.049282	0.0479417	0.047889
MordredKier3	0.0479869	0.0479869	0.0479869	0.048329	0.0479869	0.0479869	0.0479869	0.0479869	0.0479869	0.0479869
Circular841	0.0479869	0.0479869	0.0483194	0.0479869	0.0479869	0.0479869	0.0479869	0.0479869	0.0479869	0.0479869
Rdkit2DSMR_VSA4	0.0479869	0.0480062	0.047982	0.0482754	0.0479869	0.048052	0.0479869	0.0479869	0.0479476	0.0479869
MordredMINssssC	0.0479869	0.0479869	0.0479869	0.0483136	0.0479869	0.0479869	0.0479869	0.0479869	0.0479869	0.0479869
MordredAATS7dv	0.04798	0.0479869	0.0479869	0.0485146	0.0479818	0.0479869	0.0479869	0.0477974	0.0479869	0.0479869
CDKVC-3	0.0479869	0.0479869	0.0479869	0.0479869	0.0479869	0.0479869	0.0479869	0.0481065	0.0481915	0.0479869
MACCSKeys82	0.0479869	0.0479869	0.0479869	0.0479869	0.0479869	0.0479869	0.048306	0.0479869	0.0479869	0.0479869
MordredAATSC8p	0.0479869	0.0479869	0.0479869	0.047761	0.0479869	0.0479869	0.0479869	0.0480692	0.0482147	0.0482196
MordredATSC6m	0.0479869	0.0479869	0.0479869	0.0479869	0.0479869	0.0479869	0.0479869	0.0482928	0.0479869	0.0479869
CDKMDEC-24	0.0479869	0.0479869	0.0479869	0.0479869	0.0479869	0.0479869	0.0479869	0.047752	0.0479869	0.0485248
CDKMDEN-12	0.0479869	0.0482836	0.0479869	0.0479869	0.0479869	0.0479869	0.0479869	0.0479869	0.0479869	0.0479869
MordredATSC6Z	0.0479869	0.0479869	0.0476187	0.0479869	0.0479869	0.0479345	0.0480244	0.0475791	0.0490631	0.0479869
MordredMATS6p	0.0483088	0.0479482	0.0479869	0.0479869	0.0479869	0.0479869	0.0479869	0.0479869	0.0479869	0.0479869
MordredIC2	0.0479869	0.0480286	0.0493747	0.0479869	0.0479869	0.0480844	0.0479869	0.0475724	0.0470815	0.0480617
MordredATS7d	0.0479869	0.0479869	0.0479869	0.0479869	0.0479869	0.0480676	0.0479869	0.0479869	0.0479869	0.0481861
MordredSpMax_Dzpe	0.0479869	0.0479869	0.0479869	0.0479869	0.0479869	0.0479869	0.0479869	0.0479869	0.0482666	0.0479869
MordredVE2_A	0.0479869	0.0479869	0.0479869	0.0479869	0.0479869	0.0479869	0.0479869	0.0479869	0.0479869	0.0482543
Circular1066	0.0479869	0.0479869	0.0479869	0.0479869	0.0479869	0.0479869	0.0479869	0.0479869	0.0482488	0.0479869
Rdkit2DLabuteASA	0.0482465	0.0479869	0.0479869	0.0479869	0.0479869	0.0479869	0.0479869	0.0479869	0.0479869	0.0479869
MordredSpMAD_Dzare	0.0479869	0.0479869	0.0479869	0.0479869	0.0479869	0.0479869	0.0479869	0.0482393	0.0479869	0.0479869
MordredAATS8p	0.0479869	0.0479384	0.0479869	0.0479869	0.0479869	0.0479869	0.0482821	0.0479869	0.0479869	0.0479869
MordredSssO	0.0483923	0.0479869	0.0479869	0.0479869	0.0479869	0.0479869	0.0479869	0.0479869	0.0479869	0.0478253
MordredGATS3m	0.0479869	0.0479869	0.0479869	0.0485859	0.048017	0.0479869	0.0479869	0.0479869	0.0475994	0.0479869
MordredGATS5d	0.0484707	0.0458881	0.048087	0.0480006	0.0479869	0.0481463	0.0479569	0.0488115	0.0483373	0.0484244
MordredATSC0s	0.048258	0.0479869	0.0479869	0.0478942	0.0479869	0.0478733	0.0481611	0.0479869	0.0479869	0.0479869
Circular1917	0.0479869	0.0479869	0.0479869	0.0479869	0.0479869	0.0479869	0.0479869	0.0482245	0.0479869	0.0479869
MordredRadius	0.0479869	0.0479869	0.0479869	0.0479869	0.048219	0.0479869	0.0479869	0.0479869	0.0479869	0.0479869
CDKkhs.aaN	0.0479869	0.0479869	0.0479869	0.0479869	0.0476271	0.0479869	0.0479869	0.0478628	0.0479869	0.0487014
MordredGATS4pe	0.04797	0.0480644	0.0472762	0.0479496	0.0474627	0.0479967	0.0484947	0.0476387	0.0495585	0.0476879
MordredGATS2c	0.0485778	0.0420083	0.0455937	0.0472143	0.0477827	0.0482734	0.0490986	0.0495423	0.0506101	0.0513967
MordredVE2_Dzp	0.0479869	0.0479869	0.0479869	0.0479869	0.0479869	0.0479869	0.0479869	0.0479869	0.0482152	0.0479869
CDKkhs.aaCH	0.0479869	0.0479869	0.0480764	0.0480088	0.0479869	0.0479869	0.0479869	0.0479869	0.0481036	0.0479869
MordredSaaN	0.0479869	0.0480509	0.0479869	0.0479869	0.0479869	0.0481233	0.0479869	0.0479869	0.0479869	0.0480117
MordredSpMax_Dzp	0.0479869	0.0479869	0.0479869	0.0479869	0.0482105	0.0479869	0.0479869	0.0479869	0.0479869	0.0479869
MordredSpMAD_Dzm	0.0479869	0.0479869	0.0479869	0.0482099	0.0479869	0.0479869	0.0479869	0.0479869	0.0479869	0.0479869
MordredMATS3are	0.048028	0.0481834	0.0473644	0.0479869	0.0488722	0.0479311	0.0479869	0.0472754	0.0484655	0.0479975
MordredMATS6m	0.0479869	0.0479869	0.0479869	0.0479869	0.0479869	0.0479869	0.0482055	0.0479869	0.0479869	0.0479869
Rdkit2DVSA_EState1	0.0480029	0.0479899	0.0481787	0.0479634	0.0479843	0.0479726	0.0479869	0.0479732	0.0479869	0.048045
MordredATS7s	0.0479869	0.0480837	0.0480025	0.0479869	0.0479771	0.0479869	0.0479869	0.0479869	0.0479869	0.0480971
MordredBCUTse-1h	0.0480773	0.0478297	0.0485213	0.048002	0.0479869	0.0479869	0.0479869	0.0479682	0.0477353	0.0479869
Rdkit2DExactMolWt	0.0479869	0.0479869	0.0479869	0.0479869	0.048197	0.0479869	0.0479869	0.0479869	0.0479869	0.0479869
MordredAATS4are	0.047964	0.0485721	0.0479869	0.0479869	0.0479869	0.0480135	0.0479869	0.0476033	0.0479869	0.0479869
MordredATSC5pe	0.0475061	0.0479869	0.0479869	0.048571	0.0479869	0.0479869	0.0480566	0.0479904	0.0479869	0.0480074
MordredAXp-2dv	0.0479771	0.0479869	0.0482594	0.0479869	0.0479869	0.0479869	0.0479869	0.0479869	0.0478563	0.0480503
MordredXc-6d	0.0479869	0.0479869	0.0479869	0.0479869	0.0479869	0.0479869	0.0479869	0.0481753	0.0479869	0.0479869
MordredETA_eta_FL	0.0479869	0.0479869	0.0479258	0.0479869	0.0479869	0.0481244	0.0479869	0.0480949	0.0479869	0.0479869
CDKMDEC-12	0.0479869	0.0462403	0.0480725	0.0468278	0.0473583	0.0476104	0.047431	0.0507576	0.0495808	0.0481842
MordredETA_epsilon_4	0.0479869	0.0479869	0.0479869	0.048022	0.0481273	0.0479869	0.0479869	0.0479869	0.0479869	0.0479869
Circular680	0.0479869	0.0479869	0.0481622	0.0479869	0.0479869	0.0479869	0.0479869	0.0479869	0.0479869	0.0479869
MordredBCUTZ-1l	0.0479869	0.0479869	0.0477322	0.0479716	0.0479144	0.0485045	0.0479869	0.0479869	0.0479869	0.0479869
MordredATSC2dv	0.0480425	0.0479343	0.0479146	0.0485368	0.0480327	0.0471872	0.0479869	0.0479869	0.048435	0.0479869
Circular1097	0.0479869	0.0479869	0.0479869	0.0479869	0.0479869	0.0479869	0.0479869	0.0479869	0.0479869	0.0481586
Circular1853	0.0479869	0.0479869	0.0481486	0.0479869	0.0479869	0.0479869	0.0479869	0.0479917	0.0479869	0.0479869
Mordredn5aHRing	0.0479869	0.0481504	0.0479869	0.0479869	0.0479869	0.0479869	0.0479869	0.0479869	0.0479869	0.0479869
Circular488	0.0472501	0.0479869	0.0479869	0.0495998	0.0479869	0.0487922	0.0473056	0.0473474	0.0477884	0.0479869
MordrednBondsKD	0.0479869	0.0479869	0.0479869	0.0479869	0.0479869	0.048148	0.0479869	0.0479869	0.0479869	0.0479869
MordredMAXsNH2	0.0479869	0.0479869	0.0479869	0.0479869	0.0479869	0.0481469	0.0479869	0.0479869	0.0479869	0.0479869
MACCSKeys47	0.0479869	0.0479869	0.0479869	0.0479869	0.0479869	0.0479869	0.0479869	0.0481466	0.0479869	0.0479869
MordredATS2se	0.0485106	0.0479869	0.0479869	0.0479869	0.0479869	0.0479869	0.0479869	0.0479869	0.0479869	0.0476221
MordredSssNH	0.0479869	0.0479869	0.0478076	0.0479869	0.0484823	0.0479869	0.0479869	0.0478277	0.0479869	0.0479869
MordredETA_dEpsilon_A	0.0479869	0.0479869	0.0479869	0.0479869	0.0479869	0.0479869	0.0479869	0.0481405	0.0479869	0.0479869
MordredAETA_beta_ns	0.0479869	0.0479869	0.0479869	0.0479869	0.0479869	0.0479869	0.0481354	0.0479869	0.0479869	0.0479869
MACCSKeys152	0.0479869	0.0479869	0.0481344	0.0479869	0.0479869	0.0479869	0.0479869	0.0479869	0.0479869	0.0479869
Circular1683	0.0479869	0.0481342	0.0479869	0.0479869	0.0479869	0.0479869	0.0479869	0.0479869	0.0479869	0.0479869
Circular1365	0.0479869	0.048131	0.0479869	0.0479869	0.0479869	0.0479869	0.0479869	0.0479869	0.0479869	0.0479869
MordredATS8v	0.0479869	0.0479869	0.0479869	0.0479869	0.0479869	0.0479869	0.0479869	0.0481301	0.0479869	0.0479869
MordredAATS7m	0.0479869	0.0479869	0.0479869	0.0479869	0.0481288	0.0479877	0.0479869	0.0479869	0.0479869	0.0479869
MordredMATS3s	0.0479996	0.0468271	0.0476982	0.0479869	0.0480401	0.0490208	0.0482039	0.0479869	0.0479869	0.0482549
Circular1581	0.0481214	0.0479869	0.0479869	0.0479869	0.0479869	0.0479869	0.0479869	0.0479869	0.0479869	0.0479869
MordredETA_shape_x	0.0479869	0.0479869	0.0479869	0.0479869	0.0479869	0.0479869	0.0479869	0.0481181	0.0479869	0.0479869
MordredMATS8m	0.0479869	0.0479869	0.0479869	0.0479869	0.0481141	0.0479869	0.0479869	0.0479869	0.0479869	0.0479869
MordredVE2_Dzv	0.0479869	0.0479869	0.0479869	0.0479869	0.0479869	0.0479869	0.0479869	0.0479869	0.0481136	0.0479869
CDKVP-5	0.0479869	0.0479869	0.0479869	0.0479869	0.0481124	0.0479869	0.0479869	0.0479869	0.0479869	0.0479869
Circular917	0.0479869	0.0479869	0.0479869	0.0479869	0.048109	0.0479869	0.0479869	0.0479869	0.0479869	0.0479869
MordredATSC4m	0.0477618	0.0479869	0.0479869	0.0479869	0.0484629	0.0479869	0.047847	0.0479869	0.0479869	0.0479974
MordrednG12FAHRing	0.0479869	0.0479869	0.0479869	0.0479869	0.0481077	0.0479869	0.0479869	0.0479869	0.0479869	0.0479869
MordredMATS5pe	0.0479869	0.0479869	0.0479869	0.0479869	0.0480187	0.0479869	0.0479869	0.0480607	0.0479869	0.0479869
MordredETA_epsilon_2	0.0479869	0.0479869	0.0479869	0.0479869	0.0479869	0.0479869	0.0480807	0.0479977	0.0479869	0.0479869
CDKMDEN-22	0.0479869	0.0484565	0.0511184	0.0442218	0.0479869	0.0479869	0.0479869	0.0479869	0.0482548	0.0479869
MordredVE2_Dzi	0.0479869	0.0479869	0.0480881	0.0479869	0.0479869	0.0479869	0.0479869	0.0479869	0.0479869	0.0479869
CDKVC-6	0.0479869	0.0479869	0.0479869	0.0479869	0.0479869	0.0479869	0.0479869	0.0479869	0.0480864	0.0479869
MordredMAXdsCH	0.0479869	0.0479869	0.0479869	0.0479869	0.0479869	0.0479869	0.0479869	0.0480844	0.0479869	0.0479869
Circular147	0.0480836	0.0479869	0.0479869	0.0479869	0.0479869	0.0479869	0.0479869	0.0479869	0.0479869	0.0479869
MordredATS0are	0.0479869	0.0479869	0.0479869	0.0479869	0.0479869	0.048083	0.0479869	0.0479869	0.0479869	0.0479869
MordredMATS8dv	0.0479869	0.0479869	0.0479869	0.0479869	0.0481714	0.0479869	0.0479869	0.0479869	0.0479869	0.0478977
Circular879	0.0480803	0.0479869	0.0479869	0.0479869	0.0479869	0.0479869	0.0479869	0.0479869	0.0479869	0.0479869
MordredATSC7dv	0.0479895	0.0479869	0.0476972	0.0479869	0.0480483	0.0479869	0.0481587	0.0481142	0.0480867	0.0478999
MACCSKeys60	0.0479869	0.0480721	0.0479869	0.0479869	0.0479869	0.0479869	0.0479869	0.0479869	0.0479869	0.0479869
MordredMDEC-11	0.0476476	0.0479869	0.0479869	0.0479869	0.0484102	0.0479869	0.0479869	0.0479869	0.0479869	0.0479869
Circular1464	0.0479869	0.0479869	0.0479869	0.0479869	0.0479869	0.0479869	0.048069	0.0479869	0.0479869	0.0479869
MACCSKeys80	0.048067	0.0479869	0.0479869	0.0479869	0.0479869	0.0479869	0.0479869	0.0479869	0.0479869	0.0479869
MordrednFAHRing	0.0479869	0.0479869	0.0479869	0.0480668	0.0479869	0.0479869	0.0479869	0.0479869	0.0479869	0.0479869
MordredAATS3s	0.0512527	0.0485107	0.0479869	0.0479869	0.0479869	0.048127	0.0479869	0.0455874	0.0466261	0.0478942
MordredMATS7v	0.0480967	0.0479869	0.0479869	0.0479869	0.0479869	0.047953	0.0479869	0.0479869	0.0479869	0.0479869
MordredXpc-4d	0.0479869	0.0479869	0.0479869	0.0479869	0.0479869	0.0479869	0.0479869	0.0479472	0.0479869	0.0481009
MordredAXp-6dv	0.0479869	0.0480121	0.0479869	0.0479869	0.0479869	0.0479869	0.0479869	0.0479869	0.0479869	0.0480346
Rdkit2Dfr_Ar_OH	0.0479869	0.0479869	0.0480592	0.0479869	0.0479869	0.0479869	0.0479869	0.0479869	0.0479869	0.0479869
MordredATSC7Z	0.0479869	0.0479869	0.0479995	0.0475468	0.0484765	0.0478507	0.0479869	0.0481287	0.0479869	0.0479869
MordredAMID	0.0479869	0.0479869	0.0479869	0.0479869	0.0480506	0.0479869	0.0479869	0.0479869	0.0479869	0.0479869
MordredMATS8are	0.0479869	0.0483431	0.0479869	0.0479869	0.0479869	0.0479869	0.0471348	0.048571	0.047962	0.0479869
MordredMWC04	0.0479869	0.0479869	0.0479869	0.0479869	0.0479869	0.0479869	0.0479869	0.0480488	0.0479869	0.0479869
MordredAATSC2i	0.0479869	0.0479869	0.0479869	0.0479869	0.0476247	0.0479869	0.0480271	0.0481077	0.0479869	0.0482489
Circular573	0.0479869	0.048045	0.0479869	0.0479869	0.0479869	0.0479869	0.0479869	0.0479869	0.0479869	0.0479869
MordredSZ	0.0479869	0.0480415	0.0479869	0.0479869	0.0479869	0.0479869	0.0479869	0.0479869	0.0479869	0.0479869
MordredBCUTpe-1h	0.0479869	0.0479869	0.0477069	0.0479869	0.0479869	0.0479869	0.0478977	0.0479804	0.0479869	0.0484173
MordredGATS8dv	0.0480652	0.0479869	0.0479869	0.0479869	0.0479869	0.0479869	0.0480265	0.0479869	0.0479869	0.0479195
Circular1088	0.0479869	0.0479869	0.0479869	0.0479869	0.0480348	0.0479869	0.0479869	0.0479869	0.0479869	0.0479869
CDKATSc1	0.0471634	0.048282	0.0479881	0.0480665	0.0480235	0.0478825	0.0480498	0.047948	0.0489677	0.0475456
Circular656	0.0479869	0.0479869	0.0479869	0.0479869	0.0479869	0.0479869	0.0479869	0.0480338	0.0479869	0.0479869
CDKnG	0.0479869	0.0479869	0.0479869	0.0479869	0.0480307	0.0479869	0.0479869	0.0479869	0.0479869	0.0479869
MordredATSC0are	0.0479869	0.047985	0.0477853	0.0480393	0.0482633	0.0479869	0.0480465	0.0479869	0.0479869	0.0478457
MordredAATSC4m	0.0479869	0.0479869	0.0479869	0.0480272	0.0479869	0.0479869	0.0479869	0.0479869	0.0479869	0.0479869
Circular1114	0.0481015	0.0479869	0.0479869	0.0479869	0.0479869	0.047965	0.0479869	0.0479869	0.0481357	0.047785
Circular807	0.0479869	0.0481553	0.0479869	0.0479512	0.0478271	0.0478582	0.0479869	0.048182	0.0479869	0.0479869
MordredGGI6	0.0479527	0.0479869	0.0479869	0.0479119	0.0479856	0.0479869	0.0479869	0.0481356	0.0479869	0.0479869
Circular94	0.0479869	0.0479869	0.0479869	0.0480248	0.0479869	0.0479869	0.0479869	0.0479869	0.0479869	0.0479869
CDKLipinskiFailures	0.0479869	0.048021	0.0479869	0.0479869	0.0479869	0.0479869	0.0479869	0.0479869	0.0479869	0.0479869
Mordredn6ARing	0.0479869	0.0479869	0.0479869	0.0479869	0.0480198	0.0479869	0.0479869	0.0479869	0.0479869	0.0479869
Rdkit2DChi2v	0.0479869	0.0480675	0.0479869	0.047957	0.0479869	0.0479686	0.0479869	0.0479869	0.0479869	0.0479869
MordredMINaaN	0.047523	0.0479605	0.0481162	0.0479869	0.0479315	0.0479869	0.0479869	0.0479869	0.0483262	0.048096
Circular125	0.0480173	0.0479869	0.0479869	0.0479869	0.0479869	0.0479869	0.0479869	0.0479869	0.0479869	0.0479869
MordredSdsCH	0.0479869	0.0479869	0.0479869	0.0479869	0.0479869	0.0479869	0.0479869	0.0479869	0.0480158	0.0479869
MordredAATS7are	0.0479815	0.0479869	0.0479869	0.0479869	0.0479869	0.0479869	0.0480211	0.0479869	0.0479869	0.0479869
Circular624	0.0479869	0.0479869	0.0479869	0.0479869	0.0479869	0.0479869	0.0479869	0.0480141	0.0479869	0.0479869
Circular1267	0.0479869	0.0479869	0.0479869	0.0479869	0.0479869	0.0480137	0.0479869	0.0479869	0.0479869	0.0479869
Circular1209	0.0479869	0.0479869	0.0479869	0.0480129	0.0479869	0.0479869	0.0479869	0.0479869	0.0479869	0.0479869
MordredXp-4dv	0.0480124	0.0479869	0.0479869	0.0479869	0.0479869	0.0479869	0.0479869	0.0479869	0.0479869	0.0479869
Rdkit2DPEOE_VSA5	0.0479869	0.0479869	0.0479869	0.0479869	0.04801	0.0479869	0.0479869	0.0479878	0.0479869	0.0479869
Rdkit2DChi2n	0.0480095	0.0479869	0.0479869	0.0479869	0.0479869	0.0479869	0.0479869	0.0479869	0.0479869	0.0479869
MordredC3SP3	0.0479869	0.0479869	0.0479833	0.0479869	0.0479869	0.0480213	0.0479869	0.0479869	0.0479782	0.0479869
Circular1410	0.0479869	0.0479869	0.0480324	0.0479869	0.0479869	0.0479869	0.0479869	0.0483706	0.0479869	0.0475798
MordredSIC2	0.047833	0.0481808	0.0479869	0.0479897	0.0484812	0.0479515	0.0484531	0.0479869	0.0475543	0.0474736
MordredATS2i	0.0479869	0.0479869	0.0479893	0.0479869	0.0480014	0.0479869	0.0479869	0.0479869	0.0479869	0.0479869
MordredAATS4pe	0.048	0.0479869	0.0479429	0.0480336	0.0479869	0.0479869	0.0479869	0.0479869	0.0479869	0.0479869
MordredATS4se	0.0479869	0.0480015	0.0479869	0.0479869	0.0479869	0.0479869	0.0479869	0.0479869	0.0479869	0.0479869
MACCSKeys93	0.0479869	0.0479869	0.0479869	0.0479869	0.0479869	0.0479869	0.0479995	0.0479869	0.0479869	0.0479869
MACCSKeys52	0.0479869	0.0479991	0.0479869	0.0479869	0.0479869	0.0479869	0.0479869	0.0479869	0.0479869	0.0479869
MordredAATSC6m	0.0479869	0.0479869	0.047987	0.0479869	0.0479869	0.0479869	0.0479869	0.0479869	0.0479986	0.0479869
CDKVPC-6	0.0479869	0.0479869	0.0479869	0.0479869	0.0479869	0.0479869	0.0479869	0.0479986	0.0479869	0.0479869
MordredSpMax_A	0.0479869	0.0479869	0.0479869	0.0479869	0.0479869	0.0479967	0.0479869	0.0479869	0.0479869	0.0479869
MordredATS8m	0.0479964	0.0479869	0.0479869	0.0479869	0.0479869	0.0479869	0.0479869	0.0479869	0.0479869	0.0479869
MordredAATS2m	0.0479869	0.0479869	0.0479869	0.0479869	0.0479869	0.0479869	0.0479869	0.0479869	0.0479949	0.0479869
MordredATSC3c	0.0483873	0.0457764	0.0474973	0.0520386	0.0476225	0.0467492	0.0487358	0.0485059	0.0447155	0.0498488
MordredATS6se	0.0479869	0.0479869	0.0479869	0.0479869	0.0479869	0.0479869	0.0479869	0.0479869	0.0479869	0.0479941
MordredMAXaaN	0.0479949	0.0479869	0.0479793	0.0479869	0.0479921	0.0479991	0.0479588	0.047991	0.0480005	0.0479869
MordredVR2_D	0.0479869	0.0479869	0.0479869	0.0479869	0.0479869	0.0479869	0.0479918	0.0479869	0.0479869	0.0479869
Circular1648	0.0479869	0.0479869	0.0479869	0.0479869	0.0479869	0.0479869	0.0479869	0.0479904	0.0479869	0.0479869
MordredATS4m	0.0480538	0.0480736	0.0478371	0.0479869	0.0479869	0.0479869	0.0479869	0.0477653	0.0479685	0.0482261
CDKATSp5	0.0479869	0.0479869	0.0479869	0.0479869	0.0479869	0.0479869	0.0479869	0.0479885	0.0479869	0.0479869
Circular989	0.0479869	0.0479869	0.0479869	0.0479869	0.0479869	0.0479869	0.0479869	0.0479869	0.0479869	0.0479869
Circular938	0.0479869	0.0479869	0.0479869	0.0479869	0.0479869	0.0479869	0.0479869	0.0479869	0.0479869	0.0479869
Circular980	0.0479869	0.0479869	0.0479869	0.0479869	0.0479869	0.0479869	0.0479869	0.0479869	0.0479869	0.0479869
Circular979	0.0479869	0.0479869	0.0479869	0.0479869	0.0479869	0.0479869	0.0479869	0.0479869	0.0479869	0.0479869
Circular944	0.0479869	0.0479869	0.0479869	0.0479869	0.0479869	0.0479869	0.0479869	0.0479869	0.0479869	0.0479869
Circular978	0.0479869	0.0479869	0.0479869	0.0479869	0.0479869	0.0479869	0.0479869	0.0479869	0.0479869	0.0479869
Circular977	0.0479869	0.0479869	0.0479869	0.0479869	0.0479869	0.0479869	0.0479869	0.0479869	0.0479869	0.0479869
Circular897	0.0479869	0.0479869	0.0479869	0.0479869	0.0479869	0.0479869	0.0479869	0.0479869	0.0479869	0.0479869
Circular976	0.0479869	0.0479869	0.0479869	0.0479869	0.0479869	0.0479869	0.0479869	0.0479869	0.0479869	0.0479869
Circular945	0.0479869	0.0479869	0.0479869	0.0479869	0.0479869	0.0479869	0.0479869	0.0479869	0.0479869	0.0479869
Circular924	0.0479869	0.0479869	0.0479869	0.0479869	0.0479869	0.0479869	0.0479869	0.0479869	0.0479869	0.0479869
Circular975	0.0479869	0.0479869	0.0479869	0.0479869	0.0479869	0.0479869	0.0479869	0.0479869	0.0479869	0.0479869
Circular895	0.0479869	0.0479869	0.0479869	0.0479869	0.0479869	0.0479869	0.0479869	0.0479869	0.0479869	0.0479869
Circular955	0.0479869	0.0479869	0.0479869	0.0479869	0.0479869	0.0479869	0.0479869	0.0479869	0.0479869	0.0479869
Circular898	0.0479869	0.0479869	0.0479869	0.0479869	0.0479869	0.0479869	0.0479869	0.0479869	0.0479869	0.0479869
Circular899	0.0479869	0.0479869	0.0479869	0.0479869	0.0479869	0.0479869	0.0479869	0.0479869	0.0479869	0.0479869
Circular900	0.0479869	0.0479869	0.0479869	0.0479869	0.0479869	0.0479869	0.0479869	0.0479869	0.0479869	0.0479869
Circular974	0.0479869	0.0479869	0.0479869	0.0479869	0.0479869	0.0479869	0.0479869	0.0479869	0.0479869	0.0479869
Circular946	0.0479869	0.0479869	0.0479869	0.0479869	0.0479869	0.0479869	0.0479869	0.0479869	0.0479869	0.0479869
Circular901	0.0479869	0.0479869	0.0479869	0.0479869	0.0479869	0.0479869	0.0479869	0.0479869	0.0479869	0.0479869
Circular902	0.0479869	0.0479869	0.0479869	0.0479869	0.0479869	0.0479869	0.0479869	0.0479869	0.0479869	0.0479869
Circular896	0.0479869	0.0479869	0.0479869	0.0479869	0.0479869	0.0479869	0.0479869	0.0479869	0.0479869	0.0479869
Circular925	0.0479869	0.0479869	0.0479869	0.0479869	0.0479869	0.0479869	0.0479869	0.0479869	0.0479869	0.0479869
Circular954	0.0479869	0.0479869	0.0479869	0.0479869	0.0479869	0.0479869	0.0479869	0.0479869	0.0479869	0.0479869
Circular889	0.0479869	0.0479869	0.0479869	0.0479869	0.0479869	0.0479869	0.0479869	0.0479869	0.0479869	0.0479869
Circular988	0.0479869	0.0479869	0.0479869	0.0479869	0.0479869	0.0479869	0.0479869	0.0479869	0.0479869	0.0479869
Circular888	0.0479869	0.0479869	0.0479869	0.0479869	0.0479869	0.0479869	0.0479869	0.0479869	0.0479869	0.0479869
Circular987	0.0479869	0.0479869	0.0479869	0.0479869	0.0479869	0.0479869	0.0479869	0.0479869	0.0479869	0.0479869
Circular986	0.0479869	0.0479869	0.0479869	0.0479869	0.0479869	0.0479869	0.0479869	0.0479869	0.0479869	0.0479869
Circular918	0.0479869	0.0479869	0.0479869	0.0479869	0.0479869	0.0479869	0.0479869	0.0479869	0.0479869	0.0479869
Circular937	0.0479869	0.0479869	0.0479869	0.0479869	0.0479869	0.0479869	0.0479869	0.0479869	0.0479869	0.0479869
Circular940	0.0479869	0.0479869	0.0479869	0.0479869	0.0479869	0.0479869	0.0479869	0.0479869	0.0479869	0.0479869
Circular942	0.0479869	0.0479869	0.0479869	0.0479869	0.0479869	0.0479869	0.0479869	0.0479869	0.0479869	0.0479869
Circular927	0.0479869	0.0479869	0.0479869	0.0479869	0.0479869	0.0479869	0.0479869	0.0479869	0.0479869	0.0479869
Circular928	0.0479869	0.0479869	0.0479869	0.0479869	0.0479869	0.0479869	0.0479869	0.0479869	0.0479869	0.0479869
Circular943	0.0479869	0.0479869	0.0479869	0.0479869	0.0479869	0.0479869	0.0479869	0.0479869	0.0479869	0.0479869
Circular981	0.0479869	0.0479869	0.0479869	0.0479869	0.0479869	0.0479869	0.0479869	0.0479869	0.0479869	0.0479869
Circular985	0.0479869	0.0479869	0.0479869	0.0479869	0.0479869	0.0479869	0.0479869	0.0479869	0.0479869	0.0479869
Circular984	0.0479869	0.0479869	0.0479869	0.0479869	0.0479869	0.0479869	0.0479869	0.0479869	0.0479869	0.0479869
Circular983	0.0479869	0.0479869	0.0479869	0.0479869	0.0479869	0.0479869	0.0479869	0.0479869	0.0479869	0.0479869
Circular890	0.0479869	0.0479869	0.0479869	0.0479869	0.0479869	0.0479869	0.0479869	0.0479869	0.0479869	0.0479869
Circular956	0.0479869	0.0479869	0.0479869	0.0479869	0.0479869	0.0479869	0.0479869	0.0479869	0.0479869	0.0479869
Circular891	0.0479869	0.0479869	0.0479869	0.0479869	0.0479869	0.0479869	0.0479869	0.0479869	0.0479869	0.0479869
Circular893	0.0479869	0.0479869	0.0479869	0.0479869	0.0479869	0.0479869	0.0479869	0.0479869	0.0479869	0.0479869
Circular894	0.0479869	0.0479869	0.0479869	0.0479869	0.0479869	0.0479869	0.0479869	0.0479869	0.0479869	0.0479869
Circular982	0.0479869	0.0479869	0.0479869	0.0479869	0.0479869	0.0479869	0.0479869	0.0479869	0.0479869	0.0479869
Circular926	0.0479869	0.0479869	0.0479869	0.0479869	0.0479869	0.0479869	0.0479869	0.0479869	0.0479869	0.0479869
Circular903	0.0479869	0.0479869	0.0479869	0.0479869	0.0479869	0.0479869	0.0479869	0.0479869	0.0479869	0.0479869
Circular904	0.0479869	0.0479869	0.0479869	0.0479869	0.0479869	0.0479869	0.0479869	0.0479869	0.0479869	0.0479869
Circular936	0.0479869	0.0479869	0.0479869	0.0479869	0.0479869	0.0479869	0.0479869	0.0479869	0.0479869	0.0479869
Circular966	0.0479869	0.0479869	0.0479869	0.0479869	0.0479869	0.0479869	0.0479869	0.0479869	0.0479869	0.0479869
Circular931	0.0479869	0.0479869	0.0479869	0.0479869	0.0479869	0.0479869	0.0479869	0.0479869	0.0479869	0.0479869
Circular911	0.0479869	0.0479869	0.0479869	0.0479869	0.0479869	0.0479869	0.0479869	0.0479869	0.0479869	0.0479869
Circular935	0.0479869	0.0479869	0.0479869	0.0479869	0.0479869	0.0479869	0.0479869	0.0479869	0.0479869	0.0479869
Circular939	0.0479869	0.0479869	0.0479869	0.0479869	0.0479869	0.0479869	0.0479869	0.0479869	0.0479869	0.0479869
Circular912	0.0479869	0.0479869	0.0479869	0.0479869	0.0479869	0.0479869	0.0479869	0.0479869	0.0479869	0.0479869
Circular1230	0.0479869	0.0479869	0.0479869	0.0479869	0.0479869	0.0479869	0.0479869	0.0479869	0.0479869	0.0479869
Circular913	0.0479869	0.0479869	0.0479869	0.0479869	0.0479869	0.0479869	0.0479869	0.0479869	0.0479869	0.0479869
Circular914	0.0479869	0.0479869	0.0479869	0.0479869	0.0479869	0.0479869	0.0479869	0.0479869	0.0479869	0.0479869
Circular915	0.0479869	0.0479869	0.0479869	0.0479869	0.0479869	0.0479869	0.0479869	0.0479869	0.0479869	0.0479869
Circular959	0.0479869	0.0479869	0.0479869	0.0479869	0.0479869	0.0479869	0.0479869	0.0479869	0.0479869	0.0479869
Circular921	0.0479869	0.0479869	0.0479869	0.0479869	0.0479869	0.0479869	0.0479869	0.0479869	0.0479869	0.0479869
Circular941	0.0479869	0.0479869	0.0479869	0.0479869	0.0479869	0.0479869	0.0479869	0.0479869	0.0479869	0.0479869
Circular965	0.0479869	0.0479869	0.0479869	0.0479869	0.0479869	0.0479869	0.0479869	0.0479869	0.0479869	0.0479869
Circular920	0.0479869	0.0479869	0.0479869	0.0479869	0.0479869	0.0479869	0.0479869	0.0479869	0.0479869	0.0479869
Circular934	0.0479869	0.0479869	0.0479869	0.0479869	0.0479869	0.0479869	0.0479869	0.0479869	0.0479869	0.0479869
Circular964	0.0479869	0.0479869	0.0479869	0.0479869	0.0479869	0.0479869	0.0479869	0.0479869	0.0479869	0.0479869
Circular960	0.0479869	0.0479869	0.0479869	0.0479869	0.0479869	0.0479869	0.0479869	0.0479869	0.0479869	0.0479869
Circular961	0.0479869	0.0479869	0.0479869	0.0479869	0.0479869	0.0479869	0.0479869	0.0479869	0.0479869	0.0479869
Circular949	0.0479869	0.0479869	0.0479869	0.0479869	0.0479869	0.0479869	0.0479869	0.0479869	0.0479869	0.0479869
Circular963	0.0479869	0.0479869	0.0479869	0.0479869	0.0479869	0.0479869	0.0479869	0.0479869	0.0479869	0.0479869
Circular950	0.0479869	0.0479869	0.0479869	0.0479869	0.0479869	0.0479869	0.0479869	0.0479869	0.0479869	0.0479869
Circular962	0.0479869	0.0479869	0.0479869	0.0479869	0.0479869	0.0479869	0.0479869	0.0479869	0.0479869	0.0479869
Circular910	0.0479869	0.0479869	0.0479869	0.0479869	0.0479869	0.0479869	0.0479869	0.0479869	0.0479869	0.0479869
Circular967	0.0479869	0.0479869	0.0479869	0.0479869	0.0479869	0.0479869	0.0479869	0.0479869	0.0479869	0.0479869
Circular951	0.0479869	0.0479869	0.0479869	0.0479869	0.0479869	0.0479869	0.0479869	0.0479869	0.0479869	0.0479869
Circular971	0.0479869	0.0479869	0.0479869	0.0479869	0.0479869	0.0479869	0.0479869	0.0479869	0.0479869	0.0479869
Circular905	0.0479869	0.0479869	0.0479869	0.0479869	0.0479869	0.0479869	0.0479869	0.0479869	0.0479869	0.0479869
Circular923	0.0479869	0.0479869	0.0479869	0.0479869	0.0479869	0.0479869	0.0479869	0.0479869	0.0479869	0.0479869
Circular929	0.0479869	0.0479869	0.0479869	0.0479869	0.0479869	0.0479869	0.0479869	0.0479869	0.0479869	0.0479869
Circular919	0.0479869	0.0479869	0.0479869	0.0479869	0.0479869	0.0479869	0.0479869	0.0479869	0.0479869	0.0479869
Circular953	0.0479869	0.0479869	0.0479869	0.0479869	0.0479869	0.0479869	0.0479869	0.0479869	0.0479869	0.0479869
Circular973	0.0479869	0.0479869	0.0479869	0.0479869	0.0479869	0.0479869	0.0479869	0.0479869	0.0479869	0.0479869
Circular952	0.0479869	0.0479869	0.0479869	0.0479869	0.0479869	0.0479869	0.0479869	0.0479869	0.0479869	0.0479869
Circular906	0.0479869	0.0479869	0.0479869	0.0479869	0.0479869	0.0479869	0.0479869	0.0479869	0.0479869	0.0479869
Circular916	0.0479869	0.0479869	0.0479869	0.0479869	0.0479869	0.0479869	0.0479869	0.0479869	0.0479869	0.0479869
Circular972	0.0479869	0.0479869	0.0479869	0.0479869	0.0479869	0.0479869	0.0479869	0.0479869	0.0479869	0.0479869
Circular907	0.0479869	0.0479869	0.0479869	0.0479869	0.0479869	0.0479869	0.0479869	0.0479869	0.0479869	0.0479869
Circular948	0.0479869	0.0479869	0.0479869	0.0479869	0.0479869	0.0479869	0.0479869	0.0479869	0.0479869	0.0479869
Circular947	0.0479869	0.0479869	0.0479869	0.0479869	0.0479869	0.0479869	0.0479869	0.0479869	0.0479869	0.0479869
Circular908	0.0479869	0.0479869	0.0479869	0.0479869	0.0479869	0.0479869	0.0479869	0.0479869	0.0479869	0.0479869
Circular970	0.0479869	0.0479869	0.0479869	0.0479869	0.0479869	0.0479869	0.0479869	0.0479869	0.0479869	0.0479869
Circular909	0.0479869	0.0479869	0.0479869	0.0479869	0.0479869	0.0479869	0.0479869	0.0479869	0.0479869	0.0479869
Circular969	0.0479869	0.0479869	0.0479869	0.0479869	0.0479869	0.0479869	0.0479869	0.0479869	0.0479869	0.0479869
Circular957	0.0479869	0.0479869	0.0479869	0.0479869	0.0479869	0.0479869	0.0479869	0.0479869	0.0479869	0.0479869
Circular958	0.0479869	0.0479869	0.0479869	0.0479869	0.0479869	0.0479869	0.0479869	0.0479869	0.0479869	0.0479869
Circular922	0.0479869	0.0479869	0.0479869	0.0479869	0.0479869	0.0479869	0.0479869	0.0479869	0.0479869	0.0479869
Circular968	0.0479869	0.0479869	0.0479869	0.0479869	0.0479869	0.0479869	0.0479869	0.0479869	0.0479869	0.0479869
Circular930	0.0479869	0.0479869	0.0479869	0.0479869	0.0479869	0.0479869	0.0479869	0.0479869	0.0479869	0.0479869
Circular933	0.0479869	0.0479869	0.0479869	0.0479869	0.0479869	0.0479869	0.0479869	0.0479869	0.0479869	0.0479869
Circular1215	0.0479869	0.0479869	0.0479869	0.0479869	0.0479869	0.0479869	0.0479869	0.0479869	0.0479869	0.0479869
Circular990	0.0479869	0.0479869	0.0479869	0.0479869	0.0479869	0.0479869	0.0479869	0.0479869	0.0479869	0.0479869
Circular1110	0.0479869	0.0479869	0.0479869	0.0479869	0.0479869	0.0479869	0.0479869	0.0479869	0.0479869	0.0479869
Circular1112	0.0479869	0.0479869	0.0479869	0.0479869	0.0479869	0.0479869	0.0479869	0.0479869	0.0479869	0.0479869
Circular1196	0.0479869	0.0479869	0.0479869	0.0479869	0.0479869	0.0479869	0.0479869	0.0479869	0.0479869	0.0479869
Circular1195	0.0479869	0.0479869	0.0479869	0.0479869	0.0479869	0.0479869	0.0479869	0.0479869	0.0479869	0.0479869
Circular1113	0.0479869	0.0479869	0.0479869	0.0479869	0.0479869	0.0479869	0.0479869	0.0479869	0.0479869	0.0479869
Circular1194	0.0479869	0.0479869	0.0479869	0.0479869	0.0479869	0.0479869	0.0479869	0.0479869	0.0479869	0.0479869
Circular1193	0.0479869	0.0479869	0.0479869	0.0479869	0.0479869	0.0479869	0.0479869	0.0479869	0.0479869	0.0479869
Circular1192	0.0479869	0.0479869	0.0479869	0.0479869	0.0479869	0.0479869	0.0479869	0.0479869	0.0479869	0.0479869
Circular1191	0.0479869	0.0479869	0.0479869	0.0479869	0.0479869	0.0479869	0.0479869	0.0479869	0.0479869	0.0479869
Circular1190	0.0479869	0.0479869	0.0479869	0.0479869	0.0479869	0.0479869	0.0479869	0.0479869	0.0479869	0.0479869
Circular1189	0.0479869	0.0479869	0.0479869	0.0479869	0.0479869	0.0479869	0.0479869	0.0479869	0.0479869	0.0479869
Circular1188	0.0479869	0.0479869	0.0479869	0.0479869	0.0479869	0.0479869	0.0479869	0.0479869	0.0479869	0.0479869
Circular1115	0.0479869	0.0479869	0.0479869	0.0479869	0.0479869	0.0479869	0.0479869	0.0479869	0.0479869	0.0479869
Circular1116	0.0479869	0.0479869	0.0479869	0.0479869	0.0479869	0.0479869	0.0479869	0.0479869	0.0479869	0.0479869
Circular1117	0.0479869	0.0479869	0.0479869	0.0479869	0.0479869	0.0479869	0.0479869	0.0479869	0.0479869	0.0479869
Circular1118	0.0479869	0.0479869	0.0479869	0.0479869	0.0479869	0.0479869	0.0479869	0.0479869	0.0479869	0.0479869
Circular1119	0.0479869	0.0479869	0.0479869	0.0479869	0.0479869	0.0479869	0.0479869	0.0479869	0.0479869	0.0479869
Circular1187	0.0479869	0.0479869	0.0479869	0.0479869	0.0479869	0.0479869	0.0479869	0.0479869	0.0479869	0.0479869
Circular1120	0.0479869	0.0479869	0.0479869	0.0479869	0.0479869	0.0479869	0.0479869	0.0479869	0.0479869	0.0479869
Circular1121	0.0479869	0.0479869	0.0479869	0.0479869	0.0479869	0.0479869	0.0479869	0.0479869	0.0479869	0.0479869
Circular1122	0.0479869	0.0479869	0.0479869	0.0479869	0.0479869	0.0479869	0.0479869	0.0479869	0.0479869	0.0479869
Circular1123	0.0479869	0.0479869	0.0479869	0.0479869	0.0479869	0.0479869	0.0479869	0.0479869	0.0479869	0.0479869
Circular1124	0.0479869	0.0479869	0.0479869	0.0479869	0.0479869	0.0479869	0.0479869	0.0479869	0.0479869	0.0479869
Circular1125	0.0479869	0.0479869	0.0479869	0.0479869	0.0479869	0.0479869	0.0479869	0.0479869	0.0479869	0.0479869
Circular1126	0.0479869	0.0479869	0.0479869	0.0479869	0.0479869	0.0479869	0.0479869	0.0479869	0.0479869	0.0479869
Circular1127	0.0479869	0.0479869	0.0479869	0.0479869	0.0479869	0.0479869	0.0479869	0.0479869	0.0479869	0.0479869
Circular1111	0.0479869	0.0479869	0.0479869	0.0479869	0.0479869	0.0479869	0.0479869	0.0479869	0.0479869	0.0479869
Circular1109	0.0479869	0.0479869	0.0479869	0.0479869	0.0479869	0.0479869	0.0479869	0.0479869	0.0479869	0.0479869
Circular1128	0.0479869	0.0479869	0.0479869	0.0479869	0.0479869	0.0479869	0.0479869	0.0479869	0.0479869	0.0479869
Circular1108	0.0479869	0.0479869	0.0479869	0.0479869	0.0479869	0.0479869	0.0479869	0.0479869	0.0479869	0.0479869
Circular1093	0.0479869	0.0479869	0.0479869	0.0479869	0.0479869	0.0479869	0.0479869	0.0479869	0.0479869	0.0479869
Circular1094	0.0479869	0.0479869	0.0479869	0.0479869	0.0479869	0.0479869	0.0479869	0.0479869	0.0479869	0.0479869
Circular1095	0.0479869	0.0479869	0.0479869	0.0479869	0.0479869	0.0479869	0.0479869	0.0479869	0.0479869	0.0479869
Circular1096	0.0479869	0.0479869	0.0479869	0.0479869	0.0479869	0.0479869	0.0479869	0.0479869	0.0479869	0.0479869
Circular1208	0.0479869	0.0479869	0.0479869	0.0479869	0.0479869	0.0479869	0.0479869	0.0479869	0.0479869	0.0479869
Circular1207	0.0479869	0.0479869	0.0479869	0.0479869	0.0479869	0.0479869	0.0479869	0.0479869	0.0479869	0.0479869
Circular1206	0.0479869	0.0479869	0.0479869	0.0479869	0.0479869	0.0479869	0.0479869	0.0479869	0.0479869	0.0479869
Circular1098	0.0479869	0.0479869	0.0479869	0.0479869	0.0479869	0.0479869	0.0479869	0.0479869	0.0479869	0.0479869
Circular1099	0.0479869	0.0479869	0.0479869	0.0479869	0.0479869	0.0479869	0.0479869	0.0479869	0.0479869	0.0479869
Circular1100	0.0479869	0.0479869	0.0479869	0.0479869	0.0479869	0.0479869	0.0479869	0.0479869	0.0479869	0.0479869
Circular1101	0.0479869	0.0479869	0.0479869	0.0479869	0.0479869	0.0479869	0.0479869	0.0479869	0.0479869	0.0479869
Circular1205	0.0479869	0.0479869	0.0479869	0.0479869	0.0479869	0.0479869	0.0479869	0.0479869	0.0479869	0.0479869
Circular1204	0.0479869	0.0479869	0.0479869	0.0479869	0.0479869	0.0479869	0.0479869	0.0479869	0.0479869	0.0479869
Circular1102	0.0479869	0.0479869	0.0479869	0.0479869	0.0479869	0.0479869	0.0479869	0.0479869	0.0479869	0.0479869
Circular1103	0.0479869	0.0479869	0.0479869	0.0479869	0.0479869	0.0479869	0.0479869	0.0479869	0.0479869	0.0479869
Circular1104	0.0479869	0.0479869	0.0479869	0.0479869	0.0479869	0.0479869	0.0479869	0.0479869	0.0479869	0.0479869
Circular1203	0.0479869	0.0479869	0.0479869	0.0479869	0.0479869	0.0479869	0.0479869	0.0479869	0.0479869	0.0479869
Circular1202	0.0479869	0.0479869	0.0479869	0.0479869	0.0479869	0.0479869	0.0479869	0.0479869	0.0479869	0.0479869
Circular1201	0.0479869	0.0479869	0.0479869	0.0479869	0.0479869	0.0479869	0.0479869	0.0479869	0.0479869	0.0479869
Circular1105	0.0479869	0.0479869	0.0479869	0.0479869	0.0479869	0.0479869	0.0479869	0.0479869	0.0479869	0.0479869
Circular1200	0.0479869	0.0479869	0.0479869	0.0479869	0.0479869	0.0479869	0.0479869	0.0479869	0.0479869	0.0479869
Circular1106	0.0479869	0.0479869	0.0479869	0.0479869	0.0479869	0.0479869	0.0479869	0.0479869	0.0479869	0.0479869
Circular1107	0.0479869	0.0479869	0.0479869	0.0479869	0.0479869	0.0479869	0.0479869	0.0479869	0.0479869	0.0479869
Circular1198	0.0479869	0.0479869	0.0479869	0.0479869	0.0479869	0.0479869	0.0479869	0.0479869	0.0479869	0.0479869
Circular1197	0.0479869	0.0479869	0.0479869	0.0479869	0.0479869	0.0479869	0.0479869	0.0479869	0.0479869	0.0479869
Circular1186	0.0479869	0.0479869	0.0479869	0.0479869	0.0479869	0.0479869	0.0479869	0.0479869	0.0479869	0.0479869
Circular1129	0.0479869	0.0479869	0.0479869	0.0479869	0.0479869	0.0479869	0.0479869	0.0479869	0.0479869	0.0479869
Circular991	0.0479869	0.0479869	0.0479869	0.0479869	0.0479869	0.0479869	0.0479869	0.0479869	0.0479869	0.0479869
Circular1176	0.0479869	0.0479869	0.0479869	0.0479869	0.0479869	0.0479869	0.0479869	0.0479869	0.0479869	0.0479869
Circular1174	0.0479869	0.0479869	0.0479869	0.0479869	0.0479869	0.0479869	0.0479869	0.0479869	0.0479869	0.0479869
Circular1173	0.0479869	0.0479869	0.0479869	0.0479869	0.0479869	0.0479869	0.0479869	0.0479869	0.0479869	0.0479869
Circular1149	0.0479869	0.0479869	0.0479869	0.0479869	0.0479869	0.0479869	0.0479869	0.0479869	0.0479869	0.0479869
Circular1172	0.0479869	0.0479869	0.0479869	0.0479869	0.0479869	0.0479869	0.0479869	0.0479869	0.0479869	0.0479869
Circular1150	0.0479869	0.0479869	0.0479869	0.0479869	0.0479869	0.0479869	0.0479869	0.0479869	0.0479869	0.0479869
Circular1171	0.0479869	0.0479869	0.0479869	0.0479869	0.0479869	0.0479869	0.0479869	0.0479869	0.0479869	0.0479869
Circular1151	0.0479869	0.0479869	0.0479869	0.0479869	0.0479869	0.0479869	0.0479869	0.0479869	0.0479869	0.0479869
Circular1170	0.0479869	0.0479869	0.0479869	0.0479869	0.0479869	0.0479869	0.0479869	0.0479869	0.0479869	0.0479869
Circular1152	0.0479869	0.0479869	0.0479869	0.0479869	0.0479869	0.0479869	0.0479869	0.0479869	0.0479869	0.0479869
Circular1153	0.0479869	0.0479869	0.0479869	0.0479869	0.0479869	0.0479869	0.0479869	0.0479869	0.0479869	0.0479869
Circular1154	0.0479869	0.0479869	0.0479869	0.0479869	0.0479869	0.0479869	0.0479869	0.0479869	0.0479869	0.0479869
Circular1155	0.0479869	0.0479869	0.0479869	0.0479869	0.0479869	0.0479869	0.0479869	0.0479869	0.0479869	0.0479869
Circular1156	0.0479869	0.0479869	0.0479869	0.0479869	0.0479869	0.0479869	0.0479869	0.0479869	0.0479869	0.0479869
Circular1158	0.0479869	0.0479869	0.0479869	0.0479869	0.0479869	0.0479869	0.0479869	0.0479869	0.0479869	0.0479869
Circular1159	0.0479869	0.0479869	0.0479869	0.0479869	0.0479869	0.0479869	0.0479869	0.0479869	0.0479869	0.0479869
Circular1160	0.0479869	0.0479869	0.0479869	0.0479869	0.0479869	0.0479869	0.0479869	0.0479869	0.0479869	0.0479869
Circular1161	0.0479869	0.0479869	0.0479869	0.0479869	0.0479869	0.0479869	0.0479869	0.0479869	0.0479869	0.0479869
Circular1162	0.0479869	0.0479869	0.0479869	0.0479869	0.0479869	0.0479869	0.0479869	0.0479869	0.0479869	0.0479869
Circular1163	0.0479869	0.0479869	0.0479869	0.0479869	0.0479869	0.0479869	0.0479869	0.0479869	0.0479869	0.0479869
Circular1164	0.0479869	0.0479869	0.0479869	0.0479869	0.0479869	0.0479869	0.0479869	0.0479869	0.0479869	0.0479869
Circular1165	0.0479869	0.0479869	0.0479869	0.0479869	0.0479869	0.0479869	0.0479869	0.0479869	0.0479869	0.0479869
Circular1166	0.0479869	0.0479869	0.0479869	0.0479869	0.0479869	0.0479869	0.0479869	0.0479869	0.0479869	0.0479869
Circular1167	0.0479869	0.0479869	0.0479869	0.0479869	0.0479869	0.0479869	0.0479869	0.0479869	0.0479869	0.0479869
Circular1168	0.0479869	0.0479869	0.0479869	0.0479869	0.0479869	0.0479869	0.0479869	0.0479869	0.0479869	0.0479869
Circular1169	0.0479869	0.0479869	0.0479869	0.0479869	0.0479869	0.0479869	0.0479869	0.0479869	0.0479869	0.0479869
Circular1175	0.0479869	0.0479869	0.0479869	0.0479869	0.0479869	0.0479869	0.0479869	0.0479869	0.0479869	0.0479869
Circular1148	0.0479869	0.0479869	0.0479869	0.0479869	0.0479869	0.0479869	0.0479869	0.0479869	0.0479869	0.0479869
Circular1130	0.0479869	0.0479869	0.0479869	0.0479869	0.0479869	0.0479869	0.0479869	0.0479869	0.0479869	0.0479869
Circular1147	0.0479869	0.0479869	0.0479869	0.0479869	0.0479869	0.0479869	0.0479869	0.0479869	0.0479869	0.0479869
Circular1185	0.0479869	0.0479869	0.0479869	0.0479869	0.0479869	0.0479869	0.0479869	0.0479869	0.0479869	0.0479869
Circular1184	0.0479869	0.0479869	0.0479869	0.0479869	0.0479869	0.0479869	0.0479869	0.0479869	0.0479869	0.0479869
Circular1183	0.0479869	0.0479869	0.0479869	0.0479869	0.0479869	0.0479869	0.0479869	0.0479869	0.0479869	0.0479869
Circular1182	0.0479869	0.0479869	0.0479869	0.0479869	0.0479869	0.0479869	0.0479869	0.0479869	0.0479869	0.0479869
Circular1131	0.0479869	0.0479869	0.0479869	0.0479869	0.0479869	0.0479869	0.0479869	0.0479869	0.0479869	0.0479869
Circular1132	0.0479869	0.0479869	0.0479869	0.0479869	0.0479869	0.0479869	0.0479869	0.0479869	0.0479869	0.0479869
Circular1133	0.0479869	0.0479869	0.0479869	0.0479869	0.0479869	0.0479869	0.0479869	0.0479869	0.0479869	0.0479869
Circular1134	0.0479869	0.0479869	0.0479869	0.0479869	0.0479869	0.0479869	0.0479869	0.0479869	0.0479869	0.0479869
Circular1135	0.0479869	0.0479869	0.0479869	0.0479869	0.0479869	0.0479869	0.0479869	0.0479869	0.0479869	0.0479869
Circular1181	0.0479869	0.0479869	0.0479869	0.0479869	0.0479869	0.0479869	0.0479869	0.0479869	0.0479869	0.0479869
Circular1180	0.0479869	0.0479869	0.0479869	0.0479869	0.0479869	0.0479869	0.0479869	0.0479869	0.0479869	0.0479869
Circular1136	0.0479869	0.0479869	0.0479869	0.0479869	0.0479869	0.0479869	0.0479869	0.0479869	0.0479869	0.0479869
Circular1137	0.0479869	0.0479869	0.0479869	0.0479869	0.0479869	0.0479869	0.0479869	0.0479869	0.0479869	0.0479869
Circular1138	0.0479869	0.0479869	0.0479869	0.0479869	0.0479869	0.0479869	0.0479869	0.0479869	0.0479869	0.0479869
Circular1179	0.0479869	0.0479869	0.0479869	0.0479869	0.0479869	0.0479869	0.0479869	0.0479869	0.0479869	0.0479869
Circular1139	0.0479869	0.0479869	0.0479869	0.0479869	0.0479869	0.0479869	0.0479869	0.0479869	0.0479869	0.0479869
Circular1140	0.0479869	0.0479869	0.0479869	0.0479869	0.0479869	0.0479869	0.0479869	0.0479869	0.0479869	0.0479869
Circular1141	0.0479869	0.0479869	0.0479869	0.0479869	0.0479869	0.0479869	0.0479869	0.0479869	0.0479869	0.0479869
Circular1142	0.0479869	0.0479869	0.0479869	0.0479869	0.0479869	0.0479869	0.0479869	0.0479869	0.0479869	0.0479869
Circular1143	0.0479869	0.0479869	0.0479869	0.0479869	0.0479869	0.0479869	0.0479869	0.0479869	0.0479869	0.0479869
Circular1178	0.0479869	0.0479869	0.0479869	0.0479869	0.0479869	0.0479869	0.0479869	0.0479869	0.0479869	0.0479869
Circular1177	0.0479869	0.0479869	0.0479869	0.0479869	0.0479869	0.0479869	0.0479869	0.0479869	0.0479869	0.0479869
Circular1144	0.0479869	0.0479869	0.0479869	0.0479869	0.0479869	0.0479869	0.0479869	0.0479869	0.0479869	0.0479869
Circular1145	0.0479869	0.0479869	0.0479869	0.0479869	0.0479869	0.0479869	0.0479869	0.0479869	0.0479869	0.0479869
Circular1146	0.0479869	0.0479869	0.0479869	0.0479869	0.0479869	0.0479869	0.0479869	0.0479869	0.0479869	0.0479869
Circular1092	0.0479869	0.0479869	0.0479869	0.0479869	0.0479869	0.0479869	0.0479869	0.0479869	0.0479869	0.0479869
Circular1091	0.0479869	0.0479869	0.0479869	0.0479869	0.0479869	0.0479869	0.0479869	0.0479869	0.0479869	0.0479869
Circular1090	0.0479869	0.0479869	0.0479869	0.0479869	0.0479869	0.0479869	0.0479869	0.0479869	0.0479869	0.0479869
Circular1019	0.0479869	0.0479869	0.0479869	0.0479869	0.0479869	0.0479869	0.0479869	0.0479869	0.0479869	0.0479869
Circular1021	0.0479869	0.0479869	0.0479869	0.0479869	0.0479869	0.0479869	0.0479869	0.0479869	0.0479869	0.0479869
Circular1022	0.0479869	0.0479869	0.0479869	0.0479869	0.0479869	0.0479869	0.0479869	0.0479869	0.0479869	0.0479869
Circular1023	0.0479869	0.0479869	0.0479869	0.0479869	0.0479869	0.0479869	0.0479869	0.0479869	0.0479869	0.0479869
Circular1024	0.0479869	0.0479869	0.0479869	0.0479869	0.0479869	0.0479869	0.0479869	0.0479869	0.0479869	0.0479869
Circular1025	0.0479869	0.0479869	0.0479869	0.0479869	0.0479869	0.0479869	0.0479869	0.0479869	0.0479869	0.0479869
Circular1026	0.0479869	0.0479869	0.0479869	0.0479869	0.0479869	0.0479869	0.0479869	0.0479869	0.0479869	0.0479869
Circular1027	0.0479869	0.0479869	0.0479869	0.0479869	0.0479869	0.0479869	0.0479869	0.0479869	0.0479869	0.0479869
Circular1028	0.0479869	0.0479869	0.0479869	0.0479869	0.0479869	0.0479869	0.0479869	0.0479869	0.0479869	0.0479869
Circular1029	0.0479869	0.0479869	0.0479869	0.0479869	0.0479869	0.0479869	0.0479869	0.0479869	0.0479869	0.0479869
Circular1030	0.0479869	0.0479869	0.0479869	0.0479869	0.0479869	0.0479869	0.0479869	0.0479869	0.0479869	0.0479869
Circular1031	0.0479869	0.0479869	0.0479869	0.0479869	0.0479869	0.0479869	0.0479869	0.0479869	0.0479869	0.0479869
Circular1032	0.0479869	0.0479869	0.0479869	0.0479869	0.0479869	0.0479869	0.0479869	0.0479869	0.0479869	0.0479869
Circular1033	0.0479869	0.0479869	0.0479869	0.0479869	0.0479869	0.0479869	0.0479869	0.0479869	0.0479869	0.0479869
Circular1034	0.0479869	0.0479869	0.0479869	0.0479869	0.0479869	0.0479869	0.0479869	0.0479869	0.0479869	0.0479869
Circular1035	0.0479869	0.0479869	0.0479869	0.0479869	0.0479869	0.0479869	0.0479869	0.0479869	0.0479869	0.0479869
Circular1229	0.0479869	0.0479869	0.0479869	0.0479869	0.0479869	0.0479869	0.0479869	0.0479869	0.0479869	0.0479869
Circular1228	0.0479869	0.0479869	0.0479869	0.0479869	0.0479869	0.0479869	0.0479869	0.0479869	0.0479869	0.0479869
Circular1036	0.0479869	0.0479869	0.0479869	0.0479869	0.0479869	0.0479869	0.0479869	0.0479869	0.0479869	0.0479869
Circular1037	0.0479869	0.0479869	0.0479869	0.0479869	0.0479869	0.0479869	0.0479869	0.0479869	0.0479869	0.0479869
Circular1038	0.0479869	0.0479869	0.0479869	0.0479869	0.0479869	0.0479869	0.0479869	0.0479869	0.0479869	0.0479869
Circular1039	0.0479869	0.0479869	0.0479869	0.0479869	0.0479869	0.0479869	0.0479869	0.0479869	0.0479869	0.0479869
Circular1040	0.0479869	0.0479869	0.0479869	0.0479869	0.0479869	0.0479869	0.0479869	0.0479869	0.0479869	0.0479869
Circular1226	0.0479869	0.0479869	0.0479869	0.0479869	0.0479869	0.0479869	0.0479869	0.0479869	0.0479869	0.0479869
Circular1041	0.0479869	0.0479869	0.0479869	0.0479869	0.0479869	0.0479869	0.0479869	0.0479869	0.0479869	0.0479869
Circular1225	0.0479869	0.0479869	0.0479869	0.0479869	0.0479869	0.0479869	0.0479869	0.0479869	0.0479869	0.0479869
Circular1020	0.0479869	0.0479869	0.0479869	0.0479869	0.0479869	0.0479869	0.0479869	0.0479869	0.0479869	0.0479869
Circular1018	0.0479869	0.0479869	0.0479869	0.0479869	0.0479869	0.0479869	0.0479869	0.0479869	0.0479869	0.0479869
Circular1089	0.0479869	0.0479869	0.0479869	0.0479869	0.0479869	0.0479869	0.0479869	0.0479869	0.0479869	0.0479869
Circular1017	0.0479869	0.0479869	0.0479869	0.0479869	0.0479869	0.0479869	0.0479869	0.0479869	0.0479869	0.0479869
Circular992	0.0479869	0.0479869	0.0479869	0.0479869	0.0479869	0.0479869	0.0479869	0.0479869	0.0479869	0.0479869
Circular993	0.0479869	0.0479869	0.0479869	0.0479869	0.0479869	0.0479869	0.0479869	0.0479869	0.0479869	0.0479869
Circular994	0.0479869	0.0479869	0.0479869	0.0479869	0.0479869	0.0479869	0.0479869	0.0479869	0.0479869	0.0479869
Circular995	0.0479869	0.0479869	0.0479869	0.0479869	0.0479869	0.0479869	0.0479869	0.0479869	0.0479869	0.0479869
Circular996	0.0479869	0.0479869	0.0479869	0.0479869	0.0479869	0.0479869	0.0479869	0.0479869	0.0479869	0.0479869
Circular997	0.0479869	0.0479869	0.0479869	0.0479869	0.0479869	0.0479869	0.0479869	0.0479869	0.0479869	0.0479869
Circular998	0.0479869	0.0479869	0.0479869	0.0479869	0.0479869	0.0479869	0.0479869	0.0479869	0.0479869	0.0479869
Circular999	0.0479869	0.0479869	0.0479869	0.0479869	0.0479869	0.0479869	0.0479869	0.0479869	0.0479869	0.0479869
Circular1000	0.0479869	0.0479869	0.0479869	0.0479869	0.0479869	0.0479869	0.0479869	0.0479869	0.0479869	0.0479869
Circular1001	0.0479869	0.0479869	0.0479869	0.0479869	0.0479869	0.0479869	0.0479869	0.0479869	0.0479869	0.0479869
Circular1002	0.0479869	0.0479869	0.0479869	0.0479869	0.0479869	0.0479869	0.0479869	0.0479869	0.0479869	0.0479869
Circular1003	0.0479869	0.0479869	0.0479869	0.0479869	0.0479869	0.0479869	0.0479869	0.0479869	0.0479869	0.0479869
Circular1004	0.0479869	0.0479869	0.0479869	0.0479869	0.0479869	0.0479869	0.0479869	0.0479869	0.0479869	0.0479869
Circular1005	0.0479869	0.0479869	0.0479869	0.0479869	0.0479869	0.0479869	0.0479869	0.0479869	0.0479869	0.0479869
Circular1006	0.0479869	0.0479869	0.0479869	0.0479869	0.0479869	0.0479869	0.0479869	0.0479869	0.0479869	0.0479869
Circular1007	0.0479869	0.0479869	0.0479869	0.0479869	0.0479869	0.0479869	0.0479869	0.0479869	0.0479869	0.0479869
Circular1008	0.0479869	0.0479869	0.0479869	0.0479869	0.0479869	0.0479869	0.0479869	0.0479869	0.0479869	0.0479869
Circular1009	0.0479869	0.0479869	0.0479869	0.0479869	0.0479869	0.0479869	0.0479869	0.0479869	0.0479869	0.0479869
Circular1010	0.0479869	0.0479869	0.0479869	0.0479869	0.0479869	0.0479869	0.0479869	0.0479869	0.0479869	0.0479869
Circular1011	0.0479869	0.0479869	0.0479869	0.0479869	0.0479869	0.0479869	0.0479869	0.0479869	0.0479869	0.0479869
Circular1012	0.0479869	0.0479869	0.0479869	0.0479869	0.0479869	0.0479869	0.0479869	0.0479869	0.0479869	0.0479869
Circular1013	0.0479869	0.0479869	0.0479869	0.0479869	0.0479869	0.0479869	0.0479869	0.0479869	0.0479869	0.0479869
Circular1014	0.0479869	0.0479869	0.0479869	0.0479869	0.0479869	0.0479869	0.0479869	0.0479869	0.0479869	0.0479869
Circular1015	0.0479869	0.0479869	0.0479869	0.0479869	0.0479869	0.0479869	0.0479869	0.0479869	0.0479869	0.0479869
Circular1016	0.0479869	0.0479869	0.0479869	0.0479869	0.0479869	0.0479869	0.0479869	0.0479869	0.0479869	0.0479869
Circular1042	0.0479869	0.0479869	0.0479869	0.0479869	0.0479869	0.0479869	0.0479869	0.0479869	0.0479869	0.0479869
Circular1043	0.0479869	0.0479869	0.0479869	0.0479869	0.0479869	0.0479869	0.0479869	0.0479869	0.0479869	0.0479869
Circular1223	0.0479869	0.0479869	0.0479869	0.0479869	0.0479869	0.0479869	0.0479869	0.0479869	0.0479869	0.0479869
Circular1044	0.0479869	0.0479869	0.0479869	0.0479869	0.0479869	0.0479869	0.0479869	0.0479869	0.0479869	0.0479869
Circular1067	0.0479869	0.0479869	0.0479869	0.0479869	0.0479869	0.0479869	0.0479869	0.0479869	0.0479869	0.0479869
Circular1068	0.0479869	0.0479869	0.0479869	0.0479869	0.0479869	0.0479869	0.0479869	0.0479869	0.0479869	0.0479869
Circular1069	0.0479869	0.0479869	0.0479869	0.0479869	0.0479869	0.0479869	0.0479869	0.0479869	0.0479869	0.0479869
Circular1070	0.0479869	0.0479869	0.0479869	0.0479869	0.0479869	0.0479869	0.0479869	0.0479869	0.0479869	0.0479869
Circular1071	0.0479869	0.0479869	0.0479869	0.0479869	0.0479869	0.0479869	0.0479869	0.0479869	0.0479869	0.0479869
Circular1213	0.0479869	0.0479869	0.0479869	0.0479869	0.0479869	0.0479869	0.0479869	0.0479869	0.0479869	0.0479869
Circular1072	0.0479869	0.0479869	0.0479869	0.0479869	0.0479869	0.0479869	0.0479869	0.0479869	0.0479869	0.0479869
Circular1073	0.0479869	0.0479869	0.0479869	0.0479869	0.0479869	0.0479869	0.0479869	0.0479869	0.0479869	0.0479869
Circular1074	0.0479869	0.0479869	0.0479869	0.0479869	0.0479869	0.0479869	0.0479869	0.0479869	0.0479869	0.0479869
Circular1075	0.0479869	0.0479869	0.0479869	0.0479869	0.0479869	0.0479869	0.0479869	0.0479869	0.0479869	0.0479869
Circular1076	0.0479869	0.0479869	0.0479869	0.0479869	0.0479869	0.0479869	0.0479869	0.0479869	0.0479869	0.0479869
Circular1077	0.0479869	0.0479869	0.0479869	0.0479869	0.0479869	0.0479869	0.0479869	0.0479869	0.0479869	0.0479869
Circular886	0.0479869	0.0479869	0.0479869	0.0479869	0.0479869	0.0479869	0.0479869	0.0479869	0.0479869	0.0479869
Circular1212	0.0479869	0.0479869	0.0479869	0.0479869	0.0479869	0.0479869	0.0479869	0.0479869	0.0479869	0.0479869
Circular1078	0.0479869	0.0479869	0.0479869	0.0479869	0.0479869	0.0479869	0.0479869	0.0479869	0.0479869	0.0479869
Circular1079	0.0479869	0.0479869	0.0479869	0.0479869	0.0479869	0.0479869	0.0479869	0.0479869	0.0479869	0.0479869
Circular1211	0.0479869	0.0479869	0.0479869	0.0479869	0.0479869	0.0479869	0.0479869	0.0479869	0.0479869	0.0479869
Circular1080	0.0479869	0.0479869	0.0479869	0.0479869	0.0479869	0.0479869	0.0479869	0.0479869	0.0479869	0.0479869
Circular1081	0.0479869	0.0479869	0.0479869	0.0479869	0.0479869	0.0479869	0.0479869	0.0479869	0.0479869	0.0479869
Circular1082	0.0479869	0.0479869	0.0479869	0.0479869	0.0479869	0.0479869	0.0479869	0.0479869	0.0479869	0.0479869
Circular1210	0.0479869	0.0479869	0.0479869	0.0479869	0.0479869	0.0479869	0.0479869	0.0479869	0.0479869	0.0479869
Circular1084	0.0479869	0.0479869	0.0479869	0.0479869	0.0479869	0.0479869	0.0479869	0.0479869	0.0479869	0.0479869
Circular1085	0.0479869	0.0479869	0.0479869	0.0479869	0.0479869	0.0479869	0.0479869	0.0479869	0.0479869	0.0479869
Circular1086	0.0479869	0.0479869	0.0479869	0.0479869	0.0479869	0.0479869	0.0479869	0.0479869	0.0479869	0.0479869
Circular1087	0.0479869	0.0479869	0.0479869	0.0479869	0.0479869	0.0479869	0.0479869	0.0479869	0.0479869	0.0479869
Circular1065	0.0479869	0.0479869	0.0479869	0.0479869	0.0479869	0.0479869	0.0479869	0.0479869	0.0479869	0.0479869
Circular1064	0.0479869	0.0479869	0.0479869	0.0479869	0.0479869	0.0479869	0.0479869	0.0479869	0.0479869	0.0479869
Circular1214	0.0479869	0.0479869	0.0479869	0.0479869	0.0479869	0.0479869	0.0479869	0.0479869	0.0479869	0.0479869
Circular1222	0.0479869	0.0479869	0.0479869	0.0479869	0.0479869	0.0479869	0.0479869	0.0479869	0.0479869	0.0479869
Circular1045	0.0479869	0.0479869	0.0479869	0.0479869	0.0479869	0.0479869	0.0479869	0.0479869	0.0479869	0.0479869
Circular1046	0.0479869	0.0479869	0.0479869	0.0479869	0.0479869	0.0479869	0.0479869	0.0479869	0.0479869	0.0479869
Circular1047	0.0479869	0.0479869	0.0479869	0.0479869	0.0479869	0.0479869	0.0479869	0.0479869	0.0479869	0.0479869
Circular1048	0.0479869	0.0479869	0.0479869	0.0479869	0.0479869	0.0479869	0.0479869	0.0479869	0.0479869	0.0479869
Circular1049	0.0479869	0.0479869	0.0479869	0.0479869	0.0479869	0.0479869	0.0479869	0.0479869	0.0479869	0.0479869
Circular1050	0.0479869	0.0479869	0.0479869	0.0479869	0.0479869	0.0479869	0.0479869	0.0479869	0.0479869	0.0479869
Circular1051	0.0479869	0.0479869	0.0479869	0.0479869	0.0479869	0.0479869	0.0479869	0.0479869	0.0479869	0.0479869
Circular1052	0.0479869	0.0479869	0.0479869	0.0479869	0.0479869	0.0479869	0.0479869	0.0479869	0.0479869	0.0479869
Circular1053	0.0479869	0.0479869	0.0479869	0.0479869	0.0479869	0.0479869	0.0479869	0.0479869	0.0479869	0.0479869
Circular1054	0.0479869	0.0479869	0.0479869	0.0479869	0.0479869	0.0479869	0.0479869	0.0479869	0.0479869	0.0479869
Circular1055	0.0479869	0.0479869	0.0479869	0.0479869	0.0479869	0.0479869	0.0479869	0.0479869	0.0479869	0.0479869
Circular1056	0.0479869	0.0479869	0.0479869	0.0479869	0.0479869	0.0479869	0.0479869	0.0479869	0.0479869	0.0479869
Circular1063	0.0479869	0.0479869	0.0479869	0.0479869	0.0479869	0.0479869	0.0479869	0.0479869	0.0479869	0.0479869
Circular1057	0.0479869	0.0479869	0.0479869	0.0479869	0.0479869	0.0479869	0.0479869	0.0479869	0.0479869	0.0479869
Circular1221	0.0479869	0.0479869	0.0479869	0.0479869	0.0479869	0.0479869	0.0479869	0.0479869	0.0479869	0.0479869
Circular1220	0.0479869	0.0479869	0.0479869	0.0479869	0.0479869	0.0479869	0.0479869	0.0479869	0.0479869	0.0479869
Circular1058	0.0479869	0.0479869	0.0479869	0.0479869	0.0479869	0.0479869	0.0479869	0.0479869	0.0479869	0.0479869
Circular1219	0.0479869	0.0479869	0.0479869	0.0479869	0.0479869	0.0479869	0.0479869	0.0479869	0.0479869	0.0479869
Circular1059	0.0479869	0.0479869	0.0479869	0.0479869	0.0479869	0.0479869	0.0479869	0.0479869	0.0479869	0.0479869
Circular1218	0.0479869	0.0479869	0.0479869	0.0479869	0.0479869	0.0479869	0.0479869	0.0479869	0.0479869	0.0479869
Circular1217	0.0479869	0.0479869	0.0479869	0.0479869	0.0479869	0.0479869	0.0479869	0.0479869	0.0479869	0.0479869
Circular1061	0.0479869	0.0479869	0.0479869	0.0479869	0.0479869	0.0479869	0.0479869	0.0479869	0.0479869	0.0479869
Circular1216	0.0479869	0.0479869	0.0479869	0.0479869	0.0479869	0.0479869	0.0479869	0.0479869	0.0479869	0.0479869
Circular1062	0.0479869	0.0479869	0.0479869	0.0479869	0.0479869	0.0479869	0.0479869	0.0479869	0.0479869	0.0479869
Circular887	0.0479869	0.0479869	0.0479869	0.0479869	0.0479869	0.0479869	0.0479869	0.0479869	0.0479869	0.0479869
Circular670	0.0479869	0.0479869	0.0479869	0.0479869	0.0479869	0.0479869	0.0479869	0.0479869	0.0479869	0.0479869
Circular885	0.0479869	0.0479869	0.0479869	0.0479869	0.0479869	0.0479869	0.0479869	0.0479869	0.0479869	0.0479869
Circular527	0.0479869	0.0479869	0.0479869	0.0479869	0.0479869	0.0479869	0.0479869	0.0479869	0.0479869	0.0479869
Circular529	0.0479869	0.0479869	0.0479869	0.0479869	0.0479869	0.0479869	0.0479869	0.0479869	0.0479869	0.0479869
Circular530	0.0479869	0.0479869	0.0479869	0.0479869	0.0479869	0.0479869	0.0479869	0.0479869	0.0479869	0.0479869
Circular531	0.0479869	0.0479869	0.0479869	0.0479869	0.0479869	0.0479869	0.0479869	0.0479869	0.0479869	0.0479869
Circular532	0.0479869	0.0479869	0.0479869	0.0479869	0.0479869	0.0479869	0.0479869	0.0479869	0.0479869	0.0479869
Circular533	0.0479869	0.0479869	0.0479869	0.0479869	0.0479869	0.0479869	0.0479869	0.0479869	0.0479869	0.0479869
Circular534	0.0479869	0.0479869	0.0479869	0.0479869	0.0479869	0.0479869	0.0479869	0.0479869	0.0479869	0.0479869
Circular535	0.0479869	0.0479869	0.0479869	0.0479869	0.0479869	0.0479869	0.0479869	0.0479869	0.0479869	0.0479869
Circular536	0.0479869	0.0479869	0.0479869	0.0479869	0.0479869	0.0479869	0.0479869	0.0479869	0.0479869	0.0479869
Circular537	0.0479869	0.0479869	0.0479869	0.0479869	0.0479869	0.0479869	0.0479869	0.0479869	0.0479869	0.0479869
Circular538	0.0479869	0.0479869	0.0479869	0.0479869	0.0479869	0.0479869	0.0479869	0.0479869	0.0479869	0.0479869
Circular539	0.0479869	0.0479869	0.0479869	0.0479869	0.0479869	0.0479869	0.0479869	0.0479869	0.0479869	0.0479869
Circular540	0.0479869	0.0479869	0.0479869	0.0479869	0.0479869	0.0479869	0.0479869	0.0479869	0.0479869	0.0479869
Circular541	0.0479869	0.0479869	0.0479869	0.0479869	0.0479869	0.0479869	0.0479869	0.0479869	0.0479869	0.0479869
Circular542	0.0479869	0.0479869	0.0479869	0.0479869	0.0479869	0.0479869	0.0479869	0.0479869	0.0479869	0.0479869
Circular543	0.0479869	0.0479869	0.0479869	0.0479869	0.0479869	0.0479869	0.0479869	0.0479869	0.0479869	0.0479869
Circular544	0.0479869	0.0479869	0.0479869	0.0479869	0.0479869	0.0479869	0.0479869	0.0479869	0.0479869	0.0479869
Circular545	0.0479869	0.0479869	0.0479869	0.0479869	0.0479869	0.0479869	0.0479869	0.0479869	0.0479869	0.0479869
Circular546	0.0479869	0.0479869	0.0479869	0.0479869	0.0479869	0.0479869	0.0479869	0.0479869	0.0479869	0.0479869
Circular547	0.0479869	0.0479869	0.0479869	0.0479869	0.0479869	0.0479869	0.0479869	0.0479869	0.0479869	0.0479869
Circular548	0.0479869	0.0479869	0.0479869	0.0479869	0.0479869	0.0479869	0.0479869	0.0479869	0.0479869	0.0479869
Circular549	0.0479869	0.0479869	0.0479869	0.0479869	0.0479869	0.0479869	0.0479869	0.0479869	0.0479869	0.0479869
Circular550	0.0479869	0.0479869	0.0479869	0.0479869	0.0479869	0.0479869	0.0479869	0.0479869	0.0479869	0.0479869
Circular551	0.0479869	0.0479869	0.0479869	0.0479869	0.0479869	0.0479869	0.0479869	0.0479869	0.0479869	0.0479869
Circular552	0.0479869	0.0479869	0.0479869	0.0479869	0.0479869	0.0479869	0.0479869	0.0479869	0.0479869	0.0479869
Circular553	0.0479869	0.0479869	0.0479869	0.0479869	0.0479869	0.0479869	0.0479869	0.0479869	0.0479869	0.0479869
Circular554	0.0479869	0.0479869	0.0479869	0.0479869	0.0479869	0.0479869	0.0479869	0.0479869	0.0479869	0.0479869
Circular555	0.0479869	0.0479869	0.0479869	0.0479869	0.0479869	0.0479869	0.0479869	0.0479869	0.0479869	0.0479869
Circular528	0.0479869	0.0479869	0.0479869	0.0479869	0.0479869	0.0479869	0.0479869	0.0479869	0.0479869	0.0479869
Circular526	0.0479869	0.0479869	0.0479869	0.0479869	0.0479869	0.0479869	0.0479869	0.0479869	0.0479869	0.0479869
Circular621	0.0479869	0.0479869	0.0479869	0.0479869	0.0479869	0.0479869	0.0479869	0.0479869	0.0479869	0.0479869
Circular525	0.0479869	0.0479869	0.0479869	0.0479869	0.0479869	0.0479869	0.0479869	0.0479869	0.0479869	0.0479869
Circular498	0.0479869	0.0479869	0.0479869	0.0479869	0.0479869	0.0479869	0.0479869	0.0479869	0.0479869	0.0479869
Circular499	0.0479869	0.0479869	0.0479869	0.0479869	0.0479869	0.0479869	0.0479869	0.0479869	0.0479869	0.0479869
Circular500	0.0479869	0.0479869	0.0479869	0.0479869	0.0479869	0.0479869	0.0479869	0.0479869	0.0479869	0.0479869
Circular501	0.0479869	0.0479869	0.0479869	0.0479869	0.0479869	0.0479869	0.0479869	0.0479869	0.0479869	0.0479869
Circular502	0.0479869	0.0479869	0.0479869	0.0479869	0.0479869	0.0479869	0.0479869	0.0479869	0.0479869	0.0479869
Circular503	0.0479869	0.0479869	0.0479869	0.0479869	0.0479869	0.0479869	0.0479869	0.0479869	0.0479869	0.0479869
Circular504	0.0479869	0.0479869	0.0479869	0.0479869	0.0479869	0.0479869	0.0479869	0.0479869	0.0479869	0.0479869
Circular505	0.0479869	0.0479869	0.0479869	0.0479869	0.0479869	0.0479869	0.0479869	0.0479869	0.0479869	0.0479869
Circular506	0.0479869	0.0479869	0.0479869	0.0479869	0.0479869	0.0479869	0.0479869	0.0479869	0.0479869	0.0479869
Circular507	0.0479869	0.0479869	0.0479869	0.0479869	0.0479869	0.0479869	0.0479869	0.0479869	0.0479869	0.0479869
Circular508	0.0479869	0.0479869	0.0479869	0.0479869	0.0479869	0.0479869	0.0479869	0.0479869	0.0479869	0.0479869
Circular509	0.0479869	0.0479869	0.0479869	0.0479869	0.0479869	0.0479869	0.0479869	0.0479869	0.0479869	0.0479869
Circular510	0.0479869	0.0479869	0.0479869	0.0479869	0.0479869	0.0479869	0.0479869	0.0479869	0.0479869	0.0479869
Circular511	0.0479869	0.0479869	0.0479869	0.0479869	0.0479869	0.0479869	0.0479869	0.0479869	0.0479869	0.0479869
Circular512	0.0479869	0.0479869	0.0479869	0.0479869	0.0479869	0.0479869	0.0479869	0.0479869	0.0479869	0.0479869
Circular513	0.0479869	0.0479869	0.0479869	0.0479869	0.0479869	0.0479869	0.0479869	0.0479869	0.0479869	0.0479869
Circular514	0.0479869	0.0479869	0.0479869	0.0479869	0.0479869	0.0479869	0.0479869	0.0479869	0.0479869	0.0479869
Circular515	0.0479869	0.0479869	0.0479869	0.0479869	0.0479869	0.0479869	0.0479869	0.0479869	0.0479869	0.0479869
Circular516	0.0479869	0.0479869	0.0479869	0.0479869	0.0479869	0.0479869	0.0479869	0.0479869	0.0479869	0.0479869
Circular517	0.0479869	0.0479869	0.0479869	0.0479869	0.0479869	0.0479869	0.0479869	0.0479869	0.0479869	0.0479869
Circular518	0.0479869	0.0479869	0.0479869	0.0479869	0.0479869	0.0479869	0.0479869	0.0479869	0.0479869	0.0479869
Circular519	0.0479869	0.0479869	0.0479869	0.0479869	0.0479869	0.0479869	0.0479869	0.0479869	0.0479869	0.0479869
Circular520	0.0479869	0.0479869	0.0479869	0.0479869	0.0479869	0.0479869	0.0479869	0.0479869	0.0479869	0.0479869
Circular521	0.0479869	0.0479869	0.0479869	0.0479869	0.0479869	0.0479869	0.0479869	0.0479869	0.0479869	0.0479869
Circular522	0.0479869	0.0479869	0.0479869	0.0479869	0.0479869	0.0479869	0.0479869	0.0479869	0.0479869	0.0479869
Circular523	0.0479869	0.0479869	0.0479869	0.0479869	0.0479869	0.0479869	0.0479869	0.0479869	0.0479869	0.0479869
Circular524	0.0479869	0.0479869	0.0479869	0.0479869	0.0479869	0.0479869	0.0479869	0.0479869	0.0479869	0.0479869
Circular557	0.0479869	0.0479869	0.0479869	0.0479869	0.0479869	0.0479869	0.0479869	0.0479869	0.0479869	0.0479869
Circular558	0.0479869	0.0479869	0.0479869	0.0479869	0.0479869	0.0479869	0.0479869	0.0479869	0.0479869	0.0479869
Circular559	0.0479869	0.0479869	0.0479869	0.0479869	0.0479869	0.0479869	0.0479869	0.0479869	0.0479869	0.0479869
Circular560	0.0479869	0.0479869	0.0479869	0.0479869	0.0479869	0.0479869	0.0479869	0.0479869	0.0479869	0.0479869
Circular593	0.0479869	0.0479869	0.0479869	0.0479869	0.0479869	0.0479869	0.0479869	0.0479869	0.0479869	0.0479869
Circular594	0.0479869	0.0479869	0.0479869	0.0479869	0.0479869	0.0479869	0.0479869	0.0479869	0.0479869	0.0479869
Circular595	0.0479869	0.0479869	0.0479869	0.0479869	0.0479869	0.0479869	0.0479869	0.0479869	0.0479869	0.0479869
Circular596	0.0479869	0.0479869	0.0479869	0.0479869	0.0479869	0.0479869	0.0479869	0.0479869	0.0479869	0.0479869
Circular597	0.0479869	0.0479869	0.0479869	0.0479869	0.0479869	0.0479869	0.0479869	0.0479869	0.0479869	0.0479869
Circular598	0.0479869	0.0479869	0.0479869	0.0479869	0.0479869	0.0479869	0.0479869	0.0479869	0.0479869	0.0479869
Circular599	0.0479869	0.0479869	0.0479869	0.0479869	0.0479869	0.0479869	0.0479869	0.0479869	0.0479869	0.0479869
Circular600	0.0479869	0.0479869	0.0479869	0.0479869	0.0479869	0.0479869	0.0479869	0.0479869	0.0479869	0.0479869
Circular601	0.0479869	0.0479869	0.0479869	0.0479869	0.0479869	0.0479869	0.0479869	0.0479869	0.0479869	0.0479869
Circular602	0.0479869	0.0479869	0.0479869	0.0479869	0.0479869	0.0479869	0.0479869	0.0479869	0.0479869	0.0479869
Circular603	0.0479869	0.0479869	0.0479869	0.0479869	0.0479869	0.0479869	0.0479869	0.0479869	0.0479869	0.0479869
Circular604	0.0479869	0.0479869	0.0479869	0.0479869	0.0479869	0.0479869	0.0479869	0.0479869	0.0479869	0.0479869
Circular605	0.0479869	0.0479869	0.0479869	0.0479869	0.0479869	0.0479869	0.0479869	0.0479869	0.0479869	0.0479869
Circular606	0.0479869	0.0479869	0.0479869	0.0479869	0.0479869	0.0479869	0.0479869	0.0479869	0.0479869	0.0479869
Circular607	0.0479869	0.0479869	0.0479869	0.0479869	0.0479869	0.0479869	0.0479869	0.0479869	0.0479869	0.0479869
Circular608	0.0479869	0.0479869	0.0479869	0.0479869	0.0479869	0.0479869	0.0479869	0.0479869	0.0479869	0.0479869
Circular609	0.0479869	0.0479869	0.0479869	0.0479869	0.0479869	0.0479869	0.0479869	0.0479869	0.0479869	0.0479869
Circular610	0.0479869	0.0479869	0.0479869	0.0479869	0.0479869	0.0479869	0.0479869	0.0479869	0.0479869	0.0479869
Circular611	0.0479869	0.0479869	0.0479869	0.0479869	0.0479869	0.0479869	0.0479869	0.0479869	0.0479869	0.0479869
Circular612	0.0479869	0.0479869	0.0479869	0.0479869	0.0479869	0.0479869	0.0479869	0.0479869	0.0479869	0.0479869
Circular613	0.0479869	0.0479869	0.0479869	0.0479869	0.0479869	0.0479869	0.0479869	0.0479869	0.0479869	0.0479869
Circular614	0.0479869	0.0479869	0.0479869	0.0479869	0.0479869	0.0479869	0.0479869	0.0479869	0.0479869	0.0479869
Circular615	0.0479869	0.0479869	0.0479869	0.0479869	0.0479869	0.0479869	0.0479869	0.0479869	0.0479869	0.0479869
Circular616	0.0479869	0.0479869	0.0479869	0.0479869	0.0479869	0.0479869	0.0479869	0.0479869	0.0479869	0.0479869
Circular617	0.0479869	0.0479869	0.0479869	0.0479869	0.0479869	0.0479869	0.0479869	0.0479869	0.0479869	0.0479869
Circular618	0.0479869	0.0479869	0.0479869	0.0479869	0.0479869	0.0479869	0.0479869	0.0479869	0.0479869	0.0479869
Circular619	0.0479869	0.0479869	0.0479869	0.0479869	0.0479869	0.0479869	0.0479869	0.0479869	0.0479869	0.0479869
Circular592	0.0479869	0.0479869	0.0479869	0.0479869	0.0479869	0.0479869	0.0479869	0.0479869	0.0479869	0.0479869
Circular591	0.0479869	0.0479869	0.0479869	0.0479869	0.0479869	0.0479869	0.0479869	0.0479869	0.0479869	0.0479869
Circular590	0.0479869	0.0479869	0.0479869	0.0479869	0.0479869	0.0479869	0.0479869	0.0479869	0.0479869	0.0479869
Circular575	0.0479869	0.0479869	0.0479869	0.0479869	0.0479869	0.0479869	0.0479869	0.0479869	0.0479869	0.0479869
Circular562	0.0479869	0.0479869	0.0479869	0.0479869	0.0479869	0.0479869	0.0479869	0.0479869	0.0479869	0.0479869
Circular563	0.0479869	0.0479869	0.0479869	0.0479869	0.0479869	0.0479869	0.0479869	0.0479869	0.0479869	0.0479869
Circular564	0.0479869	0.0479869	0.0479869	0.0479869	0.0479869	0.0479869	0.0479869	0.0479869	0.0479869	0.0479869
Circular565	0.0479869	0.0479869	0.0479869	0.0479869	0.0479869	0.0479869	0.0479869	0.0479869	0.0479869	0.0479869
Circular566	0.0479869	0.0479869	0.0479869	0.0479869	0.0479869	0.0479869	0.0479869	0.0479869	0.0479869	0.0479869
Circular567	0.0479869	0.0479869	0.0479869	0.0479869	0.0479869	0.0479869	0.0479869	0.0479869	0.0479869	0.0479869
Circular568	0.0479869	0.0479869	0.0479869	0.0479869	0.0479869	0.0479869	0.0479869	0.0479869	0.0479869	0.0479869
Circular569	0.0479869	0.0479869	0.0479869	0.0479869	0.0479869	0.0479869	0.0479869	0.0479869	0.0479869	0.0479869
Circular570	0.0479869	0.0479869	0.0479869	0.0479869	0.0479869	0.0479869	0.0479869	0.0479869	0.0479869	0.0479869
Circular571	0.0479869	0.0479869	0.0479869	0.0479869	0.0479869	0.0479869	0.0479869	0.0479869	0.0479869	0.0479869
Circular572	0.0479869	0.0479869	0.0479869	0.0479869	0.0479869	0.0479869	0.0479869	0.0479869	0.0479869	0.0479869
Circular574	0.0479869	0.0479869	0.0479869	0.0479869	0.0479869	0.0479869	0.0479869	0.0479869	0.0479869	0.0479869
Circular576	0.0479869	0.0479869	0.0479869	0.0479869	0.0479869	0.0479869	0.0479869	0.0479869	0.0479869	0.0479869
Circular589	0.0479869	0.0479869	0.0479869	0.0479869	0.0479869	0.0479869	0.0479869	0.0479869	0.0479869	0.0479869
Circular577	0.0479869	0.0479869	0.0479869	0.0479869	0.0479869	0.0479869	0.0479869	0.0479869	0.0479869	0.0479869
Circular578	0.0479869	0.0479869	0.0479869	0.0479869	0.0479869	0.0479869	0.0479869	0.0479869	0.0479869	0.0479869
Circular579	0.0479869	0.0479869	0.0479869	0.0479869	0.0479869	0.0479869	0.0479869	0.0479869	0.0479869	0.0479869
Circular580	0.0479869	0.0479869	0.0479869	0.0479869	0.0479869	0.0479869	0.0479869	0.0479869	0.0479869	0.0479869
Circular581	0.0479869	0.0479869	0.0479869	0.0479869	0.0479869	0.0479869	0.0479869	0.0479869	0.0479869	0.0479869
Circular582	0.0479869	0.0479869	0.0479869	0.0479869	0.0479869	0.0479869	0.0479869	0.0479869	0.0479869	0.0479869
Circular583	0.0479869	0.0479869	0.0479869	0.0479869	0.0479869	0.0479869	0.0479869	0.0479869	0.0479869	0.0479869
Circular584	0.0479869	0.0479869	0.0479869	0.0479869	0.0479869	0.0479869	0.0479869	0.0479869	0.0479869	0.0479869
Circular585	0.0479869	0.0479869	0.0479869	0.0479869	0.0479869	0.0479869	0.0479869	0.0479869	0.0479869	0.0479869
Circular586	0.0479869	0.0479869	0.0479869	0.0479869	0.0479869	0.0479869	0.0479869	0.0479869	0.0479869	0.0479869
Circular587	0.0479869	0.0479869	0.0479869	0.0479869	0.0479869	0.0479869	0.0479869	0.0479869	0.0479869	0.0479869
Circular588	0.0479869	0.0479869	0.0479869	0.0479869	0.0479869	0.0479869	0.0479869	0.0479869	0.0479869	0.0479869
Circular497	0.0479869	0.0479869	0.0479869	0.0479869	0.0479869	0.0479869	0.0479869	0.0479869	0.0479869	0.0479869
Circular496	0.0479869	0.0479869	0.0479869	0.0479869	0.0479869	0.0479869	0.0479869	0.0479869	0.0479869	0.0479869
Circular495	0.0479869	0.0479869	0.0479869	0.0479869	0.0479869	0.0479869	0.0479869	0.0479869	0.0479869	0.0479869
Circular430	0.0479869	0.0479869	0.0479869	0.0479869	0.0479869	0.0479869	0.0479869	0.0479869	0.0479869	0.0479869
Circular402	0.0479869	0.0479869	0.0479869	0.0479869	0.0479869	0.0479869	0.0479869	0.0479869	0.0479869	0.0479869
Circular403	0.0479869	0.0479869	0.0479869	0.0479869	0.0479869	0.0479869	0.0479869	0.0479869	0.0479869	0.0479869
Circular404	0.0479869	0.0479869	0.0479869	0.0479869	0.0479869	0.0479869	0.0479869	0.0479869	0.0479869	0.0479869
Circular405	0.0479869	0.0479869	0.0479869	0.0479869	0.0479869	0.0479869	0.0479869	0.0479869	0.0479869	0.0479869
Circular406	0.0479869	0.0479869	0.0479869	0.0479869	0.0479869	0.0479869	0.0479869	0.0479869	0.0479869	0.0479869
Circular407	0.0479869	0.0479869	0.0479869	0.0479869	0.0479869	0.0479869	0.0479869	0.0479869	0.0479869	0.0479869
Circular408	0.0479869	0.0479869	0.0479869	0.0479869	0.0479869	0.0479869	0.0479869	0.0479869	0.0479869	0.0479869
Circular409	0.0479869	0.0479869	0.0479869	0.0479869	0.0479869	0.0479869	0.0479869	0.0479869	0.0479869	0.0479869
Circular410	0.0479869	0.0479869	0.0479869	0.0479869	0.0479869	0.0479869	0.0479869	0.0479869	0.0479869	0.0479869
Circular411	0.0479869	0.0479869	0.0479869	0.0479869	0.0479869	0.0479869	0.0479869	0.0479869	0.0479869	0.0479869
Circular412	0.0479869	0.0479869	0.0479869	0.0479869	0.0479869	0.0479869	0.0479869	0.0479869	0.0479869	0.0479869
Circular413	0.0479869	0.0479869	0.0479869	0.0479869	0.0479869	0.0479869	0.0479869	0.0479869	0.0479869	0.0479869
Circular414	0.0479869	0.0479869	0.0479869	0.0479869	0.0479869	0.0479869	0.0479869	0.0479869	0.0479869	0.0479869
Circular415	0.0479869	0.0479869	0.0479869	0.0479869	0.0479869	0.0479869	0.0479869	0.0479869	0.0479869	0.0479869
Circular416	0.0479869	0.0479869	0.0479869	0.0479869	0.0479869	0.0479869	0.0479869	0.0479869	0.0479869	0.0479869
Circular417	0.0479869	0.0479869	0.0479869	0.0479869	0.0479869	0.0479869	0.0479869	0.0479869	0.0479869	0.0479869
Circular418	0.0479869	0.0479869	0.0479869	0.0479869	0.0479869	0.0479869	0.0479869	0.0479869	0.0479869	0.0479869
Circular419	0.0479869	0.0479869	0.0479869	0.0479869	0.0479869	0.0479869	0.0479869	0.0479869	0.0479869	0.0479869
Circular420	0.0479869	0.0479869	0.0479869	0.0479869	0.0479869	0.0479869	0.0479869	0.0479869	0.0479869	0.0479869
Circular421	0.0479869	0.0479869	0.0479869	0.0479869	0.0479869	0.0479869	0.0479869	0.0479869	0.0479869	0.0479869
Circular422	0.0479869	0.0479869	0.0479869	0.0479869	0.0479869	0.0479869	0.0479869	0.0479869	0.0479869	0.0479869
Circular423	0.0479869	0.0479869	0.0479869	0.0479869	0.0479869	0.0479869	0.0479869	0.0479869	0.0479869	0.0479869
Circular424	0.0479869	0.0479869	0.0479869	0.0479869	0.0479869	0.0479869	0.0479869	0.0479869	0.0479869	0.0479869
Circular425	0.0479869	0.0479869	0.0479869	0.0479869	0.0479869	0.0479869	0.0479869	0.0479869	0.0479869	0.0479869
Circular426	0.0479869	0.0479869	0.0479869	0.0479869	0.0479869	0.0479869	0.0479869	0.0479869	0.0479869	0.0479869
Circular427	0.0479869	0.0479869	0.0479869	0.0479869	0.0479869	0.0479869	0.0479869	0.0479869	0.0479869	0.0479869
Circular428	0.0479869	0.0479869	0.0479869	0.0479869	0.0479869	0.0479869	0.0479869	0.0479869	0.0479869	0.0479869
Circular401	0.0479869	0.0479869	0.0479869	0.0479869	0.0479869	0.0479869	0.0479869	0.0479869	0.0479869	0.0479869
Circular400	0.0479869	0.0479869	0.0479869	0.0479869	0.0479869	0.0479869	0.0479869	0.0479869	0.0479869	0.0479869
Circular399	0.0479869	0.0479869	0.0479869	0.0479869	0.0479869	0.0479869	0.0479869	0.0479869	0.0479869	0.0479869
Circular383	0.0479869	0.0479869	0.0479869	0.0479869	0.0479869	0.0479869	0.0479869	0.0479869	0.0479869	0.0479869
Circular370	0.0479869	0.0479869	0.0479869	0.0479869	0.0479869	0.0479869	0.0479869	0.0479869	0.0479869	0.0479869
Circular371	0.0479869	0.0479869	0.0479869	0.0479869	0.0479869	0.0479869	0.0479869	0.0479869	0.0479869	0.0479869
Circular372	0.0479869	0.0479869	0.0479869	0.0479869	0.0479869	0.0479869	0.0479869	0.0479869	0.0479869	0.0479869
Circular373	0.0479869	0.0479869	0.0479869	0.0479869	0.0479869	0.0479869	0.0479869	0.0479869	0.0479869	0.0479869
Circular374	0.0479869	0.0479869	0.0479869	0.0479869	0.0479869	0.0479869	0.0479869	0.0479869	0.0479869	0.0479869
Circular375	0.0479869	0.0479869	0.0479869	0.0479869	0.0479869	0.0479869	0.0479869	0.0479869	0.0479869	0.0479869
Circular376	0.0479869	0.0479869	0.0479869	0.0479869	0.0479869	0.0479869	0.0479869	0.0479869	0.0479869	0.0479869
Circular377	0.0479869	0.0479869	0.0479869	0.0479869	0.0479869	0.0479869	0.0479869	0.0479869	0.0479869	0.0479869
Circular379	0.0479869	0.0479869	0.0479869	0.0479869	0.0479869	0.0479869	0.0479869	0.0479869	0.0479869	0.0479869
Circular380	0.0479869	0.0479869	0.0479869	0.0479869	0.0479869	0.0479869	0.0479869	0.0479869	0.0479869	0.0479869
Circular381	0.0479869	0.0479869	0.0479869	0.0479869	0.0479869	0.0479869	0.0479869	0.0479869	0.0479869	0.0479869
Circular382	0.0479869	0.0479869	0.0479869	0.0479869	0.0479869	0.0479869	0.0479869	0.0479869	0.0479869	0.0479869
Circular384	0.0479869	0.0479869	0.0479869	0.0479869	0.0479869	0.0479869	0.0479869	0.0479869	0.0479869	0.0479869
Circular398	0.0479869	0.0479869	0.0479869	0.0479869	0.0479869	0.0479869	0.0479869	0.0479869	0.0479869	0.0479869
Circular385	0.0479869	0.0479869	0.0479869	0.0479869	0.0479869	0.0479869	0.0479869	0.0479869	0.0479869	0.0479869
Circular386	0.0479869	0.0479869	0.0479869	0.0479869	0.0479869	0.0479869	0.0479869	0.0479869	0.0479869	0.0479869
Circular387	0.0479869	0.0479869	0.0479869	0.0479869	0.0479869	0.0479869	0.0479869	0.0479869	0.0479869	0.0479869
Circular388	0.0479869	0.0479869	0.0479869	0.0479869	0.0479869	0.0479869	0.0479869	0.0479869	0.0479869	0.0479869
Circular390	0.0479869	0.0479869	0.0479869	0.0479869	0.0479869	0.0479869	0.0479869	0.0479869	0.0479869	0.0479869
Circular391	0.0479869	0.0479869	0.0479869	0.0479869	0.0479869	0.0479869	0.0479869	0.0479869	0.0479869	0.0479869
Circular392	0.0479869	0.0479869	0.0479869	0.0479869	0.0479869	0.0479869	0.0479869	0.0479869	0.0479869	0.0479869
Circular393	0.0479869	0.0479869	0.0479869	0.0479869	0.0479869	0.0479869	0.0479869	0.0479869	0.0479869	0.0479869
Circular394	0.0479869	0.0479869	0.0479869	0.0479869	0.0479869	0.0479869	0.0479869	0.0479869	0.0479869	0.0479869
Circular395	0.0479869	0.0479869	0.0479869	0.0479869	0.0479869	0.0479869	0.0479869	0.0479869	0.0479869	0.0479869
Circular396	0.0479869	0.0479869	0.0479869	0.0479869	0.0479869	0.0479869	0.0479869	0.0479869	0.0479869	0.0479869
Circular397	0.0479869	0.0479869	0.0479869	0.0479869	0.0479869	0.0479869	0.0479869	0.0479869	0.0479869	0.0479869
Circular429	0.0479869	0.0479869	0.0479869	0.0479869	0.0479869	0.0479869	0.0479869	0.0479869	0.0479869	0.0479869
Circular431	0.0479869	0.0479869	0.0479869	0.0479869	0.0479869	0.0479869	0.0479869	0.0479869	0.0479869	0.0479869
Circular494	0.0479869	0.0479869	0.0479869	0.0479869	0.0479869	0.0479869	0.0479869	0.0479869	0.0479869	0.0479869
Circular432	0.0479869	0.0479869	0.0479869	0.0479869	0.0479869	0.0479869	0.0479869	0.0479869	0.0479869	0.0479869
Circular464	0.0479869	0.0479869	0.0479869	0.0479869	0.0479869	0.0479869	0.0479869	0.0479869	0.0479869	0.0479869
Circular465	0.0479869	0.0479869	0.0479869	0.0479869	0.0479869	0.0479869	0.0479869	0.0479869	0.0479869	0.0479869
Circular466	0.0479869	0.0479869	0.0479869	0.0479869	0.0479869	0.0479869	0.0479869	0.0479869	0.0479869	0.0479869
Circular467	0.0479869	0.0479869	0.0479869	0.0479869	0.0479869	0.0479869	0.0479869	0.0479869	0.0479869	0.0479869
Circular468	0.0479869	0.0479869	0.0479869	0.0479869	0.0479869	0.0479869	0.0479869	0.0479869	0.0479869	0.0479869
Circular469	0.0479869	0.0479869	0.0479869	0.0479869	0.0479869	0.0479869	0.0479869	0.0479869	0.0479869	0.0479869
Circular471	0.0479869	0.0479869	0.0479869	0.0479869	0.0479869	0.0479869	0.0479869	0.0479869	0.0479869	0.0479869
Circular472	0.0479869	0.0479869	0.0479869	0.0479869	0.0479869	0.0479869	0.0479869	0.0479869	0.0479869	0.0479869
Circular473	0.0479869	0.0479869	0.0479869	0.0479869	0.0479869	0.0479869	0.0479869	0.0479869	0.0479869	0.0479869
Circular474	0.0479869	0.0479869	0.0479869	0.0479869	0.0479869	0.0479869	0.0479869	0.0479869	0.0479869	0.0479869
Circular475	0.0479869	0.0479869	0.0479869	0.0479869	0.0479869	0.0479869	0.0479869	0.0479869	0.0479869	0.0479869
Circular476	0.0479869	0.0479869	0.0479869	0.0479869	0.0479869	0.0479869	0.0479869	0.0479869	0.0479869	0.0479869
Circular477	0.0479869	0.0479869	0.0479869	0.0479869	0.0479869	0.0479869	0.0479869	0.0479869	0.0479869	0.0479869
Circular478	0.0479869	0.0479869	0.0479869	0.0479869	0.0479869	0.0479869	0.0479869	0.0479869	0.0479869	0.0479869
Circular479	0.0479869	0.0479869	0.0479869	0.0479869	0.0479869	0.0479869	0.0479869	0.0479869	0.0479869	0.0479869
Circular480	0.0479869	0.0479869	0.0479869	0.0479869	0.0479869	0.0479869	0.0479869	0.0479869	0.0479869	0.0479869
Circular481	0.0479869	0.0479869	0.0479869	0.0479869	0.0479869	0.0479869	0.0479869	0.0479869	0.0479869	0.0479869
Circular482	0.0479869	0.0479869	0.0479869	0.0479869	0.0479869	0.0479869	0.0479869	0.0479869	0.0479869	0.0479869
Circular483	0.0479869	0.0479869	0.0479869	0.0479869	0.0479869	0.0479869	0.0479869	0.0479869	0.0479869	0.0479869
Circular484	0.0479869	0.0479869	0.0479869	0.0479869	0.0479869	0.0479869	0.0479869	0.0479869	0.0479869	0.0479869
Circular485	0.0479869	0.0479869	0.0479869	0.0479869	0.0479869	0.0479869	0.0479869	0.0479869	0.0479869	0.0479869
Circular487	0.0479869	0.0479869	0.0479869	0.0479869	0.0479869	0.0479869	0.0479869	0.0479869	0.0479869	0.0479869
Circular489	0.0479869	0.0479869	0.0479869	0.0479869	0.0479869	0.0479869	0.0479869	0.0479869	0.0479869	0.0479869
Circular490	0.0479869	0.0479869	0.0479869	0.0479869	0.0479869	0.0479869	0.0479869	0.0479869	0.0479869	0.0479869
Circular491	0.0479869	0.0479869	0.0479869	0.0479869	0.0479869	0.0479869	0.0479869	0.0479869	0.0479869	0.0479869
Circular492	0.0479869	0.0479869	0.0479869	0.0479869	0.0479869	0.0479869	0.0479869	0.0479869	0.0479869	0.0479869
Circular493	0.0479869	0.0479869	0.0479869	0.0479869	0.0479869	0.0479869	0.0479869	0.0479869	0.0479869	0.0479869
Circular463	0.0479869	0.0479869	0.0479869	0.0479869	0.0479869	0.0479869	0.0479869	0.0479869	0.0479869	0.0479869
Circular462	0.0479869	0.0479869	0.0479869	0.0479869	0.0479869	0.0479869	0.0479869	0.0479869	0.0479869	0.0479869
Circular461	0.0479869	0.0479869	0.0479869	0.0479869	0.0479869	0.0479869	0.0479869	0.0479869	0.0479869	0.0479869
Circular445	0.0479869	0.0479869	0.0479869	0.0479869	0.0479869	0.0479869	0.0479869	0.0479869	0.0479869	0.0479869
Circular433	0.0479869	0.0479869	0.0479869	0.0479869	0.0479869	0.0479869	0.0479869	0.0479869	0.0479869	0.0479869
Circular434	0.0479869	0.0479869	0.0479869	0.0479869	0.0479869	0.0479869	0.0479869	0.0479869	0.0479869	0.0479869
Circular435	0.0479869	0.0479869	0.0479869	0.0479869	0.0479869	0.0479869	0.0479869	0.0479869	0.0479869	0.0479869
Circular436	0.0479869	0.0479869	0.0479869	0.0479869	0.0479869	0.0479869	0.0479869	0.0479869	0.0479869	0.0479869
Circular437	0.0479869	0.0479869	0.0479869	0.0479869	0.0479869	0.0479869	0.0479869	0.0479869	0.0479869	0.0479869
Circular438	0.0479869	0.0479869	0.0479869	0.0479869	0.0479869	0.0479869	0.0479869	0.0479869	0.0479869	0.0479869
Circular439	0.0479869	0.0479869	0.0479869	0.0479869	0.0479869	0.0479869	0.0479869	0.0479869	0.0479869	0.0479869
Circular440	0.0479869	0.0479869	0.0479869	0.0479869	0.0479869	0.0479869	0.0479869	0.0479869	0.0479869	0.0479869
Circular441	0.0479869	0.0479869	0.0479869	0.0479869	0.0479869	0.0479869	0.0479869	0.0479869	0.0479869	0.0479869
Circular442	0.0479869	0.0479869	0.0479869	0.0479869	0.0479869	0.0479869	0.0479869	0.0479869	0.0479869	0.0479869
Circular443	0.0479869	0.0479869	0.0479869	0.0479869	0.0479869	0.0479869	0.0479869	0.0479869	0.0479869	0.0479869
Circular444	0.0479869	0.0479869	0.0479869	0.0479869	0.0479869	0.0479869	0.0479869	0.0479869	0.0479869	0.0479869
Circular446	0.0479869	0.0479869	0.0479869	0.0479869	0.0479869	0.0479869	0.0479869	0.0479869	0.0479869	0.0479869
Circular460	0.0479869	0.0479869	0.0479869	0.0479869	0.0479869	0.0479869	0.0479869	0.0479869	0.0479869	0.0479869
Circular447	0.0479869	0.0479869	0.0479869	0.0479869	0.0479869	0.0479869	0.0479869	0.0479869	0.0479869	0.0479869
Circular449	0.0479869	0.0479869	0.0479869	0.0479869	0.0479869	0.0479869	0.0479869	0.0479869	0.0479869	0.0479869
Circular450	0.0479869	0.0479869	0.0479869	0.0479869	0.0479869	0.0479869	0.0479869	0.0479869	0.0479869	0.0479869
Circular451	0.0479869	0.0479869	0.0479869	0.0479869	0.0479869	0.0479869	0.0479869	0.0479869	0.0479869	0.0479869
Circular452	0.0479869	0.0479869	0.0479869	0.0479869	0.0479869	0.0479869	0.0479869	0.0479869	0.0479869	0.0479869
Circular453	0.0479869	0.0479869	0.0479869	0.0479869	0.0479869	0.0479869	0.0479869	0.0479869	0.0479869	0.0479869
Circular454	0.0479869	0.0479869	0.0479869	0.0479869	0.0479869	0.0479869	0.0479869	0.0479869	0.0479869	0.0479869
Circular455	0.0479869	0.0479869	0.0479869	0.0479869	0.0479869	0.0479869	0.0479869	0.0479869	0.0479869	0.0479869
Circular456	0.0479869	0.0479869	0.0479869	0.0479869	0.0479869	0.0479869	0.0479869	0.0479869	0.0479869	0.0479869
Circular457	0.0479869	0.0479869	0.0479869	0.0479869	0.0479869	0.0479869	0.0479869	0.0479869	0.0479869	0.0479869
Circular458	0.0479869	0.0479869	0.0479869	0.0479869	0.0479869	0.0479869	0.0479869	0.0479869	0.0479869	0.0479869
Circular459	0.0479869	0.0479869	0.0479869	0.0479869	0.0479869	0.0479869	0.0479869	0.0479869	0.0479869	0.0479869
Circular620	0.0479869	0.0479869	0.0479869	0.0479869	0.0479869	0.0479869	0.0479869	0.0479869	0.0479869	0.0479869
Circular623	0.0479869	0.0479869	0.0479869	0.0479869	0.0479869	0.0479869	0.0479869	0.0479869	0.0479869	0.0479869
Circular884	0.0479869	0.0479869	0.0479869	0.0479869	0.0479869	0.0479869	0.0479869	0.0479869	0.0479869	0.0479869
Circular785	0.0479869	0.0479869	0.0479869	0.0479869	0.0479869	0.0479869	0.0479869	0.0479869	0.0479869	0.0479869
Circular787	0.0479869	0.0479869	0.0479869	0.0479869	0.0479869	0.0479869	0.0479869	0.0479869	0.0479869	0.0479869
Circular788	0.0479869	0.0479869	0.0479869	0.0479869	0.0479869	0.0479869	0.0479869	0.0479869	0.0479869	0.0479869
Circular789	0.0479869	0.0479869	0.0479869	0.0479869	0.0479869	0.0479869	0.0479869	0.0479869	0.0479869	0.0479869
Circular790	0.0479869	0.0479869	0.0479869	0.0479869	0.0479869	0.0479869	0.0479869	0.0479869	0.0479869	0.0479869
Circular791	0.0479869	0.0479869	0.0479869	0.0479869	0.0479869	0.0479869	0.0479869	0.0479869	0.0479869	0.0479869
Circular792	0.0479869	0.0479869	0.0479869	0.0479869	0.0479869	0.0479869	0.0479869	0.0479869	0.0479869	0.0479869
Circular793	0.0479869	0.0479869	0.0479869	0.0479869	0.0479869	0.0479869	0.0479869	0.0479869	0.0479869	0.0479869
Circular794	0.0479869	0.0479869	0.0479869	0.0479869	0.0479869	0.0479869	0.0479869	0.0479869	0.0479869	0.0479869
Circular796	0.0479869	0.0479869	0.0479869	0.0479869	0.0479869	0.0479869	0.0479869	0.0479869	0.0479869	0.0479869
Circular797	0.0479869	0.0479869	0.0479869	0.0479869	0.0479869	0.0479869	0.0479869	0.0479869	0.0479869	0.0479869
Circular798	0.0479869	0.0479869	0.0479869	0.0479869	0.0479869	0.0479869	0.0479869	0.0479869	0.0479869	0.0479869
Circular799	0.0479869	0.0479869	0.0479869	0.0479869	0.0479869	0.0479869	0.0479869	0.0479869	0.0479869	0.0479869
Circular800	0.0479869	0.0479869	0.0479869	0.0479869	0.0479869	0.0479869	0.0479869	0.0479869	0.0479869	0.0479869
Circular801	0.0479869	0.0479869	0.0479869	0.0479869	0.0479869	0.0479869	0.0479869	0.0479869	0.0479869	0.0479869
Circular802	0.0479869	0.0479869	0.0479869	0.0479869	0.0479869	0.0479869	0.0479869	0.0479869	0.0479869	0.0479869
Circular803	0.0479869	0.0479869	0.0479869	0.0479869	0.0479869	0.0479869	0.0479869	0.0479869	0.0479869	0.0479869
Circular804	0.0479869	0.0479869	0.0479869	0.0479869	0.0479869	0.0479869	0.0479869	0.0479869	0.0479869	0.0479869
Circular805	0.0479869	0.0479869	0.0479869	0.0479869	0.0479869	0.0479869	0.0479869	0.0479869	0.0479869	0.0479869
Circular806	0.0479869	0.0479869	0.0479869	0.0479869	0.0479869	0.0479869	0.0479869	0.0479869	0.0479869	0.0479869
Circular808	0.0479869	0.0479869	0.0479869	0.0479869	0.0479869	0.0479869	0.0479869	0.0479869	0.0479869	0.0479869
Circular809	0.0479869	0.0479869	0.0479869	0.0479869	0.0479869	0.0479869	0.0479869	0.0479869	0.0479869	0.0479869
Circular810	0.0479869	0.0479869	0.0479869	0.0479869	0.0479869	0.0479869	0.0479869	0.0479869	0.0479869	0.0479869
Circular811	0.0479869	0.0479869	0.0479869	0.0479869	0.0479869	0.0479869	0.0479869	0.0479869	0.0479869	0.0479869
Circular812	0.0479869	0.0479869	0.0479869	0.0479869	0.0479869	0.0479869	0.0479869	0.0479869	0.0479869	0.0479869
Circular813	0.0479869	0.0479869	0.0479869	0.0479869	0.0479869	0.0479869	0.0479869	0.0479869	0.0479869	0.0479869
Circular814	0.0479869	0.0479869	0.0479869	0.0479869	0.0479869	0.0479869	0.0479869	0.0479869	0.0479869	0.0479869
Circular815	0.0479869	0.0479869	0.0479869	0.0479869	0.0479869	0.0479869	0.0479869	0.0479869	0.0479869	0.0479869
Circular786	0.0479869	0.0479869	0.0479869	0.0479869	0.0479869	0.0479869	0.0479869	0.0479869	0.0479869	0.0479869
Circular784	0.0479869	0.0479869	0.0479869	0.0479869	0.0479869	0.0479869	0.0479869	0.0479869	0.0479869	0.0479869
Circular625	0.0479869	0.0479869	0.0479869	0.0479869	0.0479869	0.0479869	0.0479869	0.0479869	0.0479869	0.0479869
Circular783	0.0479869	0.0479869	0.0479869	0.0479869	0.0479869	0.0479869	0.0479869	0.0479869	0.0479869	0.0479869
Circular756	0.0479869	0.0479869	0.0479869	0.0479869	0.0479869	0.0479869	0.0479869	0.0479869	0.0479869	0.0479869
Circular757	0.0479869	0.0479869	0.0479869	0.0479869	0.0479869	0.0479869	0.0479869	0.0479869	0.0479869	0.0479869
Circular758	0.0479869	0.0479869	0.0479869	0.0479869	0.0479869	0.0479869	0.0479869	0.0479869	0.0479869	0.0479869
Circular759	0.0479869	0.0479869	0.0479869	0.0479869	0.0479869	0.0479869	0.0479869	0.0479869	0.0479869	0.0479869
Circular760	0.0479869	0.0479869	0.0479869	0.0479869	0.0479869	0.0479869	0.0479869	0.0479869	0.0479869	0.0479869
Circular761	0.0479869	0.0479869	0.0479869	0.0479869	0.0479869	0.0479869	0.0479869	0.0479869	0.0479869	0.0479869
Circular762	0.0479869	0.0479869	0.0479869	0.0479869	0.0479869	0.0479869	0.0479869	0.0479869	0.0479869	0.0479869
Circular763	0.0479869	0.0479869	0.0479869	0.0479869	0.0479869	0.0479869	0.0479869	0.0479869	0.0479869	0.0479869
Circular764	0.0479869	0.0479869	0.0479869	0.0479869	0.0479869	0.0479869	0.0479869	0.0479869	0.0479869	0.0479869
Circular765	0.0479869	0.0479869	0.0479869	0.0479869	0.0479869	0.0479869	0.0479869	0.0479869	0.0479869	0.0479869
Circular766	0.0479869	0.0479869	0.0479869	0.0479869	0.0479869	0.0479869	0.0479869	0.0479869	0.0479869	0.0479869
Circular767	0.0479869	0.0479869	0.0479869	0.0479869	0.0479869	0.0479869	0.0479869	0.0479869	0.0479869	0.0479869
Circular768	0.0479869	0.0479869	0.0479869	0.0479869	0.0479869	0.0479869	0.0479869	0.0479869	0.0479869	0.0479869
Circular769	0.0479869	0.0479869	0.0479869	0.0479869	0.0479869	0.0479869	0.0479869	0.0479869	0.0479869	0.0479869
Circular770	0.0479869	0.0479869	0.0479869	0.0479869	0.0479869	0.0479869	0.0479869	0.0479869	0.0479869	0.0479869
Circular771	0.0479869	0.0479869	0.0479869	0.0479869	0.0479869	0.0479869	0.0479869	0.0479869	0.0479869	0.0479869
Circular772	0.0479869	0.0479869	0.0479869	0.0479869	0.0479869	0.0479869	0.0479869	0.0479869	0.0479869	0.0479869
Circular773	0.0479869	0.0479869	0.0479869	0.0479869	0.0479869	0.0479869	0.0479869	0.0479869	0.0479869	0.0479869
Circular774	0.0479869	0.0479869	0.0479869	0.0479869	0.0479869	0.0479869	0.0479869	0.0479869	0.0479869	0.0479869
Circular775	0.0479869	0.0479869	0.0479869	0.0479869	0.0479869	0.0479869	0.0479869	0.0479869	0.0479869	0.0479869
Circular776	0.0479869	0.0479869	0.0479869	0.0479869	0.0479869	0.0479869	0.0479869	0.0479869	0.0479869	0.0479869
Circular777	0.0479869	0.0479869	0.0479869	0.0479869	0.0479869	0.0479869	0.0479869	0.0479869	0.0479869	0.0479869
Circular778	0.0479869	0.0479869	0.0479869	0.0479869	0.0479869	0.0479869	0.0479869	0.0479869	0.0479869	0.0479869
Circular779	0.0479869	0.0479869	0.0479869	0.0479869	0.0479869	0.0479869	0.0479869	0.0479869	0.0479869	0.0479869
Circular780	0.0479869	0.0479869	0.0479869	0.0479869	0.0479869	0.0479869	0.0479869	0.0479869	0.0479869	0.0479869
Circular781	0.0479869	0.0479869	0.0479869	0.0479869	0.0479869	0.0479869	0.0479869	0.0479869	0.0479869	0.0479869
Circular782	0.0479869	0.0479869	0.0479869	0.0479869	0.0479869	0.0479869	0.0479869	0.0479869	0.0479869	0.0479869
Circular816	0.0479869	0.0479869	0.0479869	0.0479869	0.0479869	0.0479869	0.0479869	0.0479869	0.0479869	0.0479869
Circular817	0.0479869	0.0479869	0.0479869	0.0479869	0.0479869	0.0479869	0.0479869	0.0479869	0.0479869	0.0479869
Circular818	0.0479869	0.0479869	0.0479869	0.0479869	0.0479869	0.0479869	0.0479869	0.0479869	0.0479869	0.0479869
Circular819	0.0479869	0.0479869	0.0479869	0.0479869	0.0479869	0.0479869	0.0479869	0.0479869	0.0479869	0.0479869
Circular853	0.0479869	0.0479869	0.0479869	0.0479869	0.0479869	0.0479869	0.0479869	0.0479869	0.0479869	0.0479869
Circular854	0.0479869	0.0479869	0.0479869	0.0479869	0.0479869	0.0479869	0.0479869	0.0479869	0.0479869	0.0479869
Circular855	0.0479869	0.0479869	0.0479869	0.0479869	0.0479869	0.0479869	0.0479869	0.0479869	0.0479869	0.0479869
Circular856	0.0479869	0.0479869	0.0479869	0.0479869	0.0479869	0.0479869	0.0479869	0.0479869	0.0479869	0.0479869
Circular857	0.0479869	0.0479869	0.0479869	0.0479869	0.0479869	0.0479869	0.0479869	0.0479869	0.0479869	0.0479869
Circular858	0.0479869	0.0479869	0.0479869	0.0479869	0.0479869	0.0479869	0.0479869	0.0479869	0.0479869	0.0479869
Circular859	0.0479869	0.0479869	0.0479869	0.0479869	0.0479869	0.0479869	0.0479869	0.0479869	0.0479869	0.0479869
Circular860	0.0479869	0.0479869	0.0479869	0.0479869	0.0479869	0.0479869	0.0479869	0.0479869	0.0479869	0.0479869
Circular861	0.0479869	0.0479869	0.0479869	0.0479869	0.0479869	0.0479869	0.0479869	0.0479869	0.0479869	0.0479869
Circular862	0.0479869	0.0479869	0.0479869	0.0479869	0.0479869	0.0479869	0.0479869	0.0479869	0.0479869	0.0479869
Circular863	0.0479869	0.0479869	0.0479869	0.0479869	0.0479869	0.0479869	0.0479869	0.0479869	0.0479869	0.0479869
Circular864	0.0479869	0.0479869	0.0479869	0.0479869	0.0479869	0.0479869	0.0479869	0.0479869	0.0479869	0.0479869
Circular865	0.0479869	0.0479869	0.0479869	0.0479869	0.0479869	0.0479869	0.0479869	0.0479869	0.0479869	0.0479869
Circular866	0.0479869	0.0479869	0.0479869	0.0479869	0.0479869	0.0479869	0.0479869	0.0479869	0.0479869	0.0479869
Circular867	0.0479869	0.0479869	0.0479869	0.0479869	0.0479869	0.0479869	0.0479869	0.0479869	0.0479869	0.0479869
Circular868	0.0479869	0.0479869	0.0479869	0.0479869	0.0479869	0.0479869	0.0479869	0.0479869	0.0479869	0.0479869
Circular869	0.0479869	0.0479869	0.0479869	0.0479869	0.0479869	0.0479869	0.0479869	0.0479869	0.0479869	0.0479869
Circular870	0.0479869	0.0479869	0.0479869	0.0479869	0.0479869	0.0479869	0.0479869	0.0479869	0.0479869	0.0479869
Circular871	0.0479869	0.0479869	0.0479869	0.0479869	0.0479869	0.0479869	0.0479869	0.0479869	0.0479869	0.0479869
Circular872	0.0479869	0.0479869	0.0479869	0.0479869	0.0479869	0.0479869	0.0479869	0.0479869	0.0479869	0.0479869
Circular873	0.0479869	0.0479869	0.0479869	0.0479869	0.0479869	0.0479869	0.0479869	0.0479869	0.0479869	0.0479869
Circular874	0.0479869	0.0479869	0.0479869	0.0479869	0.0479869	0.0479869	0.0479869	0.0479869	0.0479869	0.0479869
Circular876	0.0479869	0.0479869	0.0479869	0.0479869	0.0479869	0.0479869	0.0479869	0.0479869	0.0479869	0.0479869
Circular877	0.0479869	0.0479869	0.0479869	0.0479869	0.0479869	0.0479869	0.0479869	0.0479869	0.0479869	0.0479869
Circular878	0.0479869	0.0479869	0.0479869	0.0479869	0.0479869	0.0479869	0.0479869	0.0479869	0.0479869	0.0479869
Circular882	0.0479869	0.0479869	0.0479869	0.0479869	0.0479869	0.0479869	0.0479869	0.0479869	0.0479869	0.0479869
Circular883	0.0479869	0.0479869	0.0479869	0.0479869	0.0479869	0.0479869	0.0479869	0.0479869	0.0479869	0.0479869
Circular852	0.0479869	0.0479869	0.0479869	0.0479869	0.0479869	0.0479869	0.0479869	0.0479869	0.0479869	0.0479869
Circular851	0.0479869	0.0479869	0.0479869	0.0479869	0.0479869	0.0479869	0.0479869	0.0479869	0.0479869	0.0479869
Circular850	0.0479869	0.0479869	0.0479869	0.0479869	0.0479869	0.0479869	0.0479869	0.0479869	0.0479869	0.0479869
Circular832	0.0479869	0.0479869	0.0479869	0.0479869	0.0479869	0.0479869	0.0479869	0.0479869	0.0479869	0.0479869
Circular820	0.0479869	0.0479869	0.0479869	0.0479869	0.0479869	0.0479869	0.0479869	0.0479869	0.0479869	0.0479869
Circular821	0.0479869	0.0479869	0.0479869	0.0479869	0.0479869	0.0479869	0.0479869	0.0479869	0.0479869	0.0479869
Circular822	0.0479869	0.0479869	0.0479869	0.0479869	0.0479869	0.0479869	0.0479869	0.0479869	0.0479869	0.0479869
Circular823	0.0479869	0.0479869	0.0479869	0.0479869	0.0479869	0.0479869	0.0479869	0.0479869	0.0479869	0.0479869
Circular824	0.0479869	0.0479869	0.0479869	0.0479869	0.0479869	0.0479869	0.0479869	0.0479869	0.0479869	0.0479869
Circular825	0.0479869	0.0479869	0.0479869	0.0479869	0.0479869	0.0479869	0.0479869	0.0479869	0.0479869	0.0479869
Circular826	0.0479869	0.0479869	0.0479869	0.0479869	0.0479869	0.0479869	0.0479869	0.0479869	0.0479869	0.0479869
Circular827	0.0479869	0.0479869	0.0479869	0.0479869	0.0479869	0.0479869	0.0479869	0.0479869	0.0479869	0.0479869
Circular828	0.0479869	0.0479869	0.0479869	0.0479869	0.0479869	0.0479869	0.0479869	0.0479869	0.0479869	0.0479869
Circular829	0.0479869	0.0479869	0.0479869	0.0479869	0.0479869	0.0479869	0.0479869	0.0479869	0.0479869	0.0479869
Circular830	0.0479869	0.0479869	0.0479869	0.0479869	0.0479869	0.0479869	0.0479869	0.0479869	0.0479869	0.0479869
Circular831	0.0479869	0.0479869	0.0479869	0.0479869	0.0479869	0.0479869	0.0479869	0.0479869	0.0479869	0.0479869
Circular833	0.0479869	0.0479869	0.0479869	0.0479869	0.0479869	0.0479869	0.0479869	0.0479869	0.0479869	0.0479869
Circular849	0.0479869	0.0479869	0.0479869	0.0479869	0.0479869	0.0479869	0.0479869	0.0479869	0.0479869	0.0479869
Circular834	0.0479869	0.0479869	0.0479869	0.0479869	0.0479869	0.0479869	0.0479869	0.0479869	0.0479869	0.0479869
Circular835	0.0479869	0.0479869	0.0479869	0.0479869	0.0479869	0.0479869	0.0479869	0.0479869	0.0479869	0.0479869
Circular836	0.0479869	0.0479869	0.0479869	0.0479869	0.0479869	0.0479869	0.0479869	0.0479869	0.0479869	0.0479869
Circular837	0.0479869	0.0479869	0.0479869	0.0479869	0.0479869	0.0479869	0.0479869	0.0479869	0.0479869	0.0479869
Circular838	0.0479869	0.0479869	0.0479869	0.0479869	0.0479869	0.0479869	0.0479869	0.0479869	0.0479869	0.0479869
Circular839	0.0479869	0.0479869	0.0479869	0.0479869	0.0479869	0.0479869	0.0479869	0.0479869	0.0479869	0.0479869
Circular840	0.0479869	0.0479869	0.0479869	0.0479869	0.0479869	0.0479869	0.0479869	0.0479869	0.0479869	0.0479869
Circular842	0.0479869	0.0479869	0.0479869	0.0479869	0.0479869	0.0479869	0.0479869	0.0479869	0.0479869	0.0479869
Circular845	0.0479869	0.0479869	0.0479869	0.0479869	0.0479869	0.0479869	0.0479869	0.0479869	0.0479869	0.0479869
Circular846	0.0479869	0.0479869	0.0479869	0.0479869	0.0479869	0.0479869	0.0479869	0.0479869	0.0479869	0.0479869
Circular847	0.0479869	0.0479869	0.0479869	0.0479869	0.0479869	0.0479869	0.0479869	0.0479869	0.0479869	0.0479869
Circular848	0.0479869	0.0479869	0.0479869	0.0479869	0.0479869	0.0479869	0.0479869	0.0479869	0.0479869	0.0479869
Circular755	0.0479869	0.0479869	0.0479869	0.0479869	0.0479869	0.0479869	0.0479869	0.0479869	0.0479869	0.0479869
Circular754	0.0479869	0.0479869	0.0479869	0.0479869	0.0479869	0.0479869	0.0479869	0.0479869	0.0479869	0.0479869
Circular753	0.0479869	0.0479869	0.0479869	0.0479869	0.0479869	0.0479869	0.0479869	0.0479869	0.0479869	0.0479869
Circular688	0.0479869	0.0479869	0.0479869	0.0479869	0.0479869	0.0479869	0.0479869	0.0479869	0.0479869	0.0479869
Circular659	0.0479869	0.0479869	0.0479869	0.0479869	0.0479869	0.0479869	0.0479869	0.0479869	0.0479869	0.0479869
Circular660	0.0479869	0.0479869	0.0479869	0.0479869	0.0479869	0.0479869	0.0479869	0.0479869	0.0479869	0.0479869
Circular661	0.0479869	0.0479869	0.0479869	0.0479869	0.0479869	0.0479869	0.0479869	0.0479869	0.0479869	0.0479869
Circular662	0.0479869	0.0479869	0.0479869	0.0479869	0.0479869	0.0479869	0.0479869	0.0479869	0.0479869	0.0479869
Circular663	0.0479869	0.0479869	0.0479869	0.0479869	0.0479869	0.0479869	0.0479869	0.0479869	0.0479869	0.0479869
Circular664	0.0479869	0.0479869	0.0479869	0.0479869	0.0479869	0.0479869	0.0479869	0.0479869	0.0479869	0.0479869
Circular665	0.0479869	0.0479869	0.0479869	0.0479869	0.0479869	0.0479869	0.0479869	0.0479869	0.0479869	0.0479869
Circular666	0.0479869	0.0479869	0.0479869	0.0479869	0.0479869	0.0479869	0.0479869	0.0479869	0.0479869	0.0479869
Circular667	0.0479869	0.0479869	0.0479869	0.0479869	0.0479869	0.0479869	0.0479869	0.0479869	0.0479869	0.0479869
Circular668	0.0479869	0.0479869	0.0479869	0.0479869	0.0479869	0.0479869	0.0479869	0.0479869	0.0479869	0.0479869
Circular669	0.0479869	0.0479869	0.0479869	0.0479869	0.0479869	0.0479869	0.0479869	0.0479869	0.0479869	0.0479869
Circular1232	0.0479869	0.0479869	0.0479869	0.0479869	0.0479869	0.0479869	0.0479869	0.0479869	0.0479869	0.0479869
Circular671	0.0479869	0.0479869	0.0479869	0.0479869	0.0479869	0.0479869	0.0479869	0.0479869	0.0479869	0.0479869
Circular672	0.0479869	0.0479869	0.0479869	0.0479869	0.0479869	0.0479869	0.0479869	0.0479869	0.0479869	0.0479869
Circular673	0.0479869	0.0479869	0.0479869	0.0479869	0.0479869	0.0479869	0.0479869	0.0479869	0.0479869	0.0479869
Circular674	0.0479869	0.0479869	0.0479869	0.0479869	0.0479869	0.0479869	0.0479869	0.0479869	0.0479869	0.0479869
Circular675	0.0479869	0.0479869	0.0479869	0.0479869	0.0479869	0.0479869	0.0479869	0.0479869	0.0479869	0.0479869
Circular676	0.0479869	0.0479869	0.0479869	0.0479869	0.0479869	0.0479869	0.0479869	0.0479869	0.0479869	0.0479869
Circular677	0.0479869	0.0479869	0.0479869	0.0479869	0.0479869	0.0479869	0.0479869	0.0479869	0.0479869	0.0479869
Circular678	0.0479869	0.0479869	0.0479869	0.0479869	0.0479869	0.0479869	0.0479869	0.0479869	0.0479869	0.0479869
Circular679	0.0479869	0.0479869	0.0479869	0.0479869	0.0479869	0.0479869	0.0479869	0.0479869	0.0479869	0.0479869
Circular681	0.0479869	0.0479869	0.0479869	0.0479869	0.0479869	0.0479869	0.0479869	0.0479869	0.0479869	0.0479869
Circular682	0.0479869	0.0479869	0.0479869	0.0479869	0.0479869	0.0479869	0.0479869	0.0479869	0.0479869	0.0479869
Circular683	0.0479869	0.0479869	0.0479869	0.0479869	0.0479869	0.0479869	0.0479869	0.0479869	0.0479869	0.0479869
Circular684	0.0479869	0.0479869	0.0479869	0.0479869	0.0479869	0.0479869	0.0479869	0.0479869	0.0479869	0.0479869
Circular685	0.0479869	0.0479869	0.0479869	0.0479869	0.0479869	0.0479869	0.0479869	0.0479869	0.0479869	0.0479869
Circular686	0.0479869	0.0479869	0.0479869	0.0479869	0.0479869	0.0479869	0.0479869	0.0479869	0.0479869	0.0479869
Circular657	0.0479869	0.0479869	0.0479869	0.0479869	0.0479869	0.0479869	0.0479869	0.0479869	0.0479869	0.0479869
Circular655	0.0479869	0.0479869	0.0479869	0.0479869	0.0479869	0.0479869	0.0479869	0.0479869	0.0479869	0.0479869
Circular654	0.0479869	0.0479869	0.0479869	0.0479869	0.0479869	0.0479869	0.0479869	0.0479869	0.0479869	0.0479869
Circular639	0.0479869	0.0479869	0.0479869	0.0479869	0.0479869	0.0479869	0.0479869	0.0479869	0.0479869	0.0479869
Circular626	0.0479869	0.0479869	0.0479869	0.0479869	0.0479869	0.0479869	0.0479869	0.0479869	0.0479869	0.0479869
Circular627	0.0479869	0.0479869	0.0479869	0.0479869	0.0479869	0.0479869	0.0479869	0.0479869	0.0479869	0.0479869
Circular628	0.0479869	0.0479869	0.0479869	0.0479869	0.0479869	0.0479869	0.0479869	0.0479869	0.0479869	0.0479869
Circular630	0.0479869	0.0479869	0.0479869	0.0479869	0.0479869	0.0479869	0.0479869	0.0479869	0.0479869	0.0479869
Circular631	0.0479869	0.0479869	0.0479869	0.0479869	0.0479869	0.0479869	0.0479869	0.0479869	0.0479869	0.0479869
Circular632	0.0479869	0.0479869	0.0479869	0.0479869	0.0479869	0.0479869	0.0479869	0.0479869	0.0479869	0.0479869
Circular633	0.0479869	0.0479869	0.0479869	0.0479869	0.0479869	0.0479869	0.0479869	0.0479869	0.0479869	0.0479869
Circular634	0.0479869	0.0479869	0.0479869	0.0479869	0.0479869	0.0479869	0.0479869	0.0479869	0.0479869	0.0479869
Circular635	0.0479869	0.0479869	0.0479869	0.0479869	0.0479869	0.0479869	0.0479869	0.0479869	0.0479869	0.0479869
Circular636	0.0479869	0.0479869	0.0479869	0.0479869	0.0479869	0.0479869	0.0479869	0.0479869	0.0479869	0.0479869
Circular637	0.0479869	0.0479869	0.0479869	0.0479869	0.0479869	0.0479869	0.0479869	0.0479869	0.0479869	0.0479869
Circular638	0.0479869	0.0479869	0.0479869	0.0479869	0.0479869	0.0479869	0.0479869	0.0479869	0.0479869	0.0479869
Circular640	0.0479869	0.0479869	0.0479869	0.0479869	0.0479869	0.0479869	0.0479869	0.0479869	0.0479869	0.0479869
Circular653	0.0479869	0.0479869	0.0479869	0.0479869	0.0479869	0.0479869	0.0479869	0.0479869	0.0479869	0.0479869
Circular641	0.0479869	0.0479869	0.0479869	0.0479869	0.0479869	0.0479869	0.0479869	0.0479869	0.0479869	0.0479869
Circular642	0.0479869	0.0479869	0.0479869	0.0479869	0.0479869	0.0479869	0.0479869	0.0479869	0.0479869	0.0479869
Circular643	0.0479869	0.0479869	0.0479869	0.0479869	0.0479869	0.0479869	0.0479869	0.0479869	0.0479869	0.0479869
Circular644	0.0479869	0.0479869	0.0479869	0.0479869	0.0479869	0.0479869	0.0479869	0.0479869	0.0479869	0.0479869
Circular645	0.0479869	0.0479869	0.0479869	0.0479869	0.0479869	0.0479869	0.0479869	0.0479869	0.0479869	0.0479869
Circular646	0.0479869	0.0479869	0.0479869	0.0479869	0.0479869	0.0479869	0.0479869	0.0479869	0.0479869	0.0479869
Circular647	0.0479869	0.0479869	0.0479869	0.0479869	0.0479869	0.0479869	0.0479869	0.0479869	0.0479869	0.0479869
Circular648	0.0479869	0.0479869	0.0479869	0.0479869	0.0479869	0.0479869	0.0479869	0.0479869	0.0479869	0.0479869
Circular649	0.0479869	0.0479869	0.0479869	0.0479869	0.0479869	0.0479869	0.0479869	0.0479869	0.0479869	0.0479869
Circular650	0.0479869	0.0479869	0.0479869	0.0479869	0.0479869	0.0479869	0.0479869	0.0479869	0.0479869	0.0479869
Circular651	0.0479869	0.0479869	0.0479869	0.0479869	0.0479869	0.0479869	0.0479869	0.0479869	0.0479869	0.0479869
Circular652	0.0479869	0.0479869	0.0479869	0.0479869	0.0479869	0.0479869	0.0479869	0.0479869	0.0479869	0.0479869
Circular687	0.0479869	0.0479869	0.0479869	0.0479869	0.0479869	0.0479869	0.0479869	0.0479869	0.0479869	0.0479869
Circular689	0.0479869	0.0479869	0.0479869	0.0479869	0.0479869	0.0479869	0.0479869	0.0479869	0.0479869	0.0479869
Circular752	0.0479869	0.0479869	0.0479869	0.0479869	0.0479869	0.0479869	0.0479869	0.0479869	0.0479869	0.0479869
Circular690	0.0479869	0.0479869	0.0479869	0.0479869	0.0479869	0.0479869	0.0479869	0.0479869	0.0479869	0.0479869
Circular723	0.0479869	0.0479869	0.0479869	0.0479869	0.0479869	0.0479869	0.0479869	0.0479869	0.0479869	0.0479869
Circular724	0.0479869	0.0479869	0.0479869	0.0479869	0.0479869	0.0479869	0.0479869	0.0479869	0.0479869	0.0479869
Circular725	0.0479869	0.0479869	0.0479869	0.0479869	0.0479869	0.0479869	0.0479869	0.0479869	0.0479869	0.0479869
Circular726	0.0479869	0.0479869	0.0479869	0.0479869	0.0479869	0.0479869	0.0479869	0.0479869	0.0479869	0.0479869
Circular727	0.0479869	0.0479869	0.0479869	0.0479869	0.0479869	0.0479869	0.0479869	0.0479869	0.0479869	0.0479869
Circular728	0.0479869	0.0479869	0.0479869	0.0479869	0.0479869	0.0479869	0.0479869	0.0479869	0.0479869	0.0479869
Circular729	0.0479869	0.0479869	0.0479869	0.0479869	0.0479869	0.0479869	0.0479869	0.0479869	0.0479869	0.0479869
Circular730	0.0479869	0.0479869	0.0479869	0.0479869	0.0479869	0.0479869	0.0479869	0.0479869	0.0479869	0.0479869
Circular731	0.0479869	0.0479869	0.0479869	0.0479869	0.0479869	0.0479869	0.0479869	0.0479869	0.0479869	0.0479869
Circular732	0.0479869	0.0479869	0.0479869	0.0479869	0.0479869	0.0479869	0.0479869	0.0479869	0.0479869	0.0479869
Circular733	0.0479869	0.0479869	0.0479869	0.0479869	0.0479869	0.0479869	0.0479869	0.0479869	0.0479869	0.0479869
Circular734	0.0479869	0.0479869	0.0479869	0.0479869	0.0479869	0.0479869	0.0479869	0.0479869	0.0479869	0.0479869
Circular735	0.0479869	0.0479869	0.0479869	0.0479869	0.0479869	0.0479869	0.0479869	0.0479869	0.0479869	0.0479869
Circular736	0.0479869	0.0479869	0.0479869	0.0479869	0.0479869	0.0479869	0.0479869	0.0479869	0.0479869	0.0479869
Circular737	0.0479869	0.0479869	0.0479869	0.0479869	0.0479869	0.0479869	0.0479869	0.0479869	0.0479869	0.0479869
Circular738	0.0479869	0.0479869	0.0479869	0.0479869	0.0479869	0.0479869	0.0479869	0.0479869	0.0479869	0.0479869
Circular740	0.0479869	0.0479869	0.0479869	0.0479869	0.0479869	0.0479869	0.0479869	0.0479869	0.0479869	0.0479869
Circular741	0.0479869	0.0479869	0.0479869	0.0479869	0.0479869	0.0479869	0.0479869	0.0479869	0.0479869	0.0479869
Circular742	0.0479869	0.0479869	0.0479869	0.0479869	0.0479869	0.0479869	0.0479869	0.0479869	0.0479869	0.0479869
Circular743	0.0479869	0.0479869	0.0479869	0.0479869	0.0479869	0.0479869	0.0479869	0.0479869	0.0479869	0.0479869
Circular744	0.0479869	0.0479869	0.0479869	0.0479869	0.0479869	0.0479869	0.0479869	0.0479869	0.0479869	0.0479869
Circular745	0.0479869	0.0479869	0.0479869	0.0479869	0.0479869	0.0479869	0.0479869	0.0479869	0.0479869	0.0479869
Circular746	0.0479869	0.0479869	0.0479869	0.0479869	0.0479869	0.0479869	0.0479869	0.0479869	0.0479869	0.0479869
Circular747	0.0479869	0.0479869	0.0479869	0.0479869	0.0479869	0.0479869	0.0479869	0.0479869	0.0479869	0.0479869
Circular748	0.0479869	0.0479869	0.0479869	0.0479869	0.0479869	0.0479869	0.0479869	0.0479869	0.0479869	0.0479869
Circular749	0.0479869	0.0479869	0.0479869	0.0479869	0.0479869	0.0479869	0.0479869	0.0479869	0.0479869	0.0479869
Circular751	0.0479869	0.0479869	0.0479869	0.0479869	0.0479869	0.0479869	0.0479869	0.0479869	0.0479869	0.0479869
Circular722	0.0479869	0.0479869	0.0479869	0.0479869	0.0479869	0.0479869	0.0479869	0.0479869	0.0479869	0.0479869
Circular721	0.0479869	0.0479869	0.0479869	0.0479869	0.0479869	0.0479869	0.0479869	0.0479869	0.0479869	0.0479869
Circular720	0.0479869	0.0479869	0.0479869	0.0479869	0.0479869	0.0479869	0.0479869	0.0479869	0.0479869	0.0479869
Circular705	0.0479869	0.0479869	0.0479869	0.0479869	0.0479869	0.0479869	0.0479869	0.0479869	0.0479869	0.0479869
Circular691	0.0479869	0.0479869	0.0479869	0.0479869	0.0479869	0.0479869	0.0479869	0.0479869	0.0479869	0.0479869
Circular692	0.0479869	0.0479869	0.0479869	0.0479869	0.0479869	0.0479869	0.0479869	0.0479869	0.0479869	0.0479869
Circular693	0.0479869	0.0479869	0.0479869	0.0479869	0.0479869	0.0479869	0.0479869	0.0479869	0.0479869	0.0479869
Circular694	0.0479869	0.0479869	0.0479869	0.0479869	0.0479869	0.0479869	0.0479869	0.0479869	0.0479869	0.0479869
Circular695	0.0479869	0.0479869	0.0479869	0.0479869	0.0479869	0.0479869	0.0479869	0.0479869	0.0479869	0.0479869
Circular696	0.0479869	0.0479869	0.0479869	0.0479869	0.0479869	0.0479869	0.0479869	0.0479869	0.0479869	0.0479869
Circular698	0.0479869	0.0479869	0.0479869	0.0479869	0.0479869	0.0479869	0.0479869	0.0479869	0.0479869	0.0479869
Circular700	0.0479869	0.0479869	0.0479869	0.0479869	0.0479869	0.0479869	0.0479869	0.0479869	0.0479869	0.0479869
Circular701	0.0479869	0.0479869	0.0479869	0.0479869	0.0479869	0.0479869	0.0479869	0.0479869	0.0479869	0.0479869
Circular702	0.0479869	0.0479869	0.0479869	0.0479869	0.0479869	0.0479869	0.0479869	0.0479869	0.0479869	0.0479869
Circular703	0.0479869	0.0479869	0.0479869	0.0479869	0.0479869	0.0479869	0.0479869	0.0479869	0.0479869	0.0479869
Circular704	0.0479869	0.0479869	0.0479869	0.0479869	0.0479869	0.0479869	0.0479869	0.0479869	0.0479869	0.0479869
Circular706	0.0479869	0.0479869	0.0479869	0.0479869	0.0479869	0.0479869	0.0479869	0.0479869	0.0479869	0.0479869
Circular719	0.0479869	0.0479869	0.0479869	0.0479869	0.0479869	0.0479869	0.0479869	0.0479869	0.0479869	0.0479869
Circular707	0.0479869	0.0479869	0.0479869	0.0479869	0.0479869	0.0479869	0.0479869	0.0479869	0.0479869	0.0479869
Circular708	0.0479869	0.0479869	0.0479869	0.0479869	0.0479869	0.0479869	0.0479869	0.0479869	0.0479869	0.0479869
Circular709	0.0479869	0.0479869	0.0479869	0.0479869	0.0479869	0.0479869	0.0479869	0.0479869	0.0479869	0.0479869
Circular710	0.0479869	0.0479869	0.0479869	0.0479869	0.0479869	0.0479869	0.0479869	0.0479869	0.0479869	0.0479869
Circular711	0.0479869	0.0479869	0.0479869	0.0479869	0.0479869	0.0479869	0.0479869	0.0479869	0.0479869	0.0479869
Circular712	0.0479869	0.0479869	0.0479869	0.0479869	0.0479869	0.0479869	0.0479869	0.0479869	0.0479869	0.0479869
Circular713	0.0479869	0.0479869	0.0479869	0.0479869	0.0479869	0.0479869	0.0479869	0.0479869	0.0479869	0.0479869
Circular714	0.0479869	0.0479869	0.0479869	0.0479869	0.0479869	0.0479869	0.0479869	0.0479869	0.0479869	0.0479869
Circular715	0.0479869	0.0479869	0.0479869	0.0479869	0.0479869	0.0479869	0.0479869	0.0479869	0.0479869	0.0479869
Circular716	0.0479869	0.0479869	0.0479869	0.0479869	0.0479869	0.0479869	0.0479869	0.0479869	0.0479869	0.0479869
Circular717	0.0479869	0.0479869	0.0479869	0.0479869	0.0479869	0.0479869	0.0479869	0.0479869	0.0479869	0.0479869
Circular718	0.0479869	0.0479869	0.0479869	0.0479869	0.0479869	0.0479869	0.0479869	0.0479869	0.0479869	0.0479869
Circular1231	0.0479869	0.0479869	0.0479869	0.0479869	0.0479869	0.0479869	0.0479869	0.0479869	0.0479869	0.0479869
Circular1528	0.0479869	0.0479869	0.0479869	0.0479869	0.0479869	0.0479869	0.0479869	0.0479869	0.0479869	0.0479869
Circular1233	0.0479869	0.0479869	0.0479869	0.0479869	0.0479869	0.0479869	0.0479869	0.0479869	0.0479869	0.0479869
Circular1878	0.0479869	0.0479869	0.0479869	0.0479869	0.0479869	0.0479869	0.0479869	0.0479869	0.0479869	0.0479869
Circular1880	0.0479869	0.0479869	0.0479869	0.0479869	0.0479869	0.0479869	0.0479869	0.0479869	0.0479869	0.0479869
Circular1881	0.0479869	0.0479869	0.0479869	0.0479869	0.0479869	0.0479869	0.0479869	0.0479869	0.0479869	0.0479869
Circular1882	0.0479869	0.0479869	0.0479869	0.0479869	0.0479869	0.0479869	0.0479869	0.0479869	0.0479869	0.0479869
Circular1883	0.0479869	0.0479869	0.0479869	0.0479869	0.0479869	0.0479869	0.0479869	0.0479869	0.0479869	0.0479869
Circular1884	0.0479869	0.0479869	0.0479869	0.0479869	0.0479869	0.0479869	0.0479869	0.0479869	0.0479869	0.0479869
Circular1885	0.0479869	0.0479869	0.0479869	0.0479869	0.0479869	0.0479869	0.0479869	0.0479869	0.0479869	0.0479869
Circular1886	0.0479869	0.0479869	0.0479869	0.0479869	0.0479869	0.0479869	0.0479869	0.0479869	0.0479869	0.0479869
Circular1887	0.0479869	0.0479869	0.0479869	0.0479869	0.0479869	0.0479869	0.0479869	0.0479869	0.0479869	0.0479869
Circular1888	0.0479869	0.0479869	0.0479869	0.0479869	0.0479869	0.0479869	0.0479869	0.0479869	0.0479869	0.0479869
Circular1889	0.0479869	0.0479869	0.0479869	0.0479869	0.0479869	0.0479869	0.0479869	0.0479869	0.0479869	0.0479869
Circular1890	0.0479869	0.0479869	0.0479869	0.0479869	0.0479869	0.0479869	0.0479869	0.0479869	0.0479869	0.0479869
Circular1891	0.0479869	0.0479869	0.0479869	0.0479869	0.0479869	0.0479869	0.0479869	0.0479869	0.0479869	0.0479869
Circular1892	0.0479869	0.0479869	0.0479869	0.0479869	0.0479869	0.0479869	0.0479869	0.0479869	0.0479869	0.0479869
Circular1893	0.0479869	0.0479869	0.0479869	0.0479869	0.0479869	0.0479869	0.0479869	0.0479869	0.0479869	0.0479869
Circular1894	0.0479869	0.0479869	0.0479869	0.0479869	0.0479869	0.0479869	0.0479869	0.0479869	0.0479869	0.0479869
Circular1895	0.0479869	0.0479869	0.0479869	0.0479869	0.0479869	0.0479869	0.0479869	0.0479869	0.0479869	0.0479869
Circular1896	0.0479869	0.0479869	0.0479869	0.0479869	0.0479869	0.0479869	0.0479869	0.0479869	0.0479869	0.0479869
Circular1897	0.0479869	0.0479869	0.0479869	0.0479869	0.0479869	0.0479869	0.0479869	0.0479869	0.0479869	0.0479869
Circular1898	0.0479869	0.0479869	0.0479869	0.0479869	0.0479869	0.0479869	0.0479869	0.0479869	0.0479869	0.0479869
Circular1899	0.0479869	0.0479869	0.0479869	0.0479869	0.0479869	0.0479869	0.0479869	0.0479869	0.0479869	0.0479869
Circular1900	0.0479869	0.0479869	0.0479869	0.0479869	0.0479869	0.0479869	0.0479869	0.0479869	0.0479869	0.0479869
Circular1901	0.0479869	0.0479869	0.0479869	0.0479869	0.0479869	0.0479869	0.0479869	0.0479869	0.0479869	0.0479869
Circular1902	0.0479869	0.0479869	0.0479869	0.0479869	0.0479869	0.0479869	0.0479869	0.0479869	0.0479869	0.0479869
Circular1903	0.0479869	0.0479869	0.0479869	0.0479869	0.0479869	0.0479869	0.0479869	0.0479869	0.0479869	0.0479869
Circular1904	0.0479869	0.0479869	0.0479869	0.0479869	0.0479869	0.0479869	0.0479869	0.0479869	0.0479869	0.0479869
Circular1879	0.0479869	0.0479869	0.0479869	0.0479869	0.0479869	0.0479869	0.0479869	0.0479869	0.0479869	0.0479869
Circular1877	0.0479869	0.0479869	0.0479869	0.0479869	0.0479869	0.0479869	0.0479869	0.0479869	0.0479869	0.0479869
Circular1907	0.0479869	0.0479869	0.0479869	0.0479869	0.0479869	0.0479869	0.0479869	0.0479869	0.0479869	0.0479869
Circular1876	0.0479869	0.0479869	0.0479869	0.0479869	0.0479869	0.0479869	0.0479869	0.0479869	0.0479869	0.0479869
Circular1847	0.0479869	0.0479869	0.0479869	0.0479869	0.0479869	0.0479869	0.0479869	0.0479869	0.0479869	0.0479869
Circular1848	0.0479869	0.0479869	0.0479869	0.0479869	0.0479869	0.0479869	0.0479869	0.0479869	0.0479869	0.0479869
Circular1849	0.0479869	0.0479869	0.0479869	0.0479869	0.0479869	0.0479869	0.0479869	0.0479869	0.0479869	0.0479869
Circular1850	0.0479869	0.0479869	0.0479869	0.0479869	0.0479869	0.0479869	0.0479869	0.0479869	0.0479869	0.0479869
Circular1851	0.0479869	0.0479869	0.0479869	0.0479869	0.0479869	0.0479869	0.0479869	0.0479869	0.0479869	0.0479869
Circular1852	0.0479869	0.0479869	0.0479869	0.0479869	0.0479869	0.0479869	0.0479869	0.0479869	0.0479869	0.0479869
Circular1854	0.0479869	0.0479869	0.0479869	0.0479869	0.0479869	0.0479869	0.0479869	0.0479869	0.0479869	0.0479869
Circular1856	0.0479869	0.0479869	0.0479869	0.0479869	0.0479869	0.0479869	0.0479869	0.0479869	0.0479869	0.0479869
Circular1857	0.0479869	0.0479869	0.0479869	0.0479869	0.0479869	0.0479869	0.0479869	0.0479869	0.0479869	0.0479869
Circular1858	0.0479869	0.0479869	0.0479869	0.0479869	0.0479869	0.0479869	0.0479869	0.0479869	0.0479869	0.0479869
Circular1859	0.0479869	0.0479869	0.0479869	0.0479869	0.0479869	0.0479869	0.0479869	0.0479869	0.0479869	0.0479869
Circular1861	0.0479869	0.0479869	0.0479869	0.0479869	0.0479869	0.0479869	0.0479869	0.0479869	0.0479869	0.0479869
Circular1862	0.0479869	0.0479869	0.0479869	0.0479869	0.0479869	0.0479869	0.0479869	0.0479869	0.0479869	0.0479869
Circular1863	0.0479869	0.0479869	0.0479869	0.0479869	0.0479869	0.0479869	0.0479869	0.0479869	0.0479869	0.0479869
Circular1864	0.0479869	0.0479869	0.0479869	0.0479869	0.0479869	0.0479869	0.0479869	0.0479869	0.0479869	0.0479869
Circular1865	0.0479869	0.0479869	0.0479869	0.0479869	0.0479869	0.0479869	0.0479869	0.0479869	0.0479869	0.0479869
Circular1867	0.0479869	0.0479869	0.0479869	0.0479869	0.0479869	0.0479869	0.0479869	0.0479869	0.0479869	0.0479869
Circular1868	0.0479869	0.0479869	0.0479869	0.0479869	0.0479869	0.0479869	0.0479869	0.0479869	0.0479869	0.0479869
Circular1869	0.0479869	0.0479869	0.0479869	0.0479869	0.0479869	0.0479869	0.0479869	0.0479869	0.0479869	0.0479869
Circular1870	0.0479869	0.0479869	0.0479869	0.0479869	0.0479869	0.0479869	0.0479869	0.0479869	0.0479869	0.0479869
Circular1871	0.0479869	0.0479869	0.0479869	0.0479869	0.0479869	0.0479869	0.0479869	0.0479869	0.0479869	0.0479869
Circular1872	0.0479869	0.0479869	0.0479869	0.0479869	0.0479869	0.0479869	0.0479869	0.0479869	0.0479869	0.0479869
Circular1873	0.0479869	0.0479869	0.0479869	0.0479869	0.0479869	0.0479869	0.0479869	0.0479869	0.0479869	0.0479869
Circular1874	0.0479869	0.0479869	0.0479869	0.0479869	0.0479869	0.0479869	0.0479869	0.0479869	0.0479869	0.0479869
Circular1875	0.0479869	0.0479869	0.0479869	0.0479869	0.0479869	0.0479869	0.0479869	0.0479869	0.0479869	0.0479869
Circular1905	0.0479869	0.0479869	0.0479869	0.0479869	0.0479869	0.0479869	0.0479869	0.0479869	0.0479869	0.0479869
Circular1908	0.0479869	0.0479869	0.0479869	0.0479869	0.0479869	0.0479869	0.0479869	0.0479869	0.0479869	0.0479869
Circular1845	0.0479869	0.0479869	0.0479869	0.0479869	0.0479869	0.0479869	0.0479869	0.0479869	0.0479869	0.0479869
Circular1938	0.0479869	0.0479869	0.0479869	0.0479869	0.0479869	0.0479869	0.0479869	0.0479869	0.0479869	0.0479869
Circular1940	0.0479869	0.0479869	0.0479869	0.0479869	0.0479869	0.0479869	0.0479869	0.0479869	0.0479869	0.0479869
Circular1941	0.0479869	0.0479869	0.0479869	0.0479869	0.0479869	0.0479869	0.0479869	0.0479869	0.0479869	0.0479869
Circular1942	0.0479869	0.0479869	0.0479869	0.0479869	0.0479869	0.0479869	0.0479869	0.0479869	0.0479869	0.0479869
Circular1943	0.0479869	0.0479869	0.0479869	0.0479869	0.0479869	0.0479869	0.0479869	0.0479869	0.0479869	0.0479869
Circular1944	0.0479869	0.0479869	0.0479869	0.0479869	0.0479869	0.0479869	0.0479869	0.0479869	0.0479869	0.0479869
Circular1945	0.0479869	0.0479869	0.0479869	0.0479869	0.0479869	0.0479869	0.0479869	0.0479869	0.0479869	0.0479869
Circular1946	0.0479869	0.0479869	0.0479869	0.0479869	0.0479869	0.0479869	0.0479869	0.0479869	0.0479869	0.0479869
Circular1947	0.0479869	0.0479869	0.0479869	0.0479869	0.0479869	0.0479869	0.0479869	0.0479869	0.0479869	0.0479869
Circular1948	0.0479869	0.0479869	0.0479869	0.0479869	0.0479869	0.0479869	0.0479869	0.0479869	0.0479869	0.0479869
Circular1949	0.0479869	0.0479869	0.0479869	0.0479869	0.0479869	0.0479869	0.0479869	0.0479869	0.0479869	0.0479869
Circular1950	0.0479869	0.0479869	0.0479869	0.0479869	0.0479869	0.0479869	0.0479869	0.0479869	0.0479869	0.0479869
Circular1951	0.0479869	0.0479869	0.0479869	0.0479869	0.0479869	0.0479869	0.0479869	0.0479869	0.0479869	0.0479869
Circular1952	0.0479869	0.0479869	0.0479869	0.0479869	0.0479869	0.0479869	0.0479869	0.0479869	0.0479869	0.0479869
Circular1953	0.0479869	0.0479869	0.0479869	0.0479869	0.0479869	0.0479869	0.0479869	0.0479869	0.0479869	0.0479869
Circular1954	0.0479869	0.0479869	0.0479869	0.0479869	0.0479869	0.0479869	0.0479869	0.0479869	0.0479869	0.0479869
Circular1955	0.0479869	0.0479869	0.0479869	0.0479869	0.0479869	0.0479869	0.0479869	0.0479869	0.0479869	0.0479869
Circular1956	0.0479869	0.0479869	0.0479869	0.0479869	0.0479869	0.0479869	0.0479869	0.0479869	0.0479869	0.0479869
Circular1957	0.0479869	0.0479869	0.0479869	0.0479869	0.0479869	0.0479869	0.0479869	0.0479869	0.0479869	0.0479869
Circular1958	0.0479869	0.0479869	0.0479869	0.0479869	0.0479869	0.0479869	0.0479869	0.0479869	0.0479869	0.0479869
Circular1959	0.0479869	0.0479869	0.0479869	0.0479869	0.0479869	0.0479869	0.0479869	0.0479869	0.0479869	0.0479869
Circular1960	0.0479869	0.0479869	0.0479869	0.0479869	0.0479869	0.0479869	0.0479869	0.0479869	0.0479869	0.0479869
Circular1961	0.0479869	0.0479869	0.0479869	0.0479869	0.0479869	0.0479869	0.0479869	0.0479869	0.0479869	0.0479869
Circular1962	0.0479869	0.0479869	0.0479869	0.0479869	0.0479869	0.0479869	0.0479869	0.0479869	0.0479869	0.0479869
Circular1963	0.0479869	0.0479869	0.0479869	0.0479869	0.0479869	0.0479869	0.0479869	0.0479869	0.0479869	0.0479869
Circular1964	0.0479869	0.0479869	0.0479869	0.0479869	0.0479869	0.0479869	0.0479869	0.0479869	0.0479869	0.0479869
Circular1939	0.0479869	0.0479869	0.0479869	0.0479869	0.0479869	0.0479869	0.0479869	0.0479869	0.0479869	0.0479869
Circular1937	0.0479869	0.0479869	0.0479869	0.0479869	0.0479869	0.0479869	0.0479869	0.0479869	0.0479869	0.0479869
Circular1909	0.0479869	0.0479869	0.0479869	0.0479869	0.0479869	0.0479869	0.0479869	0.0479869	0.0479869	0.0479869
Circular1936	0.0479869	0.0479869	0.0479869	0.0479869	0.0479869	0.0479869	0.0479869	0.0479869	0.0479869	0.0479869
Circular1910	0.0479869	0.0479869	0.0479869	0.0479869	0.0479869	0.0479869	0.0479869	0.0479869	0.0479869	0.0479869
Circular1911	0.0479869	0.0479869	0.0479869	0.0479869	0.0479869	0.0479869	0.0479869	0.0479869	0.0479869	0.0479869
Circular1912	0.0479869	0.0479869	0.0479869	0.0479869	0.0479869	0.0479869	0.0479869	0.0479869	0.0479869	0.0479869
Circular1913	0.0479869	0.0479869	0.0479869	0.0479869	0.0479869	0.0479869	0.0479869	0.0479869	0.0479869	0.0479869
Circular1914	0.0479869	0.0479869	0.0479869	0.0479869	0.0479869	0.0479869	0.0479869	0.0479869	0.0479869	0.0479869
Circular1915	0.0479869	0.0479869	0.0479869	0.0479869	0.0479869	0.0479869	0.0479869	0.0479869	0.0479869	0.0479869
Circular1916	0.0479869	0.0479869	0.0479869	0.0479869	0.0479869	0.0479869	0.0479869	0.0479869	0.0479869	0.0479869
Circular1918	0.0479869	0.0479869	0.0479869	0.0479869	0.0479869	0.0479869	0.0479869	0.0479869	0.0479869	0.0479869
Circular1919	0.0479869	0.0479869	0.0479869	0.0479869	0.0479869	0.0479869	0.0479869	0.0479869	0.0479869	0.0479869
Circular1920	0.0479869	0.0479869	0.0479869	0.0479869	0.0479869	0.0479869	0.0479869	0.0479869	0.0479869	0.0479869
Circular1921	0.0479869	0.0479869	0.0479869	0.0479869	0.0479869	0.0479869	0.0479869	0.0479869	0.0479869	0.0479869
Circular1922	0.0479869	0.0479869	0.0479869	0.0479869	0.0479869	0.0479869	0.0479869	0.0479869	0.0479869	0.0479869
Circular1923	0.0479869	0.0479869	0.0479869	0.0479869	0.0479869	0.0479869	0.0479869	0.0479869	0.0479869	0.0479869
Circular1924	0.0479869	0.0479869	0.0479869	0.0479869	0.0479869	0.0479869	0.0479869	0.0479869	0.0479869	0.0479869
Circular1925	0.0479869	0.0479869	0.0479869	0.0479869	0.0479869	0.0479869	0.0479869	0.0479869	0.0479869	0.0479869
Circular1926	0.0479869	0.0479869	0.0479869	0.0479869	0.0479869	0.0479869	0.0479869	0.0479869	0.0479869	0.0479869
Circular1927	0.0479869	0.0479869	0.0479869	0.0479869	0.0479869	0.0479869	0.0479869	0.0479869	0.0479869	0.0479869
Circular1928	0.0479869	0.0479869	0.0479869	0.0479869	0.0479869	0.0479869	0.0479869	0.0479869	0.0479869	0.0479869
Circular1929	0.0479869	0.0479869	0.0479869	0.0479869	0.0479869	0.0479869	0.0479869	0.0479869	0.0479869	0.0479869
Circular1930	0.0479869	0.0479869	0.0479869	0.0479869	0.0479869	0.0479869	0.0479869	0.0479869	0.0479869	0.0479869
Circular1931	0.0479869	0.0479869	0.0479869	0.0479869	0.0479869	0.0479869	0.0479869	0.0479869	0.0479869	0.0479869
Circular1932	0.0479869	0.0479869	0.0479869	0.0479869	0.0479869	0.0479869	0.0479869	0.0479869	0.0479869	0.0479869
Circular1933	0.0479869	0.0479869	0.0479869	0.0479869	0.0479869	0.0479869	0.0479869	0.0479869	0.0479869	0.0479869
Circular1934	0.0479869	0.0479869	0.0479869	0.0479869	0.0479869	0.0479869	0.0479869	0.0479869	0.0479869	0.0479869
Circular1935	0.0479869	0.0479869	0.0479869	0.0479869	0.0479869	0.0479869	0.0479869	0.0479869	0.0479869	0.0479869
Circular1846	0.0479869	0.0479869	0.0479869	0.0479869	0.0479869	0.0479869	0.0479869	0.0479869	0.0479869	0.0479869
Circular1844	0.0479869	0.0479869	0.0479869	0.0479869	0.0479869	0.0479869	0.0479869	0.0479869	0.0479869	0.0479869
Circular1234	0.0479869	0.0479869	0.0479869	0.0479869	0.0479869	0.0479869	0.0479869	0.0479869	0.0479869	0.0479869
Circular1756	0.0479869	0.0479869	0.0479869	0.0479869	0.0479869	0.0479869	0.0479869	0.0479869	0.0479869	0.0479869
Circular1759	0.0479869	0.0479869	0.0479869	0.0479869	0.0479869	0.0479869	0.0479869	0.0479869	0.0479869	0.0479869
Circular1760	0.0479869	0.0479869	0.0479869	0.0479869	0.0479869	0.0479869	0.0479869	0.0479869	0.0479869	0.0479869
Circular1762	0.0479869	0.0479869	0.0479869	0.0479869	0.0479869	0.0479869	0.0479869	0.0479869	0.0479869	0.0479869
Circular1763	0.0479869	0.0479869	0.0479869	0.0479869	0.0479869	0.0479869	0.0479869	0.0479869	0.0479869	0.0479869
Circular1764	0.0479869	0.0479869	0.0479869	0.0479869	0.0479869	0.0479869	0.0479869	0.0479869	0.0479869	0.0479869
Circular1765	0.0479869	0.0479869	0.0479869	0.0479869	0.0479869	0.0479869	0.0479869	0.0479869	0.0479869	0.0479869
Circular1766	0.0479869	0.0479869	0.0479869	0.0479869	0.0479869	0.0479869	0.0479869	0.0479869	0.0479869	0.0479869
Circular1767	0.0479869	0.0479869	0.0479869	0.0479869	0.0479869	0.0479869	0.0479869	0.0479869	0.0479869	0.0479869
Circular1768	0.0479869	0.0479869	0.0479869	0.0479869	0.0479869	0.0479869	0.0479869	0.0479869	0.0479869	0.0479869
Circular1769	0.0479869	0.0479869	0.0479869	0.0479869	0.0479869	0.0479869	0.0479869	0.0479869	0.0479869	0.0479869
Circular1770	0.0479869	0.0479869	0.0479869	0.0479869	0.0479869	0.0479869	0.0479869	0.0479869	0.0479869	0.0479869
Circular1771	0.0479869	0.0479869	0.0479869	0.0479869	0.0479869	0.0479869	0.0479869	0.0479869	0.0479869	0.0479869
Circular1772	0.0479869	0.0479869	0.0479869	0.0479869	0.0479869	0.0479869	0.0479869	0.0479869	0.0479869	0.0479869
Circular1773	0.0479869	0.0479869	0.0479869	0.0479869	0.0479869	0.0479869	0.0479869	0.0479869	0.0479869	0.0479869
Circular1774	0.0479869	0.0479869	0.0479869	0.0479869	0.0479869	0.0479869	0.0479869	0.0479869	0.0479869	0.0479869
Circular1775	0.0479869	0.0479869	0.0479869	0.0479869	0.0479869	0.0479869	0.0479869	0.0479869	0.0479869	0.0479869
Circular1776	0.0479869	0.0479869	0.0479869	0.0479869	0.0479869	0.0479869	0.0479869	0.0479869	0.0479869	0.0479869
Circular1777	0.0479869	0.0479869	0.0479869	0.0479869	0.0479869	0.0479869	0.0479869	0.0479869	0.0479869	0.0479869
Circular1778	0.0479869	0.0479869	0.0479869	0.0479869	0.0479869	0.0479869	0.0479869	0.0479869	0.0479869	0.0479869
Circular1779	0.0479869	0.0479869	0.0479869	0.0479869	0.0479869	0.0479869	0.0479869	0.0479869	0.0479869	0.0479869
Circular1780	0.0479869	0.0479869	0.0479869	0.0479869	0.0479869	0.0479869	0.0479869	0.0479869	0.0479869	0.0479869
Circular1781	0.0479869	0.0479869	0.0479869	0.0479869	0.0479869	0.0479869	0.0479869	0.0479869	0.0479869	0.0479869
Circular1782	0.0479869	0.0479869	0.0479869	0.0479869	0.0479869	0.0479869	0.0479869	0.0479869	0.0479869	0.0479869
Circular1783	0.0479869	0.0479869	0.0479869	0.0479869	0.0479869	0.0479869	0.0479869	0.0479869	0.0479869	0.0479869
Circular1784	0.0479869	0.0479869	0.0479869	0.0479869	0.0479869	0.0479869	0.0479869	0.0479869	0.0479869	0.0479869
Circular1757	0.0479869	0.0479869	0.0479869	0.0479869	0.0479869	0.0479869	0.0479869	0.0479869	0.0479869	0.0479869
Circular1755	0.0479869	0.0479869	0.0479869	0.0479869	0.0479869	0.0479869	0.0479869	0.0479869	0.0479869	0.0479869
Circular1786	0.0479869	0.0479869	0.0479869	0.0479869	0.0479869	0.0479869	0.0479869	0.0479869	0.0479869	0.0479869
Circular1754	0.0479869	0.0479869	0.0479869	0.0479869	0.0479869	0.0479869	0.0479869	0.0479869	0.0479869	0.0479869
Circular1726	0.0479869	0.0479869	0.0479869	0.0479869	0.0479869	0.0479869	0.0479869	0.0479869	0.0479869	0.0479869
Circular1727	0.0479869	0.0479869	0.0479869	0.0479869	0.0479869	0.0479869	0.0479869	0.0479869	0.0479869	0.0479869
Circular1728	0.0479869	0.0479869	0.0479869	0.0479869	0.0479869	0.0479869	0.0479869	0.0479869	0.0479869	0.0479869
Circular1729	0.0479869	0.0479869	0.0479869	0.0479869	0.0479869	0.0479869	0.0479869	0.0479869	0.0479869	0.0479869
Circular1731	0.0479869	0.0479869	0.0479869	0.0479869	0.0479869	0.0479869	0.0479869	0.0479869	0.0479869	0.0479869
Circular1732	0.0479869	0.0479869	0.0479869	0.0479869	0.0479869	0.0479869	0.0479869	0.0479869	0.0479869	0.0479869
Circular1733	0.0479869	0.0479869	0.0479869	0.0479869	0.0479869	0.0479869	0.0479869	0.0479869	0.0479869	0.0479869
Circular1734	0.0479869	0.0479869	0.0479869	0.0479869	0.0479869	0.0479869	0.0479869	0.0479869	0.0479869	0.0479869
Circular1735	0.0479869	0.0479869	0.0479869	0.0479869	0.0479869	0.0479869	0.0479869	0.0479869	0.0479869	0.0479869
Circular1736	0.0479869	0.0479869	0.0479869	0.0479869	0.0479869	0.0479869	0.0479869	0.0479869	0.0479869	0.0479869
Circular1738	0.0479869	0.0479869	0.0479869	0.0479869	0.0479869	0.0479869	0.0479869	0.0479869	0.0479869	0.0479869
Circular1739	0.0479869	0.0479869	0.0479869	0.0479869	0.0479869	0.0479869	0.0479869	0.0479869	0.0479869	0.0479869
Circular1740	0.0479869	0.0479869	0.0479869	0.0479869	0.0479869	0.0479869	0.0479869	0.0479869	0.0479869	0.0479869
Circular1741	0.0479869	0.0479869	0.0479869	0.0479869	0.0479869	0.0479869	0.0479869	0.0479869	0.0479869	0.0479869
Circular1742	0.0479869	0.0479869	0.0479869	0.0479869	0.0479869	0.0479869	0.0479869	0.0479869	0.0479869	0.0479869
Circular1743	0.0479869	0.0479869	0.0479869	0.0479869	0.0479869	0.0479869	0.0479869	0.0479869	0.0479869	0.0479869
Circular1744	0.0479869	0.0479869	0.0479869	0.0479869	0.0479869	0.0479869	0.0479869	0.0479869	0.0479869	0.0479869
Circular1745	0.0479869	0.0479869	0.0479869	0.0479869	0.0479869	0.0479869	0.0479869	0.0479869	0.0479869	0.0479869
Circular1746	0.0479869	0.0479869	0.0479869	0.0479869	0.0479869	0.0479869	0.0479869	0.0479869	0.0479869	0.0479869
Circular1747	0.0479869	0.0479869	0.0479869	0.0479869	0.0479869	0.0479869	0.0479869	0.0479869	0.0479869	0.0479869
Circular1748	0.0479869	0.0479869	0.0479869	0.0479869	0.0479869	0.0479869	0.0479869	0.0479869	0.0479869	0.0479869
Circular1749	0.0479869	0.0479869	0.0479869	0.0479869	0.0479869	0.0479869	0.0479869	0.0479869	0.0479869	0.0479869
Circular1751	0.0479869	0.0479869	0.0479869	0.0479869	0.0479869	0.0479869	0.0479869	0.0479869	0.0479869	0.0479869
Circular1752	0.0479869	0.0479869	0.0479869	0.0479869	0.0479869	0.0479869	0.0479869	0.0479869	0.0479869	0.0479869
Circular1753	0.0479869	0.0479869	0.0479869	0.0479869	0.0479869	0.0479869	0.0479869	0.0479869	0.0479869	0.0479869
Circular1785	0.0479869	0.0479869	0.0479869	0.0479869	0.0479869	0.0479869	0.0479869	0.0479869	0.0479869	0.0479869
Circular1787	0.0479869	0.0479869	0.0479869	0.0479869	0.0479869	0.0479869	0.0479869	0.0479869	0.0479869	0.0479869
Circular1843	0.0479869	0.0479869	0.0479869	0.0479869	0.0479869	0.0479869	0.0479869	0.0479869	0.0479869	0.0479869
Circular1816	0.0479869	0.0479869	0.0479869	0.0479869	0.0479869	0.0479869	0.0479869	0.0479869	0.0479869	0.0479869
Circular1818	0.0479869	0.0479869	0.0479869	0.0479869	0.0479869	0.0479869	0.0479869	0.0479869	0.0479869	0.0479869
Circular1819	0.0479869	0.0479869	0.0479869	0.0479869	0.0479869	0.0479869	0.0479869	0.0479869	0.0479869	0.0479869
Circular1820	0.0479869	0.0479869	0.0479869	0.0479869	0.0479869	0.0479869	0.0479869	0.0479869	0.0479869	0.0479869
Circular1821	0.0479869	0.0479869	0.0479869	0.0479869	0.0479869	0.0479869	0.0479869	0.0479869	0.0479869	0.0479869
Circular1822	0.0479869	0.0479869	0.0479869	0.0479869	0.0479869	0.0479869	0.0479869	0.0479869	0.0479869	0.0479869
Circular1823	0.0479869	0.0479869	0.0479869	0.0479869	0.0479869	0.0479869	0.0479869	0.0479869	0.0479869	0.0479869
Circular1824	0.0479869	0.0479869	0.0479869	0.0479869	0.0479869	0.0479869	0.0479869	0.0479869	0.0479869	0.0479869
Circular1825	0.0479869	0.0479869	0.0479869	0.0479869	0.0479869	0.0479869	0.0479869	0.0479869	0.0479869	0.0479869
Circular1826	0.0479869	0.0479869	0.0479869	0.0479869	0.0479869	0.0479869	0.0479869	0.0479869	0.0479869	0.0479869
Circular1827	0.0479869	0.0479869	0.0479869	0.0479869	0.0479869	0.0479869	0.0479869	0.0479869	0.0479869	0.0479869
Circular1828	0.0479869	0.0479869	0.0479869	0.0479869	0.0479869	0.0479869	0.0479869	0.0479869	0.0479869	0.0479869
Circular1829	0.0479869	0.0479869	0.0479869	0.0479869	0.0479869	0.0479869	0.0479869	0.0479869	0.0479869	0.0479869
Circular1830	0.0479869	0.0479869	0.0479869	0.0479869	0.0479869	0.0479869	0.0479869	0.0479869	0.0479869	0.0479869
Circular1831	0.0479869	0.0479869	0.0479869	0.0479869	0.0479869	0.0479869	0.0479869	0.0479869	0.0479869	0.0479869
Circular1832	0.0479869	0.0479869	0.0479869	0.0479869	0.0479869	0.0479869	0.0479869	0.0479869	0.0479869	0.0479869
Circular1833	0.0479869	0.0479869	0.0479869	0.0479869	0.0479869	0.0479869	0.0479869	0.0479869	0.0479869	0.0479869
Circular1834	0.0479869	0.0479869	0.0479869	0.0479869	0.0479869	0.0479869	0.0479869	0.0479869	0.0479869	0.0479869
Circular1835	0.0479869	0.0479869	0.0479869	0.0479869	0.0479869	0.0479869	0.0479869	0.0479869	0.0479869	0.0479869
Circular1836	0.0479869	0.0479869	0.0479869	0.0479869	0.0479869	0.0479869	0.0479869	0.0479869	0.0479869	0.0479869
Circular1837	0.0479869	0.0479869	0.0479869	0.0479869	0.0479869	0.0479869	0.0479869	0.0479869	0.0479869	0.0479869
Circular1838	0.0479869	0.0479869	0.0479869	0.0479869	0.0479869	0.0479869	0.0479869	0.0479869	0.0479869	0.0479869
Circular1839	0.0479869	0.0479869	0.0479869	0.0479869	0.0479869	0.0479869	0.0479869	0.0479869	0.0479869	0.0479869
Circular1840	0.0479869	0.0479869	0.0479869	0.0479869	0.0479869	0.0479869	0.0479869	0.0479869	0.0479869	0.0479869
Circular1841	0.0479869	0.0479869	0.0479869	0.0479869	0.0479869	0.0479869	0.0479869	0.0479869	0.0479869	0.0479869
Circular1842	0.0479869	0.0479869	0.0479869	0.0479869	0.0479869	0.0479869	0.0479869	0.0479869	0.0479869	0.0479869
Circular1817	0.0479869	0.0479869	0.0479869	0.0479869	0.0479869	0.0479869	0.0479869	0.0479869	0.0479869	0.0479869
Circular1815	0.0479869	0.0479869	0.0479869	0.0479869	0.0479869	0.0479869	0.0479869	0.0479869	0.0479869	0.0479869
Circular1788	0.0479869	0.0479869	0.0479869	0.0479869	0.0479869	0.0479869	0.0479869	0.0479869	0.0479869	0.0479869
Circular1814	0.0479869	0.0479869	0.0479869	0.0479869	0.0479869	0.0479869	0.0479869	0.0479869	0.0479869	0.0479869
Circular1789	0.0479869	0.0479869	0.0479869	0.0479869	0.0479869	0.0479869	0.0479869	0.0479869	0.0479869	0.0479869
Circular1790	0.0479869	0.0479869	0.0479869	0.0479869	0.0479869	0.0479869	0.0479869	0.0479869	0.0479869	0.0479869
Circular1791	0.0479869	0.0479869	0.0479869	0.0479869	0.0479869	0.0479869	0.0479869	0.0479869	0.0479869	0.0479869
Circular1792	0.0479869	0.0479869	0.0479869	0.0479869	0.0479869	0.0479869	0.0479869	0.0479869	0.0479869	0.0479869
Circular1793	0.0479869	0.0479869	0.0479869	0.0479869	0.0479869	0.0479869	0.0479869	0.0479869	0.0479869	0.0479869
Circular1794	0.0479869	0.0479869	0.0479869	0.0479869	0.0479869	0.0479869	0.0479869	0.0479869	0.0479869	0.0479869
Circular1795	0.0479869	0.0479869	0.0479869	0.0479869	0.0479869	0.0479869	0.0479869	0.0479869	0.0479869	0.0479869
Circular1796	0.0479869	0.0479869	0.0479869	0.0479869	0.0479869	0.0479869	0.0479869	0.0479869	0.0479869	0.0479869
Circular1797	0.0479869	0.0479869	0.0479869	0.0479869	0.0479869	0.0479869	0.0479869	0.0479869	0.0479869	0.0479869
Circular1798	0.0479869	0.0479869	0.0479869	0.0479869	0.0479869	0.0479869	0.0479869	0.0479869	0.0479869	0.0479869
Circular1799	0.0479869	0.0479869	0.0479869	0.0479869	0.0479869	0.0479869	0.0479869	0.0479869	0.0479869	0.0479869
Circular1800	0.0479869	0.0479869	0.0479869	0.0479869	0.0479869	0.0479869	0.0479869	0.0479869	0.0479869	0.0479869
Circular1801	0.0479869	0.0479869	0.0479869	0.0479869	0.0479869	0.0479869	0.0479869	0.0479869	0.0479869	0.0479869
Circular1802	0.0479869	0.0479869	0.0479869	0.0479869	0.0479869	0.0479869	0.0479869	0.0479869	0.0479869	0.0479869
Circular1803	0.0479869	0.0479869	0.0479869	0.0479869	0.0479869	0.0479869	0.0479869	0.0479869	0.0479869	0.0479869
Circular1804	0.0479869	0.0479869	0.0479869	0.0479869	0.0479869	0.0479869	0.0479869	0.0479869	0.0479869	0.0479869
Circular1805	0.0479869	0.0479869	0.0479869	0.0479869	0.0479869	0.0479869	0.0479869	0.0479869	0.0479869	0.0479869
Circular1806	0.0479869	0.0479869	0.0479869	0.0479869	0.0479869	0.0479869	0.0479869	0.0479869	0.0479869	0.0479869
Circular1807	0.0479869	0.0479869	0.0479869	0.0479869	0.0479869	0.0479869	0.0479869	0.0479869	0.0479869	0.0479869
Circular1808	0.0479869	0.0479869	0.0479869	0.0479869	0.0479869	0.0479869	0.0479869	0.0479869	0.0479869	0.0479869
Circular1809	0.0479869	0.0479869	0.0479869	0.0479869	0.0479869	0.0479869	0.0479869	0.0479869	0.0479869	0.0479869
Circular1810	0.0479869	0.0479869	0.0479869	0.0479869	0.0479869	0.0479869	0.0479869	0.0479869	0.0479869	0.0479869
Circular1811	0.0479869	0.0479869	0.0479869	0.0479869	0.0479869	0.0479869	0.0479869	0.0479869	0.0479869	0.0479869
Circular1812	0.0479869	0.0479869	0.0479869	0.0479869	0.0479869	0.0479869	0.0479869	0.0479869	0.0479869	0.0479869
Circular1813	0.0479869	0.0479869	0.0479869	0.0479869	0.0479869	0.0479869	0.0479869	0.0479869	0.0479869	0.0479869
Circular1965	0.0479869	0.0479869	0.0479869	0.0479869	0.0479869	0.0479869	0.0479869	0.0479869	0.0479869	0.0479869
Circular1966	0.0479869	0.0479869	0.0479869	0.0479869	0.0479869	0.0479869	0.0479869	0.0479869	0.0479869	0.0479869
Circular1967	0.0479869	0.0479869	0.0479869	0.0479869	0.0479869	0.0479869	0.0479869	0.0479869	0.0479869	0.0479869
CDKkhs.ssssBe	0.0479869	0.0479869	0.0479869	0.0479869	0.0479869	0.0479869	0.0479869	0.0479869	0.0479869	0.0479869
CDKkhs.sssB	0.0479869	0.0479869	0.0479869	0.0479869	0.0479869	0.0479869	0.0479869	0.0479869	0.0479869	0.0479869
CDKkhs.ssssB	0.0479869	0.0479869	0.0479869	0.0479869	0.0479869	0.0479869	0.0479869	0.0479869	0.0479869	0.0479869
CDKkhs.dCH2	0.0479869	0.0479869	0.0479869	0.0479869	0.0479869	0.0479869	0.0479869	0.0479869	0.0479869	0.0479869
CDKkhs.tCH	0.0479869	0.0479869	0.0479869	0.0479869	0.0479869	0.0479869	0.0479869	0.0479869	0.0479869	0.0479869
CDKkhs.ddC	0.0479869	0.0479869	0.0479869	0.0479869	0.0479869	0.0479869	0.0479869	0.0479869	0.0479869	0.0479869
CDKkhs.tsC	0.0479869	0.0479869	0.0479869	0.0479869	0.0479869	0.0479869	0.0479869	0.0479869	0.0479869	0.0479869
CDKkhs.aaaC	0.0479869	0.0479869	0.0479869	0.0479869	0.0479869	0.0479869	0.0479869	0.0479869	0.0479869	0.0479869
CDKkhs.ssssC	0.0479869	0.0479869	0.0479869	0.0479869	0.0479869	0.0479869	0.0479869	0.0479869	0.0479869	0.0479869
CDKkhs.sNH3	0.0479869	0.0479869	0.0479869	0.0479869	0.0479869	0.0479869	0.0479869	0.0479869	0.0479869	0.0479869
CDKkhs.sNH2	0.0479869	0.0479869	0.0479869	0.0479869	0.0479869	0.0479869	0.0479869	0.0479869	0.0479869	0.0479869
CDKkhs.ssNH2	0.0479869	0.0479869	0.0479869	0.0479869	0.0479869	0.0479869	0.0479869	0.0479869	0.0479869	0.0479869
CDKkhs.dNH	0.0479869	0.0479869	0.0479869	0.0479869	0.0479869	0.0479869	0.0479869	0.0479869	0.0479869	0.0479869
CDKkhs.aaNH	0.0479869	0.0479869	0.0479869	0.0479869	0.0479869	0.0479869	0.0479869	0.0479869	0.0479869	0.0479869
CDKkhs.tN	0.0479869	0.0479869	0.0479869	0.0479869	0.0479869	0.0479869	0.0479869	0.0479869	0.0479869	0.0479869
CDKkhs.sssNH	0.0479869	0.0479869	0.0479869	0.0479869	0.0479869	0.0479869	0.0479869	0.0479869	0.0479869	0.0479869
CDKkhs.dsN	0.0479869	0.0479869	0.0479869	0.0479869	0.0479869	0.0479869	0.0479869	0.0479869	0.0479869	0.0479869
CDKkhs.sssN	0.0479869	0.0479869	0.0479869	0.0479869	0.0479869	0.0479869	0.0479869	0.0479869	0.0479869	0.0479869
CDKkhs.ddsN	0.0479869	0.0479869	0.0479869	0.0479869	0.0479869	0.0479869	0.0479869	0.0479869	0.0479869	0.0479869
CDKkhs.ssssN	0.0479869	0.0479869	0.0479869	0.0479869	0.0479869	0.0479869	0.0479869	0.0479869	0.0479869	0.0479869
CDKkhs.ssO	0.0479869	0.0479869	0.0479869	0.0479869	0.0479869	0.0479869	0.0479869	0.0479869	0.0479869	0.0479869
CDKkhs.aaO	0.0479869	0.0479869	0.0479869	0.0479869	0.0479869	0.0479869	0.0479869	0.0479869	0.0479869	0.0479869
CDKkhs.sF	0.0479869	0.0479869	0.0479869	0.0479869	0.0479869	0.0479869	0.0479869	0.0479869	0.0479869	0.0479869
CDKkhs.sSiH3	0.0479869	0.0479869	0.0479869	0.0479869	0.0479869	0.0479869	0.0479869	0.0479869	0.0479869	0.0479869
CDKkhs.ssSiH2	0.0479869	0.0479869	0.0479869	0.0479869	0.0479869	0.0479869	0.0479869	0.0479869	0.0479869	0.0479869
CDKkhs.sssSiH	0.0479869	0.0479869	0.0479869	0.0479869	0.0479869	0.0479869	0.0479869	0.0479869	0.0479869	0.0479869
CDKkhs.ssBH	0.0479869	0.0479869	0.0479869	0.0479869	0.0479869	0.0479869	0.0479869	0.0479869	0.0479869	0.0479869
CDKkhs.ssBe	0.0479869	0.0479869	0.0479869	0.0479869	0.0479869	0.0479869	0.0479869	0.0479869	0.0479869	0.0479869
CDKkhs.sPH2	0.0479869	0.0479869	0.0479869	0.0479869	0.0479869	0.0479869	0.0479869	0.0479869	0.0479869	0.0479869
CDKkhs.sLi	0.0479869	0.0479869	0.0479869	0.0479869	0.0479869	0.0479869	0.0479869	0.0479869	0.0479869	0.0479869
CDKSCH-5	0.0479869	0.0479869	0.0479869	0.0479869	0.0479869	0.0479869	0.0479869	0.0479869	0.0479869	0.0479869
CDKVCH-3	0.0479869	0.0479869	0.0479869	0.0479869	0.0479869	0.0479869	0.0479869	0.0479869	0.0479869	0.0479869
CDKVCH-4	0.0479869	0.0479869	0.0479869	0.0479869	0.0479869	0.0479869	0.0479869	0.0479869	0.0479869	0.0479869
CDKSC-3	0.0479869	0.0479869	0.0479869	0.0479869	0.0479869	0.0479869	0.0479869	0.0479869	0.0479869	0.0479869
CDKSC-4	0.0479869	0.0479869	0.0479869	0.0479869	0.0479869	0.0479869	0.0479869	0.0479869	0.0479869	0.0479869
CDKSC-5	0.0479869	0.0479869	0.0479869	0.0479869	0.0479869	0.0479869	0.0479869	0.0479869	0.0479869	0.0479869
CDKSC-6	0.0479869	0.0479869	0.0479869	0.0479869	0.0479869	0.0479869	0.0479869	0.0479869	0.0479869	0.0479869
CDKVC-4	0.0479869	0.0479869	0.0479869	0.0479869	0.0479869	0.0479869	0.0479869	0.0479869	0.0479869	0.0479869
CDKSPC-4	0.0479869	0.0479869	0.0479869	0.0479869	0.0479869	0.0479869	0.0479869	0.0479869	0.0479869	0.0479869
CDKSPC-5	0.0479869	0.0479869	0.0479869	0.0479869	0.0479869	0.0479869	0.0479869	0.0479869	0.0479869	0.0479869
CDKSP-0	0.0479869	0.0479869	0.0479869	0.0479869	0.0479869	0.0479869	0.0479869	0.0479869	0.0479869	0.0479869
CDKSP-1	0.0479869	0.0479869	0.0479869	0.0479869	0.0479869	0.0479869	0.0479869	0.0479869	0.0479869	0.0479869
CDKSP-2	0.0479869	0.0479869	0.0479869	0.0479869	0.0479869	0.0479869	0.0479869	0.0479869	0.0479869	0.0479869
CDKSP-3	0.0479869	0.0479869	0.0479869	0.0479869	0.0479869	0.0479869	0.0479869	0.0479869	0.0479869	0.0479869
CDKSP-4	0.0479869	0.0479869	0.0479869	0.0479869	0.0479869	0.0479869	0.0479869	0.0479869	0.0479869	0.0479869
CDKSP-5	0.0479869	0.0479869	0.0479869	0.0479869	0.0479869	0.0479869	0.0479869	0.0479869	0.0479869	0.0479869
CDKSP-6	0.0479869	0.0479869	0.0479869	0.0479869	0.0479869	0.0479869	0.0479869	0.0479869	0.0479869	0.0479869
CDKSP-7	0.0479869	0.0479869	0.0479869	0.0479869	0.0479869	0.0479869	0.0479869	0.0479869	0.0479869	0.0479869
CDKVP-0	0.0479869	0.0479869	0.0479869	0.0479869	0.0479869	0.0479869	0.0479869	0.0479869	0.0479869	0.0479869
CDKECCEN	0.0479869	0.0479869	0.0479869	0.0479869	0.0479869	0.0479869	0.0479869	0.0479869	0.0479869	0.0479869
CDKFsp3	0.0479869	0.0479869	0.0479869	0.0479869	0.0479869	0.0479869	0.0479869	0.0479869	0.0479869	0.0479869
CDKnHBDon	0.0479869	0.0479869	0.0479869	0.0479869	0.0479869	0.0479869	0.0479869	0.0479869	0.0479869	0.0479869
CDKHybRatio	0.0479869	0.0479869	0.0479869	0.0479869	0.0479869	0.0479869	0.0479869	0.0479869	0.0479869	0.0479869
CDKKier1	0.0479869	0.0479869	0.0479869	0.0479869	0.0479869	0.0479869	0.0479869	0.0479869	0.0479869	0.0479869
CDKKier2	0.0479869	0.0479869	0.0479869	0.0479869	0.0479869	0.0479869	0.0479869	0.0479869	0.0479869	0.0479869
CDKkhs.ssssSi	0.0479869	0.0479869	0.0479869	0.0479869	0.0479869	0.0479869	0.0479869	0.0479869	0.0479869	0.0479869
CDKkhs.ssPH	0.0479869	0.0479869	0.0479869	0.0479869	0.0479869	0.0479869	0.0479869	0.0479869	0.0479869	0.0479869
Circular1968	0.0479869	0.0479869	0.0479869	0.0479869	0.0479869	0.0479869	0.0479869	0.0479869	0.0479869	0.0479869
CDKkhs.sssSnH	0.0479869	0.0479869	0.0479869	0.0479869	0.0479869	0.0479869	0.0479869	0.0479869	0.0479869	0.0479869
CDKkhs.sI	0.0479869	0.0479869	0.0479869	0.0479869	0.0479869	0.0479869	0.0479869	0.0479869	0.0479869	0.0479869
CDKkhs.sPbH3	0.0479869	0.0479869	0.0479869	0.0479869	0.0479869	0.0479869	0.0479869	0.0479869	0.0479869	0.0479869
CDKkhs.ssPbH2	0.0479869	0.0479869	0.0479869	0.0479869	0.0479869	0.0479869	0.0479869	0.0479869	0.0479869	0.0479869
CDKkhs.sssPbH	0.0479869	0.0479869	0.0479869	0.0479869	0.0479869	0.0479869	0.0479869	0.0479869	0.0479869	0.0479869
CDKkhs.ssssPb	0.0479869	0.0479869	0.0479869	0.0479869	0.0479869	0.0479869	0.0479869	0.0479869	0.0479869	0.0479869
CDKMDEC-14	0.0479869	0.0479869	0.0479869	0.0479869	0.0479869	0.0479869	0.0479869	0.0479869	0.0479869	0.0479869
CDKMDEC-34	0.0479869	0.0479869	0.0479869	0.0479869	0.0479869	0.0479869	0.0479869	0.0479869	0.0479869	0.0479869
CDKMDEO-22	0.0479869	0.0479869	0.0479869	0.0479869	0.0479869	0.0479869	0.0479869	0.0479869	0.0479869	0.0479869
CDKMDEN-11	0.0479869	0.0479869	0.0479869	0.0479869	0.0479869	0.0479869	0.0479869	0.0479869	0.0479869	0.0479869
CDKMDEN-13	0.0479869	0.0479869	0.0479869	0.0479869	0.0479869	0.0479869	0.0479869	0.0479869	0.0479869	0.0479869
CDKnAromRings	0.0479869	0.0479869	0.0479869	0.0479869	0.0479869	0.0479869	0.0479869	0.0479869	0.0479869	0.0479869
CDKnRingBlocks	0.0479869	0.0479869	0.0479869	0.0479869	0.0479869	0.0479869	0.0479869	0.0479869	0.0479869	0.0479869
CDKnAromBlocks	0.0479869	0.0479869	0.0479869	0.0479869	0.0479869	0.0479869	0.0479869	0.0479869	0.0479869	0.0479869
CDKnRings3	0.0479869	0.0479869	0.0479869	0.0479869	0.0479869	0.0479869	0.0479869	0.0479869	0.0479869	0.0479869
CDKnRings4	0.0479869	0.0479869	0.0479869	0.0479869	0.0479869	0.0479869	0.0479869	0.0479869	0.0479869	0.0479869
CDKnRings5	0.0479869	0.0479869	0.0479869	0.0479869	0.0479869	0.0479869	0.0479869	0.0479869	0.0479869	0.0479869
CDKnRings6	0.0479869	0.0479869	0.0479869	0.0479869	0.0479869	0.0479869	0.0479869	0.0479869	0.0479869	0.0479869
CDKnRings7	0.0479869	0.0479869	0.0479869	0.0479869	0.0479869	0.0479869	0.0479869	0.0479869	0.0479869	0.0479869
CDKnRings8	0.0479869	0.0479869	0.0479869	0.0479869	0.0479869	0.0479869	0.0479869	0.0479869	0.0479869	0.0479869
CDKnRings9	0.0479869	0.0479869	0.0479869	0.0479869	0.0479869	0.0479869	0.0479869	0.0479869	0.0479869	0.0479869
CDKnSpiroAtoms	0.0479869	0.0479869	0.0479869	0.0479869	0.0479869	0.0479869	0.0479869	0.0479869	0.0479869	0.0479869
CDKVAdjMat	0.0479869	0.0479869	0.0479869	0.0479869	0.0479869	0.0479869	0.0479869	0.0479869	0.0479869	0.0479869
CDKMW	0.0479869	0.0479869	0.0479869	0.0479869	0.0479869	0.0479869	0.0479869	0.0479869	0.0479869	0.0479869
CDKWTPT-1	0.0479869	0.0479869	0.0479869	0.0479869	0.0479869	0.0479869	0.0479869	0.0479869	0.0479869	0.0479869
CDKWPATH	0.0479869	0.0479869	0.0479869	0.0479869	0.0479869	0.0479869	0.0479869	0.0479869	0.0479869	0.0479869
CDKkhs.ssssSn	0.0479869	0.0479869	0.0479869	0.0479869	0.0479869	0.0479869	0.0479869	0.0479869	0.0479869	0.0479869
CDKkhs.ssSnH2	0.0479869	0.0479869	0.0479869	0.0479869	0.0479869	0.0479869	0.0479869	0.0479869	0.0479869	0.0479869
CDKkhs.sssP	0.0479869	0.0479869	0.0479869	0.0479869	0.0479869	0.0479869	0.0479869	0.0479869	0.0479869	0.0479869
CDKkhs.sSnH3	0.0479869	0.0479869	0.0479869	0.0479869	0.0479869	0.0479869	0.0479869	0.0479869	0.0479869	0.0479869
CDKkhs.dsssP	0.0479869	0.0479869	0.0479869	0.0479869	0.0479869	0.0479869	0.0479869	0.0479869	0.0479869	0.0479869
CDKkhs.sssssP	0.0479869	0.0479869	0.0479869	0.0479869	0.0479869	0.0479869	0.0479869	0.0479869	0.0479869	0.0479869
CDKkhs.sSH	0.0479869	0.0479869	0.0479869	0.0479869	0.0479869	0.0479869	0.0479869	0.0479869	0.0479869	0.0479869
CDKkhs.dS	0.0479869	0.0479869	0.0479869	0.0479869	0.0479869	0.0479869	0.0479869	0.0479869	0.0479869	0.0479869
CDKkhs.ssS	0.0479869	0.0479869	0.0479869	0.0479869	0.0479869	0.0479869	0.0479869	0.0479869	0.0479869	0.0479869
CDKkhs.aaS	0.0479869	0.0479869	0.0479869	0.0479869	0.0479869	0.0479869	0.0479869	0.0479869	0.0479869	0.0479869
CDKkhs.dssS	0.0479869	0.0479869	0.0479869	0.0479869	0.0479869	0.0479869	0.0479869	0.0479869	0.0479869	0.0479869
CDKkhs.ddssS	0.0479869	0.0479869	0.0479869	0.0479869	0.0479869	0.0479869	0.0479869	0.0479869	0.0479869	0.0479869
CDKkhs.sCl	0.0479869	0.0479869	0.0479869	0.0479869	0.0479869	0.0479869	0.0479869	0.0479869	0.0479869	0.0479869
CDKkhs.sGeH3	0.0479869	0.0479869	0.0479869	0.0479869	0.0479869	0.0479869	0.0479869	0.0479869	0.0479869	0.0479869
CDKkhs.ssGeH2	0.0479869	0.0479869	0.0479869	0.0479869	0.0479869	0.0479869	0.0479869	0.0479869	0.0479869	0.0479869
CDKkhs.sssGeH	0.0479869	0.0479869	0.0479869	0.0479869	0.0479869	0.0479869	0.0479869	0.0479869	0.0479869	0.0479869
CDKkhs.ssssGe	0.0479869	0.0479869	0.0479869	0.0479869	0.0479869	0.0479869	0.0479869	0.0479869	0.0479869	0.0479869
CDKkhs.sAsH2	0.0479869	0.0479869	0.0479869	0.0479869	0.0479869	0.0479869	0.0479869	0.0479869	0.0479869	0.0479869
CDKkhs.ssAsH	0.0479869	0.0479869	0.0479869	0.0479869	0.0479869	0.0479869	0.0479869	0.0479869	0.0479869	0.0479869
CDKkhs.sssAs	0.0479869	0.0479869	0.0479869	0.0479869	0.0479869	0.0479869	0.0479869	0.0479869	0.0479869	0.0479869
CDKkhs.sssdAs	0.0479869	0.0479869	0.0479869	0.0479869	0.0479869	0.0479869	0.0479869	0.0479869	0.0479869	0.0479869
CDKkhs.sssssAs	0.0479869	0.0479869	0.0479869	0.0479869	0.0479869	0.0479869	0.0479869	0.0479869	0.0479869	0.0479869
CDKkhs.sSeH	0.0479869	0.0479869	0.0479869	0.0479869	0.0479869	0.0479869	0.0479869	0.0479869	0.0479869	0.0479869
CDKkhs.dSe	0.0479869	0.0479869	0.0479869	0.0479869	0.0479869	0.0479869	0.0479869	0.0479869	0.0479869	0.0479869
CDKkhs.ssSe	0.0479869	0.0479869	0.0479869	0.0479869	0.0479869	0.0479869	0.0479869	0.0479869	0.0479869	0.0479869
CDKkhs.aaSe	0.0479869	0.0479869	0.0479869	0.0479869	0.0479869	0.0479869	0.0479869	0.0479869	0.0479869	0.0479869
CDKkhs.dssSe	0.0479869	0.0479869	0.0479869	0.0479869	0.0479869	0.0479869	0.0479869	0.0479869	0.0479869	0.0479869
CDKkhs.ddssSe	0.0479869	0.0479869	0.0479869	0.0479869	0.0479869	0.0479869	0.0479869	0.0479869	0.0479869	0.0479869
CDKkhs.sBr	0.0479869	0.0479869	0.0479869	0.0479869	0.0479869	0.0479869	0.0479869	0.0479869	0.0479869	0.0479869
CDKSCH-4	0.0479869	0.0479869	0.0479869	0.0479869	0.0479869	0.0479869	0.0479869	0.0479869	0.0479869	0.0479869
CDKSCH-3	0.0479869	0.0479869	0.0479869	0.0479869	0.0479869	0.0479869	0.0479869	0.0479869	0.0479869	0.0479869
CDKC4SP3	0.0479869	0.0479869	0.0479869	0.0479869	0.0479869	0.0479869	0.0479869	0.0479869	0.0479869	0.0479869
Circular1996	0.0479869	0.0479869	0.0479869	0.0479869	0.0479869	0.0479869	0.0479869	0.0479869	0.0479869	0.0479869
Circular1998	0.0479869	0.0479869	0.0479869	0.0479869	0.0479869	0.0479869	0.0479869	0.0479869	0.0479869	0.0479869
Circular1999	0.0479869	0.0479869	0.0479869	0.0479869	0.0479869	0.0479869	0.0479869	0.0479869	0.0479869	0.0479869
Circular2000	0.0479869	0.0479869	0.0479869	0.0479869	0.0479869	0.0479869	0.0479869	0.0479869	0.0479869	0.0479869
Circular2001	0.0479869	0.0479869	0.0479869	0.0479869	0.0479869	0.0479869	0.0479869	0.0479869	0.0479869	0.0479869
Circular2002	0.0479869	0.0479869	0.0479869	0.0479869	0.0479869	0.0479869	0.0479869	0.0479869	0.0479869	0.0479869
Circular2003	0.0479869	0.0479869	0.0479869	0.0479869	0.0479869	0.0479869	0.0479869	0.0479869	0.0479869	0.0479869
Circular2004	0.0479869	0.0479869	0.0479869	0.0479869	0.0479869	0.0479869	0.0479869	0.0479869	0.0479869	0.0479869
Circular2005	0.0479869	0.0479869	0.0479869	0.0479869	0.0479869	0.0479869	0.0479869	0.0479869	0.0479869	0.0479869
Circular2006	0.0479869	0.0479869	0.0479869	0.0479869	0.0479869	0.0479869	0.0479869	0.0479869	0.0479869	0.0479869
Circular2007	0.0479869	0.0479869	0.0479869	0.0479869	0.0479869	0.0479869	0.0479869	0.0479869	0.0479869	0.0479869
Circular2008	0.0479869	0.0479869	0.0479869	0.0479869	0.0479869	0.0479869	0.0479869	0.0479869	0.0479869	0.0479869
Circular2009	0.0479869	0.0479869	0.0479869	0.0479869	0.0479869	0.0479869	0.0479869	0.0479869	0.0479869	0.0479869
[truncated: 2,481 more rows]

## Sheet: XGBoost (shap tree-explainer)
	1	2	3	4	5	6	7	8	9	10
CDKJPLogP	0.756428	0.785906	0.794694	0.712607	1	0.88083	0.750977	0.930428	0.831066	0.891554
Rdkit2DMolLogP	0.599222	0.612991	0.595375	0.697323	0.424263	0.55483	0.577984	0.485143	0.580886	0.470341
MordredFilterItLogS	0.431156	0.528511	0.496242	0.571802	0.559011	0.529089	0.543133	0.513996	0.434055	0.539591
CDKXLogP	0.248756	0.193309	0.195683	0.194726	0.173565	0.145858	0.268507	0.171204	0.167577	0.188279
MordredpiPC3	0.179562	0.173369	0.10436	0.1307	0.232021	0.192324	0.21331	0.161743	0.159082	0.198586
CDKVP-6	0.162151	0.0766781	0.170581	0.12173	0.0566441	0.103995	0.0895883	0.146921	0	0.107551
MordredRNCG	0.0709362	0.0713032	0.100283	0.0735495	0.0874016	0.0973776	0.0640961	0.0862025	0.0644397	0.0680237
MordredZMIC1	0.0572602	0.0217109	0.0815011	0.0614405	0.045874	0.0576552	0.0505917	0.0748509	0.0716426	0.0675806
Rdkit2DPEOE_VSA6	0.0361438	0.0154007	0.0441679	0.0597361	0.0414124	0.0616804	0.0688045	0.0490719	0.000894659	0.0689357
Rdkit2Dqed	0.0198711	0.012083	0.0263932	0.0436718	0.0220324	0.0261537	0.0298893	0.00870522	0.0314683	0.0513492
MordredpiPC6	0.0242899	0.00568418	0.00306569	0.0397578	0.0273262	0.0475818	0.0199099	0.0502452	0.0142148	0.0110359
MordredXp-6d	0.0933743	0.00868649	0.00371427	0.00983533	0.00436207	0.0228158	0.0280443	0.0323132	0.0067345	0.0259229
MordredGGI4	0.032206	0.0297233	0.00206871	0.0111151	0.0534815	0.0153636	0.0144846	0.015085	0.0361441	0.0161472
Rdkit2DSMR_VSA10	0.0123533	0.0123358	0.0219006	0.0193941	0.0171512	0.0210486	0.0302121	0.0203988	0.0227688	0.0269289
MordredBIC0	0.0199807	0.0327299	0.0230809	0.0164757	0.0100635	0.014929	0.0164053	0.01835	0.0187144	0.023209
MordredMPC6	0	0	0.0700616	0.042674	0.0214815	0	0.0155368	0.0156581	0.017763	6.79792e-05
MordredGATS2are	0.0472312	0.00457244	0.0173424	0.0198993	0.00751301	0.0254536	0.0285044	0.0208996	0.00646559	0.00143753
MordredXp-6dv	0	0.000353041	0.000139343	0	0.000965356	0.000441605	0.000194045	0	0.168568	0.00147653
MordredAATS8s	0.0340469	0.0347015	0.00857223	0.014383	0.00575531	0.017455	0.00975072	0.0246256	0.000750669	0.0176797
MordredMAXdO	0.00298866	0.0314379	0.0246539	0.0192279	0.00491171	0	0.0188099	0.00855659	0.0288239	0.0170118
MordredAATS3d	0.0254691	0.00748805	0.0184646	0.0430646	0.0143262	0.0194769	0	0.0164136	0.00295833	0.00759569
MordredAXp-1d	0.0243533	0.0248077	0.00903038	0.0117952	0.0141979	0.0223678	0.00140295	0.00899777	0.0155291	0.0215205
MordredAATSC0m	0.010259	0.00481648	0.0147192	0.0215205	0.0237309	0.0134594	0.0139532	0.0192965	0.00663252	0.0164236
MordredpiPC1	0.0137095	0.0287364	0.0032219	0	0.0291644	0.0255605	0.0111854	0.00892371	0.0177261	0
MordredIC1	0.00959688	0.0203562	0.00686182	0.00591429	0.0197354	0.0271911	0.0214857	0.00822491	0.00955368	0.00646799
Rdkit2DPEOE_VSA2	0.0216016	0.00617111	0.0118369	0.0200046	0.00604717	0.0137882	0.0109001	0.0162302	0.0175159	0.00988622
Rdkit2DHallKierAlpha	0.00426783	0.00614018	0.00752425	0.0104778	0.00860223	0.0109002	0.00851028	0.0364146	0.00185074	0.0328045
MordredAATS8are	0.00975687	0.000674034	0.0255577	0.00177028	0.0521689	0.00560899	0.00175288	0.018522	0.0074939	0.00365362
Rdkit2DBertzCT	0.0111731	0.0335653	0.0202026	0.0157	0.0065109	0.00378467	0.00503053	0.00566524	0.0148439	0.00900765
MordredAATS4Z	0.0271996	0.00964949	0.0146523	0.00860237	0.00638347	0.00548062	0.00385574	0.0179673	0.0177819	0.0119439
Rdkit2Dfr_C_O_noCOO	0.00606741	0.0252948	0	0.0116184	0.00709927	0.024729	0	0	0.0438693	0
CDKALogP	0.0182093	0.00865585	0.0216495	0.00225151	0.0151716	0.00326516	0.0115636	0.00749149	0.0135298	0.0155536
CDKBCUTc-1h	0.0336978	7.881e-06	0.00343137	5.22139e-05	0.0288805	0.0117553	0.00800265	0.000631817	0.00658289	0.0219526
CDKATSc3	0.00893365	0.00776301	0.00894928	0.0194213	0.0148835	0.0150838	0.00618419	0.00412771	0.0165542	0.0111805
CDKBCUTc-1l	0.00887695	0.00700369	0.0165174	0.0118447	0.0119481	0.0108626	0.00806269	0.0255241	0.00648525	0.00585849
MordredETA_dEpsilon_D	0.0109716	0.0155576	0.0173434	0.00765205	0.0136923	0.00973568	0.00468738	0.00805374	0.0148038	0.00828242
MordredMATS3c	0.00402498	0.0220945	0.00818413	0.0108356	0.013204	0.00358928	0.00589287	0.00321406	0.0136182	0.0225114
MordredpiPC4	0.00771744	0.00625153	0.00257281	0.014785	0.00619869	0.00646661	0.0272064	0.021482	0.00312439	0.00678234
Rdkit2DEState_VSA4	0.00528037	0.000847568	0.000189456	0.0208267	0.00723757	0.0144327	0.0206697	0.00439725	0.00225073	0.0240218
MordredMINsssN	0.00856394	0.00662967	0.016724	0.014079	0.00550629	0.00429022	0.0209286	0.005148	0.0163269	0.000748274
MordredATSC3i	0.0121708	0.0198125	0.00117814	0.0163186	0.00228823	0.00412518	0.00872701	0.00335612	0.0154427	0.00866712
MordredGATS2dv	0.0227612	0.00597579	0.00378516	0.00391605	0.0110361	0.00733538	0.0123234	0.0076159	0.00599923	0.00556042
Rdkit2DFpDensityMorgan1	0.00413793	0.00565269	0.00547316	0.0104001	0.00404837	0.0113363	0.0111539	0.0102737	0.0151752	0.00796381
MordredMATS1c	0.0175771	0.00598598	0.000633489	0.00297798	0.0320848	0.00649768	0.00798177	0.00274415	0.00241034	0.00642452
Rdkit2DSlogP_VSA5	0.00426433	0.00133387	0.00198479	0.00668181	0.000792714	0.0129098	0.0177628	0.015155	0.00877268	0.0150703
MordredpiPC8	0.000503653	0.0163863	0.00742581	0.0129218	0.0105118	0.021163	0.00532203	0.00233585	0.00768557	0.000310094
MordredGATS6d	0.00550697	0.00705507	0.0102386	0.010535	0.0123572	0.00761962	0.00432544	0.0108111	0.00324542	0.0126404
MordredMATS8i	0.000183013	0.0145363	0.00370271	0.00474501	0.00931569	0.0113764	0.0236588	0.00531552	0.0100566	0
Rdkit2DChi1v	0.0012474	0.0109279	0.0127814	0.00396339	0.0184986	0.011835	0	0.00165037	0.0117131	0.00779105
CDKnHBAcc	0.00537594	0.0124882	0.00778307	0.00511835	0.00721768	0.0142426	0.0120353	0.00798977	0.00213657	0.00488257
CDKTopoPSA	0.0017242	0.0114452	0.00324244	0.00352744	0.0099301	0.00699877	0.00384306	0.00818449	0.00296272	0.020088
CDKATSc4	0.00567604	0.0108322	0.0112063	0.00334509	0.00608348	0.00716337	0.0027553	0.00588286	0.00982864	0.0076378
MordredJGI5	0.00346268	0.01116	0.00295968	0.0104927	0.000676833	0.00520302	0.00910333	0.00559671	0.0115235	0.0100079
CDKWTPT-2	0.00256712	0.00524443	0.00467081	0.00290686	0.00936334	0.00526297	0.0108679	0.00547989	0.0137174	0.00939739
MordredGATS1p	0.00508545	0.00696563	0.00601909	0.0160244	0.0037835	0.00409031	0.00567727	0.00408487	0.00727745	0.00630582
MordredAATS5p	0.00728186	0.00291704	0.00894778	0.00633079	0.00178827	0.00927728	0.00889746	0.00446295	0.00233752	0.0130097
MordredATS0v	0.0117036	0	0	0.0107413	0.00953633	0.00540413	0.0102458	0.00526305	0.00547019	0.0066734
MordredAATSC3c	0.00278136	0.00585803	0.00220137	0.00354207	0.00411332	0.00202294	0.0216051	0.0104176	0.00451995	0.00689631
MordredATSC0c	0.00581862	3.77453e-05	0.00432532	0.00709635	0.0115116	0.00636707	0.00834241	0.000398386	0.00989409	0.00845973
MordredRPCG	0.0050274	0.00238691	0.00685704	0.00492384	0.00331634	0.00193454	0.0156031	0.00638438	0.00553687	0.00954945
MordredGATS4s	0.00173695	0.00172203	0.0129821	0.00791562	0.0111439	0.00674991	0.00171831	0.00694444	0.00468419	0.00469034
MordredGATS4c	0.00417448	0.0109535	0.00269622	0.00558203	0.00105583	0.0128707	0.00737801	0.00367836	0.00617879	0.00534001
MordredAATS4p	0.00811961	0.0043547	0.00267245	0.0131072	0.00721811	0.00897055	0.00195984	0.00342964	0.00488174	0.00346182
MordredAATSC8s	0.00605765	0.00512012	0.0102165	0.013155	0.000994377	0.000562556	0.0118347	8.80418e-05	0.00599144	0.00392229
MordredAATSC3are	0.00795288	0.0013647	0.000282934	0.00684637	0.00530815	0.00869616	0.00109963	0.00677677	0.00701157	0.00987062
MordredAATS7p	0.0162946	0.00660966	0	4.9919e-05	0.00133752	0.0124243	0.00194616	0.00486619	0.0113211	0
MordredATSC1p	0.0172949	0.00582553	0.0093718	0.00424527	0.00365709	0.00194749	0.00184062	0.00196906	0.00739476	0.000779786
MordredATSC8s	0.0093772	0.000298938	0.0111274	0.0134397	0.0021692	0.00986354	0.00120491	0.00182	0.00013576	0.00472903
MordredSRW10	0	0.00148117	0.0171268	0	0	0	0.00575198	0.0111854	0	0.0183705
MordredAATSC1s	0.00224002	0.00360823	0.00478683	0.00559402	0.00408044	0.00707482	0.00957521	0.00150455	0.010844	0.00456797
MordredAATS1d	0.00228061	0.0164738	0.0015076	0.00324273	0.00376034	0.0052056	0.00669372	0.0063131	0.00288205	0.00455752
MordredATSC6pe	0.00232855	0.00345877	0.00630075	0.0118546	0.00408838	0.00512161	0.00246174	0.00353806	0.00520966	0.00794187
Circular1224	0.00247652	0	0.0136374	0.00481819	0.00174466	0.00378753	0.019997	0	0.00263851	0.00290694
MordredAATSC4s	0.000811224	0.000407596	0.00390081	0.0025832	0.0138153	0.00966201	0.00535109	0.00811846	0.00376932	0.00131844
Rdkit2DTPSA	0.00331645	0.0101502	0.0122356	0.00265231	0.00123908	0.00988908	0.00430879	0.000313887	0.000873508	0.00443818
MordredATS0m	0.00893159	0	0.00178272	0.0058403	0.00586759	0.00571205	0.00174639	0.00543361	0.0110517	0.00139901
CDKATSp1	0.00219932	0	0.000794	0	0.025368	0	0.00509912	0.0140279	0	0
MordredAATS1i	0.00273626	0.00208322	0.00110877	0.0031833	0.00236096	0.00499111	0.0138865	0.00353981	0.00738746	0.00485401
MordredMAXsssN	0.00185866	0.00679832	0.00453311	0.000482115	0.00275403	0.00685063	0.00517366	0.00719408	0.00525876	0.00511319
MordredATSC5p	0.00231695	0.00245688	0.0104383	0.0035112	0.000597063	0.00782746	0.00937631	0.00368993	0.00263584	0.00304473
MordredAATSC1se	0.00941197	0.00181859	0.00548624	0.00834944	0.00338059	0.00320787	0.00154339	0.00541946	0.00220326	0.00483596
MordredAATS5v	0.00323455	0.00207216	0.00540645	0	0.00109932	0.00448027	0.0085986	0.000715922	0.00460772	0.0151988
MordredATSC5i	0.0036414	0.00197522	0.00474363	0.0113917	0.00277558	0.00517041	0.000632353	0.00475894	0.00627452	0.00358175
Rdkit2DVSA_EState3	0.000386675	0.000101357	6.2428e-05	0.00378503	0.0289148	0	0.00472038	0.000164592	0.000646932	0.00531469
MordredGATS2se	0.00367189	0.00827001	0.00338106	0.00335388	0.00278824	0	0.00119678	0.00574915	0.00151438	0.013572
MordredAATSC3i	0.00615999	0.00043927	0.00272926	0.00177983	0.0128323	0.00391693	9.4531e-05	0.00619329	0.00674429	0.00182469
MordredGATS2s	0.00957522	0.00327149	0.00108268	0.00189899	0.00659336	0.00741795	0.00205023	0.00859907	0.00144612	0.000509479
MordredAATS1dv	0.00707343	0.012935	0.00819648	0.00138687	0	0.00145768	0.000675761	0.000134657	0.010289	0
MordredAXp-3d	0.00418537	0.00101668	0.0109286	0.00267584	0	0.00212045	0.000325146	0.00491825	0.00254183	0.0134288
CDKMDEN-33	0.0021799	0.00594919	0.00296375	0.00133619	0.00543271	0.00722421	0.00216991	0.0048713	0.0036566	0.00588701
MordredMPC8	0.0167597	0.0193494	0	0	0	0	0.0033974	0.00189172	0	0.000195558
MordredMATS1se	0.00191763	0.000513895	0.00409941	0.00762067	0.00759163	0.0052324	0.00709911	0.00179062	0	0.00548054
MordredGATS4d	0	0.00120787	0.00162125	0.0017165	0.00991006	0.00325728	0.00748857	0.000942196	0.00126849	0.0138799
MordredMID_O	0.00440395	0.00710333	0.00218634	0.00354553	0.0059608	0.00220435	0.004504	0.00526331	0.00059707	0.00549888
MordredAATS0s	0.000896149	0.0100321	0.00915583	0.00355183	0.00372303	0.00486528	0.00129893	0.00204874	0.00459925	0.00109251
Rdkit2DChi3v	0.000247633	0.000843907	8.1977e-05	0.000266856	0.00113858	0.00104232	0.000431375	0.000206077	0.0365017	0.000287293
MordredAATS2d	0.000614706	0.00133779	0	0.00537403	0.00308914	0.00629457	0.0113433	0.00215579	0.00718841	0.00349459
MordredAATSC1i	0.0103347	0.00745769	0.00104972	0.00250937	0.00714454	0.00218292	0.00371973	0.0058841	0.000387617	0
Rdkit2DFpDensityMorgan3	0.00218998	0.00448054	0.000464497	0.00173674	0.00449777	0.00461771	0.00409788	0.00830721	0.00522831	0.00451844
MordredSIC0	0.00250002	0.00303622	0.00137543	0.00672411	0.00938302	0.00454741	0.00427492	0.00294571	0.00226271	0.00297087
Rdkit2DPEOE_VSA8	0.00158754	0.0036522	0.00632623	0.00541852	0.00619562	0.00296807	0	0.00486492	0.00347556	0.00494574
Rdkit2DSlogP_VSA10	0.00269421	0.00591615	0.00244935	0.0125981	0.00363608	0.00397609	0.00135278	0.00117995	0.00307827	0.00247159
MordredGATS2pe	0.00160199	0.00129779	0.00176015	0.00216437	0.0147345	0.00142195	0.00272491	0.00047683	0.00912503	0.00358966
MordredAATS4d	0.00250728	0.000562347	0.00312672	0.00132062	0.000381886	0.00516342	0.00130702	0.00450725	0.00763673	0.0123722
MACCSKeys95	0.0140634	0.00295664	0.00127949	0	0.00845788	0	0	0.000233104	0	0.0102151
MordredpiPC5	0.00165533	0.000215069	0.0229935	0.00323397	0	0.00310129	0	0.00398573	0.0018348	0.000179867
MordredGATS4dv	0.00720998	0.000154668	0.00490119	0.00737138	0.0010389	0	0.00292127	0.00372629	0.0083507	0.00132391
MordredSdssC	0	0	0.00788535	0.00531917	0.000172119	0.00123701	0.00909363	0.01149	0	0.00170463
MordredAATSC5Z	0.00602692	0.00313885	0.00258842	0.00446976	0.000510929	0.00674581	0.0075625	0.00391492	0.000562453	0.000564748
Rdkit2DEState_VSA8	0.0035526	0.00203025	0.000538432	0.00915041	0.00149312	0.0029499	0.00402408	0.00206826	0.000109948	0.0100597
MordredATSC6i	0.00462063	0.0035202	0.005	0.00100329	0.00209947	0.00241845	0.00681004	0.00465224	0.00330147	0.00179045
MordredAATS6v	0.00340817	0.00142484	0.00641216	0.00160507	0.000334746	0.00419117	0.00041122	0.00253445	0	0.0138727
MordredAATSC2c	0.00352247	0.00731327	0.00401327	0.00123358	0.00195268	0.0010092	0.00770268	0.00221349	0.00306197	0.00216882
MordredGATS5Z	0.00416642	0.00271927	0.00254328	0.00138776	0.0031862	0.00123915	0.0035508	0.00653204	0.00833823	0.000449193
MordredGATS2Z	0.000526018	0.00177761	0.0043761	0.00140461	0.0110696	0.000739507	0.00457922	0.00399961	0.000955745	0.00465196
Rdkit2DEState_VSA3	0.00193862	0.00107938	0.0123804	0	0.00132881	0.000699582	0.00261081	0.00477315	0.00777746	0.00109795
MW	0.000976165	0.00357625	0.00392126	0.00389268	0.00354573	0.00221297	0.0051273	0.00414656	0.00303216	0.00306008
MordredATSC8se	0.000793055	0.00822431	0.00744608	0	0.00181752	0.00102008	0.00230352	0.000448416	0.00835122	0.00295856
MordredAATS0p	0	0.0103121	0	0.000313825	0.012354	0.00105689	0.00282959	0.000635506	0.00575538	0
MordredAMID_O	0.000651382	0.00296186	0.00120522	0	0.0069214	0.00227476	0.00238295	0.00361789	0.00553487	0.00711193
Rdkit2DMaxAbsPartialCharge	0.00304992	0.00117209	0.00269699	0.00500897	0.00631138	0.00121794	0.00223707	0.00229993	0.00446455	0.00408847
MordredAATSC4se	0.00424163	0.00151899	0	0.00581158	0.000746399	0.00418432	0.00338812	0.00401818	0.00364776	0.00492904
Rdkit2DChi3n	0.00268936	0.00213741	0.00959344	0.00401599	0.00230015	0.00107036	0.00361957	0	0.00487065	0.00168792
MACCSKeys138	0.00317833	0.00886487	0.00263985	0.00283947	0	0.00260106	0.00737849	0.00261889	0.00172525	0
MordredGATS3s	0.00175095	0.00173114	0.00995289	0.00110395	0.00276681	0.000578248	0.00180056	0.0028603	0.00643666	0.00265631
MordredGATS8v	0.000745083	0.00117189	0.0103235	0.00905794	0.0036847	0.000879892	0.00163831	0.000489536	0.00315766	0.000251615
MordredATS2v	0.00342475	0	0	0	4.6358e-06	0	0	0	0	0.0278097
MordredpiPC2	0	0.0133572	0.000126095	0.00473813	0	0	0.0105541	0	0.00210963	0.000310786
MordredAATSC1v	0.00160586	0	0.0027772	0.00321386	0.00357102	0.00808126	0.00575524	0.00318702	0.000429091	0.00243988
MordredMIC1	0.00190522	0.000211383	0.00122559	0.00503513	0.00110925	0.000310079	0.00125646	0.0101722	0.000531256	0.00909703
MordredATSC1se	0.00161016	0.00273584	0.00192256	0.000818519	0.00574964	0.0116457	0.00403238	0.00188679	0.000416649	0
MordredAXp-7d	0.000124679	0.00241491	2.79837e-05	0.0149341	0.000527863	0.0108055	6.7931e-05	0.000745187	0.000459389	0.000497517
MordredATSC2se	0.00186542	0.000904979	0.000858689	0.00951078	0.000503399	0.00672794	0	0.00665369	0.00346007	0
MordredATSC4i	0.0004138	0.00207327	0.00295249	0.000347924	0.00542857	0.00917584	0.00718551	0.00207452	0.000559419	0
MordredGATS2i	0.00119901	0.00340092	0.00213042	0.00222975	7.64794e-05	0.0103753	0.0025588	0.00202345	0.00259525	0.00349397
MordredGATS7c	0.00665005	0.00333204	0	0.00550943	0.00268981	0.00296219	0.000179783	0	0.00824907	7.33785e-05
MordredATSC3c	0.000634373	0.0022357	0.0071262	0.00659943	0.000537486	0.00086846	0.00290101	0.00078071	0.00322121	0.00466725
MordredATSC7v	0.00168316	0.0023372	0.00269631	0.00461749	0.00193103	0.00480527	0.00223094	0.00048835	0.0022156	0.00644274
MordredMATS2se	0.00186387	0.0073688	0.00335971	0.000209018	0.00121976	0.00451405	0.00345354	0.0024195	0.00178284	0.00310492
MordredETA_shape_y	0	0.00541883	0.00216749	0.0022754	0.000626351	0.00194332	0.00245826	0.000120499	0.0114784	0.00222524
MordredMIC4	0.00756962	0.00164818	0.00256617	0.000527448	0.00182374	0.0112794	0	6.22415e-05	0.000854847	0.0023124
Rdkit2DFpDensityMorgan2	0.00383455	0.0021307	0.00159601	0.000719143	0.00365582	0.00519356	0.00481778	0.00180752	0.00193019	0.00272653
MordredATSC0i	0.00164079	0.00470442	0.00260192	0.00254588	0.00225071	0.00455557	0.00143902	0.00286225	0.00477818	0.000741256
CDKATSc5	0.00105103	0.00121265	0.00141936	0.00188074	0.00306539	0.00428256	0.00381668	0.00345578	0.00172125	0.00600093
MordredATSC1are	0.00297841	0.00365049	0.00199819	0.00349612	0.00100187	0.00102378	0.00808038	0.00305663	0.000891949	0.00144814
MordredGATS4se	0.00136312	0.00118596	0.0024458	0.000789842	0.00976997	0.00330649	0.00147496	0.00469332	0.00101927	0.00143812
MordredAATSC7c	0.000867966	0.00214508	0.00197861	0.00311704	0.00177699	0.00710138	0.00485882	0.000963455	0.00342579	0.0010497
MordredMATS8se	0.00361646	0.000844629	0.00527223	0.00181048	0	0.000232059	4.14742e-05	0.00485679	0.0063821	0.00410421
MordredGATS4i	0.00110056	0.00964933	0.000418011	0	0.00688716	0.00067351	0.00312778	0.00140294	0.00329729	0.000288059
MordredLipinski	0.00231733	0	0	0.0159011	0.00530456	0	0	0	0.00231515	0.000873774
MordredZMIC2	0.00518523	0.00212021	0.00208085	0.00245083	0.00134887	0.00444827	0.00185856	0.00584832	0.000141985	0.00121784
MordredATSC3d	0.00716105	0.00274251	0.00148874	0.000778541	0	0.00993946	0.000468804	0.0020215	0.00154434	0
CDKMDEN-23	0.00157948	0.00442671	0.00279674	0.00332988	0.00448827	0.0023654	0.00143795	0.00277484	0.0016591	0.001215
MordredAMID_N	0.0028168	0.00584047	0.000906035	0.00239689	0.00230275	0.00274878	0.00221289	0.00159671	0.00338338	0.00184002
MordredSRW09	0.0114457	0.00433361	0.000784401	0.000202751	0.000837112	0	0.00269142	0.00511006	0	0.000593047
MordredGATS2c	0.000928053	0.0119071	0.00108142	0.000693291	0.000574662	0.0014994	0.0041393	0.000896004	0.00211719	0.00205049
MordredAXp-0dv	0.00389933	0.000714359	0.00354366	0.00265956	0.00192517	0.000113872	0.00063301	0.00337218	0.00401379	0.0050004
MordredAATS6s	0.000727897	0.00342966	0.00132825	0.000735251	0.000743629	0.000163504	0.000169284	0.0163745	0.00200668	0.000142937
MordredGATS6c	0.00795044	4.27969e-05	0.000380547	0.00144962	0.00952787	0.00279664	0.00146159	0.000927572	0.00103348	0.000200611
MordredATSC7c	0.00016318	0.00669461	0.00338074	0.00130766	0.00112072	0.00222949	0.00029044	0.00381703	0.00471884	0.00200554
MordredGATS7Z	0.00123619	0.0013086	0.00204826	0.00546712	0.00251964	0.0030311	0.00229289	0.000114394	0.00656382	0.000955241
MordredAATSC0p	0.013559	0.000203115	0.000174893	4.50362e-05	8.5273e-05	0.00127982	0.00346838	0.00169137	0.00187324	0.00294626
MordredJGI9	0.00135057	0.000923854	0.00100503	0.00157121	0	0.0044438	0.00590361	0.00926448	0.000792927	0
MordredAMID_C	0.000309395	0.00193939	0.000735121	0.000491198	0.0155509	0.000375709	0.00359604	0.000800582	0.000593935	0.000819142
MordredATSC4v	0.00624212	0.000242471	0.00203297	0.000913622	0.000689816	0.00550141	0.000273054	0.000307465	0.00138624	0.00713221
MordredMATS1are	0.00119636	0.00297263	0.0069568	0.000627246	0.00484262	0.000210465	0.00512329	0.001705	2.08503e-05	0.000990277
MordredAATS7s	0	0.000428668	0.00893981	0.00374799	0.00144517	0.00550111	0.000868762	0.00266706	0.000447724	0.000323214
MordredMID_N	0.00128335	0.00237712	0.0030499	0.00271342	0.000382288	4.76716e-05	0.00398275	0.00644708	0.000955686	0.00308255
Rdkit2DMinAbsEStateIndex	0.001682	0.0105392	0.00147487	0.00194344	0.00158807	0.00167312	0.0011252	0.00104447	0.00240912	0.000737157
MordredATSC1s	0.00385815	0.000579635	0.000779524	0.00246576	0.000425221	0.00100741	0.00325509	0.00382498	0.00752128	0.000362247
MordredAATS7Z	0.00160372	0.0021494	0.000417239	0.00221154	0.00394607	0.00119232	0.00593526	0.00236588	0.00203916	0.0022086
Rdkit2DVSA_EState2	0.00247948	0.00253623	0.00701269	0.00349866	0.000159304	0	0.00434227	0	0.000225239	0.00369087
MordredAATS6m	5.37089e-05	0	0	0.00093315	0.000673311	0	0.00709715	0.00185368	0.00615002	0.00701234
MordredAATSC1p	0.00679783	0.00130701	0.00131209	0.00213019	0.00271478	0.00171076	0.00308913	0.00227367	0.00165765	0.000779775
MordredAATS0d	0.000476085	0.00455877	0.000987034	0.00485946	0.00285466	0.000346867	0.004335	0.00171829	0.00247316	0.00110201
CDKALogp2	0.0015101	0.000813856	0.000325436	0.00354316	0.00429124	0.00218986	0.00307925	0.00156122	0.000345652	0.00586793
MordredMIC2	0.00554647	0.000841	0.00296407	0.00355706	0.00159155	0.00581254	0.000486205	0.000447547	0.00140286	0.00061284
Rdkit2DMinAbsPartialCharge	0.0061582	0.00394208	0.000370413	0.00361649	0.000138034	0.00103648	8.62592e-05	0.000132615	0.00300107	0.00474408
MACCSKeys120	0.00257252	0.00654068	0	0	0	0	0.000780007	0	0.0083673	0.00486414
MordredAATS8d	0.000915069	0	0.00196689	0.000373337	0.000432406	0.000374714	0.00405505	0.00418313	0.00383277	0.00691944
MordredATSC0m	0.00147844	0.00104649	0.00620585	0	0.00468423	0	0.0011942	0.00716775	0	0.00123183
MACCSKeys97	0.000966016	0.000866295	0	0.00041036	0	0.00421724	0.00302973	0.0123025	0	0.000953732
MordredCIC5	0.00229547	0.0040032	0.00334351	0.00236819	0.00268591	0.00147854	0.000903089	0.00260718	0.00107289	0.0019152
MordredATSC2i	0.000101615	0.000128633	0.00119493	0.000160372	0.00137425	0.00460594	0.0030654	0.00243741	0.000750859	0.00869653
CDKKier3	0.00100619	0.000924513	0.00245127	0.00234153	0.0048951	0.00280039	0.000675298	0.000516602	0.00327182	0.00337733
MordredGATS3d	0.00198627	0.00140634	0.00110548	0.00200347	0.00279615	0.00183753	0.00709108	0.00165835	0.000516077	0.00178158
MordredATSC4c	0.00326083	0.000241861	0.000406849	0.00227291	0	0.00846327	0.00393158	0.000417292	0.00210232	0.00107911
MordredAATSC3s	0.00115932	0.000837604	0.00284053	0.0024514	0.00231769	0.000593526	0.00142249	0.00565389	0.00013311	0.00472998
MordredGATS2m	0.000686997	0.000104234	0	0	0.00235997	0.00160661	0.00789808	0.00892841	0	0.00046732
MordredATSC8i	0.00207308	7.85102e-05	0.00267318	0	0.00195486	0.00222719	0.00215643	0.00262586	0.00748605	0.000645469
CDKATSp2	0.0024263	0	0.00190846	0	0.00106408	0	0	0.0157206	0.000442594	0
MordredMATS3are	0.000301193	0.0059295	0.00123886	0	0.000471299	0.000315723	0	0.00219801	0.0107594	0.000234363
MordrednBase	0.00315462	0.00131557	0	0.00117963	0.00179988	0.0027091	0.00478798	0.00293261	0.00194658	0.00155916
MordredXch-7dv	0.00189512	0.00423297	0.0011993	0.0016458	0.000662515	0.00220107	0.00113995	0.0012982	0.00324704	0.00373939
MordredAATS4v	0.00110682	0.000932199	0.00669666	0.00113051	0.000309477	0.00199718	0.0019805	0.00322765	0	0.00381076
MordredATSC8p	0.000375286	0	0.00560903	0.00308615	0.00147521	0.00258788	0.00262315	0.00367596	0.00172112	1.89925e-05
MordredGATS7dv	0.00547829	0.0011268	6.34644e-05	0.00515897	0.00412793	0.000722743	0.00206284	0.000125528	0.000445461	0.00180742
MordredMINssCH2	0.000113816	0.000541163	0.00888733	5.43156e-05	2.36366e-05	0.00870893	0.00095836	0.00180475	0	0
MordredAXp-2d	0.00413859	0.00200776	0.00358662	0.00119149	0.00184382	0.00372546	0.000841694	0.00208152	0.00120348	0.000460921
MordredJGI4	0.00179345	0.000792225	0.00105297	0.00135465	0.00230862	0.00573096	0.000793057	0.000681097	0.0030275	0.00342328
Rdkit2DMolMR	0	0.00784686	0	0.00510187	0.000265151	0.000645265	0	0.0043861	0.00204387	0.000566735
MordredATSC7pe	0.00347473	0.00103183	0.00114084	0.00309165	0.00172086	0.00104567	0.000951197	0.00330049	0.00433682	0.000733842
MordredAATSC0c	0.00125906	0.00194724	0.00153364	0.00336657	0.00128286	0.00484226	0.000747081	0.00282001	0.000757737	0.00194436
MordredGATS7p	0.0043206	0.000555579	0.00574963	0.000109862	0.000274034	0.00595833	0.00084843	0.00218638	0.000126432	0.000330612
Rdkit2DSMR_VSA7	0.000624482	0.00470707	0.000113817	0.00149814	0.000982832	0.00205438	0.00523816	0.00113636	0.00344223	0.000613664
MordredJGI3	0.00572349	0.00472228	0.000634601	4.80883e-05	0.0051614	0.00154447	0.000834034	0	0.0012919	0.000398092
MordredTIC0	0.00409124	0.00167301	0.00195545	0.00435073	0.000962444	0.0017317	0.0015241	0.00101361	0.00168499	0.00133635
Rdkit2DSlogP_VSA1	0.00188186	0.000192484	0.00110825	0.00152862	0.00450604	0.00117687	0.000222699	0.000235251	0.00861738	0.000805498
MordredAATSC4pe	0.00167427	0.0114584	0.00144521	0.000200728	0.00234532	0.000110689	0.000232336	0	0.000799224	0.00196536
Rdkit2DVSA_EState5	0.000875304	0.000735724	0.00315997	0.00489883	0.000121294	0.00376008	0.00296023	0.00208184	8.72869e-05	0.00143101
CDKATSm5	0	0.000478259	0.00179511	0.000145811	0.00434114	0.00675973	0	0.000305481	0.00416129	0.00206921
MordredGATS7d	0.00168518	0.00118395	0.00101268	0.00172583	0.00134788	0.00365267	0.00105382	0.00260828	0.00471237	0.00107269
MordredATSC4are	0.00188975	0.000446511	0.000612469	0.000309071	0.00117165	0.00186546	0.00266248	0.004215	0.00115989	0.00558843
MordredGATS1d	0.000886935	0.000680261	0.00434893	0.00263846	0.00245731	0.000155206	0.0024217	0.000347674	0.00427452	0.00168226
CDKATSp4	0.00112742	0	0.00148792	0.000176614	0.00545386	0.007978	0.00122353	0.00168956	0	0.000649757
Rdkit2DSlogP_VSA4	0.00521308	0.00139385	0.000570798	0.00264331	0.00364251	0.00238456	0.00196523	0	0.000433435	0.00144918
MordredMATS7are	0.00635447	0	0	0	0.00266533	0.00357775	0	0.00019176	0	0.00656787
MordredATSC4p	0.00211219	0.000925525	0.00070883	0.000801388	0.000317068	0.0048807	0.00101673	0.00166483	0.0054473	0.00121697
MordredAATSC1Z	0.00141574	0.000527503	0.00146581	0.00378884	0.000693762	0.00138305	0.00316301	0.00464426	0.000939144	0.000746789
MordredBalabanJ	0.00027237	0.00417558	0.000328729	0.000400323	0.000138524	0.00302234	0.00137981	0.00726525	0.00176748	0
CDKMDEC-33	0.000909343	0.00205926	0.0011633	0.00138062	0.00162198	0.00367658	0.00267897	0.00313896	0.000563048	0.00131456
MordredMATS1dv	0.000484358	0.000218878	0.0012679	0.00076576	0.00452155	0.000816337	0.00163078	0.0071503	0.00137879	0.000258251
MordredAATS8dv	0.011068	0.000478541	0.000575534	0.000708209	0	0	0.00262421	0.000354046	0.00223269	0.000376174
Rdkit2DEState_VSA5	0.000953543	4.37147e-05	0.00321578	0.00360246	0.00185801	0.00499326	0.000356777	0.00117391	0.00114872	0.000984708
CDKBCUTp-1l	0.00175433	0.00123306	0.00124448	0.00215001	0.00302048	0.00410156	0.000650288	0.00101733	0.00146629	0.00165288
Mordredn6AHRing	0	0	0.00721082	0	0	0.00248801	0	0.00855255	0	0
MordredAATS8se	0.00643821	0.000540095	0.00119975	0.00106927	0.000707547	0.00826344	0	0	0	0
Rdkit2DMaxPartialCharge	0.00259479	0.0029074	0.000191463	0.00178351	0.00209306	0.00189069	0.00411856	0.000252075	0.00148596	0.000817014
MordredAATS8v	0.000529151	0.00133734	0.00042679	0.000732266	0.00596665	0	0.00689675	0.00149464	0.000668776	0
MordredAATS6i	0.00247253	0.00153157	0.000373236	0.0046231	0.000268559	0.00412749	0	0.00224836	0.000353496	0.00205176
MordredpiPC7	0	0.00522146	0.00843161	0.000119328	0	0.000929898	0.000472458	0.000339629	0.00251698	0
Mordredbpol	0.00203937	0.00113068	0.000606146	0.00449742	0.00235567	0.00304097	0.000225286	1.91564e-05	0.00211144	0.00199985
MordredXch-7d	9.79798e-05	0.00125997	0.000256036	0.000277003	0.00421989	0.00332327	0.00173252	0.00574147	0.000246754	0.000814239
MordredAATSC5c	0.000461163	0.000262722	0.00234292	0.00720643	0.000450531	0.000820297	0.000615756	0.00371907	0.00197838	9.71519e-05
MordredSpAbs_Dzp	0.00868662	0.000118897	0.00251441	0.00469015	0.000441576	0.000242755	0	0	0.000753532	0.000419651
MordredAXp-3dv	0.000528944	0.00075362	0.000772551	0	0.00979892	0.000472928	0.000473638	0.000245603	0	0.0048084
MordredATS6d	0	0	0.0173646	0	0	0	0	0.000475598	0	0
MordredXpc-5d	0	0.0170466	8.57512e-05	0	5.20731e-06	0	1.57216e-05	0.000363668	8.57821e-05	0.000216909
CDKBCUTp-1h	0.000569587	0.00100109	0.00288104	7.83494e-05	0.0040863	0.000905462	0.00328256	0.000284087	0.000501415	0.00417663
MordredGATS3p	0.00112149	0.000166725	0.000861276	0.00338701	0.00201209	0.00602326	0.00110076	6.30017e-05	0.0026202	0.000383959
CDKATSm3	0.00112162	0.0068517	0	0.000251777	0	0.00107507	0.00349661	0.000351079	0.00430163	0.000288898
MordredATSC3are	7.20473e-05	0.00563487	0.0062249	0.000625825	0.000466729	0.000274346	0.00138555	0.00107872	0.000501246	0.00129987
MordredGATS4p	0.0021356	0.000590589	0.000345702	0.00305028	4.48061e-05	0.00155917	0.00130511	0.000602432	0.00695083	0.00095922
MordredAATS6dv	0.00730028	0.00276878	0.00159362	0	0.00373042	0	0.000573487	0.000230588	0.00124707	0
MordredGATS8d	0.000634792	0.000143091	0.00414437	0.00195168	0.000283606	0.00257499	0.0015361	0.00118218	0.000775674	0.00420346
MordredAATS4m	0.00250377	0.000323231	0.00247212	0.00111999	0.00652895	0.00190669	0	0.00198001	0	0.000511515
MordredMATS1Z	0.000400739	0.000853612	0.00187972	0.00139894	0.0011514	0.00148644	0.000726725	0.00287627	0.00571042	0.000784013
MordredMATS2pe	0.0010095	0.00788561	0	0.00339886	0.00309648	0.00029445	0	0.00145673	0	0.00010878
MordredATSC1Z	0.000382671	0.00119799	0.00025993	0.00238183	0.000344962	0.00406097	0.0026322	0.00300139	0.00243265	0.000392786
MordredATSC3p	0.00659592	0.000554668	0.00110363	0.00132734	0.000990786	0.000556041	0.00071519	0.00140874	0.000480253	0.00334987
MordredAETA_eta_F	0.0027752	0.00106431	0.00166111	0	0.00639042	0.000766597	0.000733161	0.0014709	0.00167089	0.000541139
MordredMATS1s	9.42826e-05	0.000970844	0.00384305	0.00091265	0.00106507	0.00179323	0.000308014	0.000893182	0.00246558	0.00462149
MordredXp-7d	0.01071	9.16841e-05	0	0.00114869	0	0.0036478	0	0	0.000859194	0.000508418
MordredAATS6Z	0.000262654	4.76997e-05	0.000556875	0.000713195	0.00240391	0.00181654	0.00969477	0.000810519	0.000379393	0.000221285
MordredMINdssC	0	0.0031657	0.00459601	0	0.00383406	0.00170477	0	0.00305236	0	0.000437944
Rdkit2DEState_VSA7	0.00230685	0.00130544	0.00145853	0.00185386	0.0037682	0.000530185	0.00195445	0.000713592	0.00254672	0.000238028
MordredAATS6d	0.000458345	0.00352054	0	0.00170671	0.00461884	0.000318179	0.00086553	0.00073758	0.0028843	0.00134717
MordredAATSC6dv	0.000351429	0.000872789	0.000767634	0.00294849	0.000439343	0.00132861	0.00278166	0.0014182	0.000707551	0.00481383
MordredMID_C	0.000118008	0.00282532	0.0014223	0.0024294	0.000708909	0.0039121	0.000881948	0.00203341	0.00146235	0.000633345
MordredATSC3s	0.000536671	0	0.00363775	5.28573e-05	0.000104037	0.000807256	0.00433678	0.00355326	0.00326536	9.00332e-05
MordredGATS2p	0.00164875	0.000246094	0.000785251	0.00236353	0.0026575	0.00218214	0.00247133	0.00253471	0.000498002	0.000984133
MordredAATSC1pe	0.0035179	3.36441e-05	0.00163265	0.00222252	0.000965334	0.00205218	0.00244475	0.000581833	0.00168704	0.00116211
MordredVE1_A	0	0.00275894	0	0	0	0	0	0.0024169	0.00161439	0.00944697
MordredAATS5d	0.000312171	0.00255624	0.000992294	0.000797271	0.00252842	0.00309067	0.000701662	0.00232898	0.00286499	0
Rdkit2DPEOE_VSA10	0.00312409	0.00242036	0.00105297	0.000960634	0	0	0.00511133	0.000947479	0.00172594	0.000762662
MordredZMIC3	0.00202946	0.00184856	0	0.00149173	0.000830955	0.00266798	0.0039056	0.00149808	0.000527031	0.00126564
Mordredn6aHRing	0.00298939	0.00184616	0.00166435	0.00168538	0.00215236	0.00103579	6.88911e-05	0.00460515	0	0
MordredGATS1c	0.000590554	0.000114951	0.00176607	0.00233549	0.000520742	0.00405329	0.00262775	0.000649007	0.00144488	0.00190954
MordredATSC4se	0.000133859	0.00161192	0.000415265	0.0068389	0.0024103	0	0.000931099	0.00142955	0.0017616	0.000466629
MordredATSC8pe	0.000999087	0.00212395	0.00730118	0.000433665	0.000121516	0.000946627	0.000391114	0.000212556	0.0019678	0.00149973
MordredAATSC2dv	0.000853752	0.000340334	0.000862837	0.00180545	0.00221695	0.000906435	0.00421706	0.00185218	0.000128339	0.00279694
MordredBCUTv-1l	0.0023769	0.00171464	0.00649935	0.000252974	0.000269437	0.00144764	0.00192396	0	0.0014674	0
MordredXp-1dv	0.00809784	0	0.000731608	0	0.00254206	0	0.000621207	0	0	0.00385494
Rdkit2DEState_VSA2	0.000497534	0.00323937	0	0.00640122	0.00048239	0.000623423	0.00315225	0.000548176	0.000598748	0.000261541
MordredMATS3se	0.000338368	0.000642834	0.000490039	0.000277185	0.0027159	0	0.00435713	0.00415446	0.000281784	0.002537
MordredAATS8m	0.00172256	0	0	0.00225361	0.00325031	0	0.00181095	0.00422561	0	0.00252743
MordredGATS2d	7.29846e-05	6.10298e-05	1.90451e-05	0.00361621	0.000901272	0.000541495	0.00201277	0.00319188	0.0031186	0.00223317
MordredAATS5dv	0.000566372	0.00249558	0.00228538	0.00186695	0	0.000304048	0.00419793	0.00351318	0.000418634	0
Rdkit2DMinEStateIndex	0.00295831	0.00151111	0.00204983	0.00513734	7.45928e-06	0	0.000780624	0.00202574	0.00117472	0
MACCSKeys135	0	0	0	0	0.00233185	0	0	0.00228713	0	0.0109861
MordredATSC0Z	0.000952257	0.000380012	0.000155694	0.00044508	0.00295192	0.0054313	0.000341752	0.00187605	0.00251041	0.000459475
MordredMi	0.00225153	8.5994e-06	0	0	0.000626543	0.000716266	0.00157126	0.00101783	0.00915729	0.000101385
MordredATS2s	0.00113395	0.00116996	0.00299588	0.00156129	0.000703684	0.00232632	0.00150599	0.00164361	0.000991977	0.00134842
MordredMATS2c	0.001835	0.00508147	1.22307e-05	0.00161784	0.00204766	0.000484693	0.000767053	0.00122241	0.00139879	0.000912509
Rdkit2DPEOE_VSA7	0.00328456	0.000255128	0.00233285	0.000489995	0.00413669	0.000611167	0.00195876	0.000401763	0.00120561	0.00059163
MordredGATS1v	0	0.000690056	0	0.00299702	0	0.00316798	0.00014543	0.00299897	0.00178809	0.00338009
MordredBCUTp-1l	0	0.00210612	0.000171682	0.00472836	0.0041152	0.00107423	0.00115462	0.000454742	0.000336434	0.00100095
MordredMATS4se	0.000583451	0.00339895	0	1.6019e-05	0.00153396	0.000993657	0.00130172	0.000575621	0.00470081	0.00198447
MordredGATS7se	0.00418025	0.000756562	0.00132516	0.00297825	0.00193159	0	0.00299594	8.86993e-05	0	0.000829701
MordredAATSC0Z	0.00135998	0.00375435	0.00353723	0	0.00348211	0.000938121	7.264e-05	0.000743241	0.000789207	0.000347551
CDKFMF	0.000846949	0	0.00135848	0.000290042	0	0.000323085	0.000684616	0.00268124	0.00577154	0.00304493
MordredAATSC1are	0.00495687	0.000448054	0.000999818	0.000380527	0.00248642	0.000364497	0.000494233	0.00211574	0.00220449	0.000493762
MordredZMIC4	0.000370912	0.00241494	0.000771731	0.00108921	0.00136779	0.000424836	7.80853e-05	0.00396706	5.26742e-05	0.00434407
MordredGATS1i	0.00224255	0.000619114	0.000840627	0.00275966	0.00195813	0.00040854	0.000350478	0.00220023	0.00159853	0.0018235
MordredAATS7se	0.000904527	0.00806148	0.000620468	8.06369e-05	0.00279303	0.000282713	0.000961713	0.00048576	0.000574909	0
Rdkit2DVSA_EState7	0.00191554	0.000409428	0.0015586	0.000255399	0.00146966	0	0.000964806	0.000303268	0.00665539	0.00122838
MordredTSRW10	0.00401561	0.00131081	0.00223599	1.97658e-05	0.000197128	0.00156806	0	0.000478325	0.00475991	0
MordredAATS6p	0	0.000404971	0.000223491	0.00193115	0.00193492	0.00370505	0.00165531	0.00255459	0.00171606	0.000399003
Rdkit2DBalabanJ	0.0014797	0.00717112	0.00052933	0.00138093	0.000518997	0.000451928	0.000242386	0.00130593	0.000413089	0.00101295
MordredBCUTv-1h	0.00324151	0.00100851	0.000422268	0.000224693	0.00207105	0.00248439	0.00057603	0.00174302	0.00139514	0.00129727
MordredATSC1i	0.000661035	0.000386368	0.000531587	0.000831255	0.00163813	0.000412693	0.00231596	0.000103519	0.000609989	0.00692038
MordredGATS6s	0.000464601	0.00129949	0.00130343	0.000215861	0.00216736	0.00121592	0.00502918	0.00111916	0.00116777	0.00040955
[truncated: 4,178 more rows]

## Sheet: LightGBM (tree-split)
	1	2	3	4	5	6	7	8	9	10
[truncated: 4,480 more rows]

## Sheet: LightGBM (permutation)
	1	2	3	4	5	6	7	8	9	10
[truncated: 4,480 more rows]

[truncated: 4 more sheets: LightGBM (tree-explainer), 1DCNN (shap-permutation), 1DCNN (shap-deep), 1DCNN (permutation)]
