# Supplementary material for: Revisiting the Application of Machine Learning Approaches in Predicting Aqueous Solubility
Source: ACS Omega. 2024 Jul 31;9(32):35209–22. doi: 10.1021/acsomega.4c06163 (PMC11325511; doi:10.1021/acsomega.4c06163)
Supplement: Supplementary file 2 — ao4c06163_si_002.xlsx [file ao4c06163_si_002.xlsx]

## Sheet: Title
Revisiting the Application of Machine Learning Approaches in Predicting Aqueous Solubility
Tianyuan Zheng,∗,†,¶ John B. O. Mitchell,∗,‡ and Simon Dobson†
†School of Computer Science, University of St Andrews, St Andrews, Fife, UK ‡EaStCHEM School of Chemistry, University of St Andrews, St Andrews, Fife, UK ¶ Current affiliation: Centre for Mathematical Sciences, University of Cambridge, Cambridge, Cambridgeshire, UK

## Sheet: CV (regression)
	XGBOOST
	run1		run2		run3		run4		run5		run6		run7		run8		run9		run10
fold	RMSE	R2	RMSE	R2	RMSE	R2	RMSE	R2	RMSE	R2	RMSE	R2	RMSE	R2	RMSE	R2	RMSE	R2	RMSE	R2
1	0.653	0.885	0.652	0.897	0.708	0.89	0.767	0.876	0.777	0.825	0.664	0.892	0.775	0.861	0.73	0.87	0.712	0.881	0.616	0.903
2	0.648	0.893	0.694	0.886	0.72	0.87	0.622	0.895	0.776	0.874	0.643	0.899	0.653	0.876	0.839	0.856	0.628	0.893	0.587	0.898
3	0.717	0.881	0.722	0.889	0.662	0.891	0.676	0.9	0.703	0.871	0.618	0.903	0.756	0.866	0.69	0.866	0.706	0.879	0.601	0.921
4	0.68	0.877	0.642	0.895	0.657	0.875	0.668	0.895	0.737	0.851	0.647	0.861	0.634	0.899	0.725	0.866	0.743	0.863	0.682	0.887
5	0.697	0.882	0.674	0.89	0.664	0.861	0.717	0.862	0.756	0.889	0.675	0.88	0.647	0.902	0.637	0.905	0.689	0.877	0.701	0.865
	RMSE	R2
mean	0.68774	0.88138
std	0.0522419	0.0172543
	LightGBM
	run1		run2		run3		run4		run5		run6		run7		run8		run9		run10
fold	RMSE	R2	RMSE	R2	RMSE	R2	RMSE	R2	RMSE	R2	RMSE	R2	RMSE	R2	RMSE	R2	RMSE	R2	RMSE	R2
1	0.682	0.904	0.537	0.926	0.522	0.928	0.629	0.916	0.538	0.923	0.607	0.903	0.536	0.921	0.653	0.894	0.53	0.928	0.581	0.922
2	0.495	0.942	0.555	0.908	0.576	0.928	0.669	0.89	0.512	0.938	0.529	0.932	0.589	0.912	0.479	0.941	0.673	0.905	0.598	0.922
3	0.469	0.945	0.555	0.91	0.607	0.908	0.587	0.919	0.623	0.912	0.619	0.911	0.591	0.907	0.581	0.924	0.523	0.937	0.578	0.923
4	0.592	0.911	0.597	0.904	0.497	0.923	0.576	0.916	0.656	0.859	0.628	0.92	0.581	0.923	0.429	0.955	0.606	0.883	0.54	0.931
5	0.616	0.902	0.591	0.927	0.666	0.904	0.482	0.944	0.453	0.947	0.575	0.926	0.582	0.915	0.59	0.92	0.598	0.912	0.57	0.919
	RMSE	R2
mean	0.57296	0.9184
std	0.0582272	0.0171702
	1dCNN
	run1		run2		run3		run4		run5		run6		run7		run8		run9		run10
fold	RMSE	R2	RMSE	R2	RMSE	R2	RMSE	R2	RMSE	R2	RMSE	R2	RMSE	R2	RMSE	R2	RMSE	R2	RMSE	R2
1	0.731	0.86	0.721	0.864	0.719	0.864	0.778	0.841	0.767	0.846	0.749	0.853	0.75	0.852	0.74	0.856	0.689	0.876	0.704	0.87
2	0.673	0.873	0.627	0.89	0.742	0.846	0.682	0.87	0.683	0.869	0.751	0.842	0.792	0.825	0.806	0.818	0.683	0.87	0.701	0.863
3	0.682	0.873	0.702	0.865	0.551	0.917	0.6	0.902	0.644	0.887	0.616	0.896	0.707	0.863	0.665	0.879	0.648	0.885	0.62	0.895
4	0.696	0.87	0.762	0.844	0.783	0.835	0.821	0.819	0.714	0.862	0.71	0.864	0.731	0.856	0.7	0.868	0.779	0.837	0.825	0.816
5	0.699	0.879	0.718	0.872	0.71	0.875	0.589	0.914	0.675	0.887	0.661	0.892	0.738	0.865	0.691	0.882	0.703	0.878	0.629	0.902
	RMSE	R2
mean	0.70514	0.86654
std	0.0592053	0.023246
	GCN
	run1		run2		run3		run4		run5		run6		run7		run8		run9		run10
fold	RMSE	R2	RMSE	R2	RMSE	R2	RMSE	R2	RMSE	R2	RMSE	R2	RMSE	R2	RMSE	R2	RMSE	R2	RMSE	R2
1	0.501	0.92	0.636	0.914	0.565	0.919	0.695	0.868	0.588	0.905	0.543	0.926	0.668	0.876	0.538	0.924	0.622	0.903	0.601	0.92
2	0.622	0.906	0.571	0.903	0.669	0.895	0.893	0.772	0.615	0.909	0.611	0.912	0.636	0.906	0.546	0.927	0.475	0.951	0.675	0.875
3	0.498	0.943	0.532	0.907	0.598	0.89	0.506	0.947	0.605	0.919	0.524	0.936	0.684	0.896	0.541	0.917	0.554	0.92	0.505	0.934
4	0.603	0.927	0.478	0.925	0.5	0.942	0.49	0.936	0.54	0.923	0.731	0.851	0.614	0.896	0.572	0.907	0.567	0.919	0.526	0.919
5	0.572	0.917	0.551	0.944	0.514	0.941	0.613	0.902	0.696	0.898	0.589	0.914	0.571	0.935	0.611	0.893	0.585	0.908	0.639	0.904
	RMSE	R2
mean	0.58758	0.91082
std	0.0760188	0.0287066
	GAT
	run1		run2		run3		run4		run5		run6		run7		run8		run9		run10
fold	RMSE	R2	RMSE	R2	RMSE	R2	RMSE	R2	RMSE	R2	RMSE	R2	RMSE	R2	RMSE	R2	RMSE	R2	RMSE	R2
1	0.783	0.864	0.981	0.752	0.617	0.898	0.766	0.842	0.577	0.921	0.806	0.827	0.644	0.903	0.655	0.908	0.865	0.841	0.765	0.86
2	0.709	0.875	0.59	0.916	0.555	0.923	0.759	0.864	0.677	0.883	0.678	0.89	0.801	0.842	0.653	0.891	0.699	0.894	0.604	0.919
3	0.659	0.897	0.602	0.892	0.713	0.887	0.637	0.9	0.616	0.896	0.799	0.866	0.637	0.876	0.602	0.912	0.617	0.905	0.7	0.851
4	0.622	0.887	0.637	0.904	0.65	0.894	0.839	0.835	0.66	0.906	0.654	0.891	0.751	0.864	0.819	0.864	0.955	0.808	0.805	0.846
5	0.75	0.87	0.76	0.87	0.809	0.831	0.703	0.859	0.76	0.869	0.583	0.905	0.738	0.864	0.629	0.888	0.687	0.853	0.65	0.903
	RMSE	R2
mean	0.70454	0.87612
std	0.0951845	0.0325442
	GATv2
	run1		run2		run3		run4		run5		run6		run7		run8		run9		run10
fold	RMSE	R2	RMSE	R2	RMSE	R2	RMSE	R2	RMSE	R2	RMSE	R2	RMSE	R2	RMSE	R2	RMSE	R2	RMSE	R2
1	0.699	0.891	0.539	0.925	0.867	0.816	0.576	0.916	0.895	0.785	0.977	0.795	0.599	0.909	0.601	0.923	0.632	0.894	0.723	0.891
2	0.936	0.779	0.645	0.916	0.63	0.907	0.64	0.922	0.935	0.811	0.704	0.866	0.762	0.86	0.473	0.946	0.561	0.901	0.637	0.902
3	0.551	0.913	0.696	0.859	0.667	0.884	0.647	0.892	0.668	0.897	0.671	0.886	0.57	0.917	0.694	0.893	0.686	0.908	0.796	0.849
4	0.615	0.919	0.687	0.882	0.573	0.909	0.774	0.847	0.599	0.908	0.603	0.901	0.691	0.884	0.684	0.892	0.76	0.845	0.651	0.903
5	0.754	0.868	0.567	0.936	0.474	0.942	0.645	0.902	0.545	0.934	0.714	0.902	0.734	0.883	0.754	0.866	0.66	0.908	0.578	0.896
	RMSE	R2
mean	0.67478	0.8876
std	0.111316	0.0385132
	AttentiveFP
	run1		run2		run3		run4		run5		run6		run7		run8		run9		run10
fold	RMSE	R2	RMSE	R2	RMSE	R2	RMSE	R2	RMSE	R2	RMSE	R2	RMSE	R2	RMSE	R2	RMSE	R2	RMSE	R2
1	0.599	0.906	0.753	0.857	0.833	0.834	0.582	0.901	0.716	0.892	0.662	0.896	0.593	0.912	0.683	0.895	0.723	0.866	0.722	0.862
2	0.624	0.888	0.713	0.886	0.737	0.872	0.613	0.924	0.676	0.887	0.66	0.893	0.635	0.89	0.757	0.833	0.742	0.867	0.569	0.936
3	0.768	0.855	0.713	0.891	0.631	0.879	0.64	0.897	0.661	0.873	0.678	0.894	0.68	0.862	0.695	0.871	0.68	0.899	0.695	0.865
4	0.842	0.828	0.582	0.908	0.729	0.89	0.592	0.907	0.693	0.854	0.562	0.897	0.797	0.877	0.745	0.876	0.668	0.898	0.654	0.886
5	0.655	0.896	0.65	0.895	0.597	0.914	0.664	0.901	0.676	0.886	0.62	0.892	0.739	0.858	0.699	0.876	0.715	0.876	0.744	0.859
	RMSE	R2
mean	0.68112	0.88314
std	0.0651634	0.0223716
	MPNN
	run1		run2		run3		run4		run5		run6		run7		run8		run9		run10
fold	RMSE	R2	RMSE	R2	RMSE	R2	RMSE	R2	RMSE	R2	RMSE	R2	RMSE	R2	RMSE	R2	RMSE	R2	RMSE	R2
1	1.001	0.774	0.992	0.717	0.95	0.775	0.993	0.792	0.819	0.812	0.787	0.799	0.95	0.722	0.947	0.805	0.918	0.804	0.973	0.774
2	1.011	0.753	0.992	0.771	1.075	0.706	0.886	0.774	0.861	0.82	0.764	0.846	0.796	0.817	0.802	0.807	1.113	0.719	0.829	0.85
3	0.878	0.807	0.9	0.776	0.823	0.817	0.919	0.773	1.044	0.75	0.841	0.842	0.903	0.802	0.971	0.795	1.044	0.728	0.97	0.799
4	0.869	0.839	1.037	0.753	0.918	0.752	1	0.735	0.862	0.797	1.131	0.749	1.012	0.744	0.876	0.802	0.818	0.819	0.907	0.764
5	1.007	0.748	0.81	0.822	1.045	0.706	0.968	0.791	0.861	0.836	0.927	0.739	0.964	0.82	0.924	0.761	1.015	0.711	0.79	0.801
	RMSE	R2
mean	0.92986	0.7803
std	0.0904921	0.0393893

## Sheet: Test
	XGBOOST								GCN								GAT								GATv2								MPNN								AttentiveFP								LightGBM
mean	0.804247	1.40434	0.88919	0.466191	0.50969	0.570512		mean	0.701954	1.61769	0.889012	0.593743	0.348888	0.570002		mean	0.718346	1.59325	0.786904	0.572465	0.367971	0.657801		mean	0.80643	1.42611	0.804383	0.471839	0.512696	0.604353		mean	0.955518	1.75957	1.07957	0.247724	0.22841	0.364352		mean	0.873348	1.58609	0.852345	0.365063	0.372532	0.60005		mean	0.831255
std	0.0100203	0.0176815	0.0174007	0.0135421	0.0123596	0.0168168		std	0.0182244	0.0413128	0.0361935	0.0212094	0.03328	0.0349793		std	0.054209	0.058642	0.104575	0.066158	0.0462013	0.086799		std	0.0700029	0.034344	0.0603911	0.110152	0.134335	0.0451181		std	0.06466	0.0909281	0.101657	0.095153	0.0812629	0.11601		std	0.0914469	0.0936192	0.101342	0.126661	0.075438	0.090288		std	0.00951886
	RMSE			R2					RMSE			R2					RMSE			R2					RMSE			R2					RMSE			R2					RMSE			R2					RMSE
	19SC1	19SC2	08SC	19SC1	19SC2	08SC			19SC1	19SC2	08SC	19SC1	19SC2	08SC			19SC1	19SC2	08SC	19SC1	19SC2	08SC			19SC1	19SC2	08SC	19SC1	19SC2	08SC			19SC1	19SC2	08SC	19SC1	19SC2	08SC			19SC1	19SC2	08SC	19SC1	19SC2	08SC			19SC1
	0.806856	1.38667	0.900854	0.463824	0.522025	0.559336			0.690617	1.64028	0.857391	0.607184	0.331205	0.600831			0.718606	1.54002	0.75505	0.574699	0.410463	0.690436			0.864	1.437	0.954	0.384	0.486	0.493			0.845	1.702	0.994	0.41	0.279	0.462			0.850723	1.58013	0.934527	0.403938	0.379353	0.525777			0.845899
	0.809988	1.42938	0.934239	0.459654	0.492127	0.52607			0.661774	1.60822	0.883291	0.63931	0.35709	0.576351			0.654798	1.49009	0.716904	0.646874	0.448068	0.720925			0.814	1.366	0.752	0.453	0.536	0.642			0.884	1.708	1.07	0.354	0.274	0.376			0.836974	1.51391	0.926512	0.423049	0.430283	0.533876			0.84531
	0.817832	1.39032	0.87988	0.449137	0.519507	0.579617			0.721826	1.57755	0.842556	0.570879	0.381378	0.614524			0.804295	1.6194	0.907971	0.467223	0.34812	0.552346			0.896	1.43	0.768	0.338	0.491	0.632			0.843	1.708	1.048	0.414	0.275	0.403			0.866003	1.58541	0.932678	0.382334	0.375201	0.527652			0.834067
	0.826937	1.38761	0.907036	0.436804	0.521378	0.553267			0.726962	1.62781	0.942182	0.564751	0.341334	0.517976			0.639996	1.56694	0.700305	0.662659	0.389675	0.733699			0.801	1.383	0.809	0.47	0.523	0.605			0.875	1.653	0.996	0.369	0.32	0.461			0.812342	1.55617	0.651945	0.456509	0.398032	0.769208			0.815593
	0.810451	1.41091	0.8828	0.459037	0.505172	0.576821			0.711485	1.56609	0.889592	0.583086	0.390337	0.570284			0.880236	1.61262	0.89859	0.361864	0.353569	0.561548			0.818	1.406	0.91	0.448	0.507	0.53			0.917	1.744	1.153	0.306	0.243	0.278			0.765731	1.50176	0.665052	0.517088	0.439392	0.759835			0.824251
	0.820093	1.37116	0.880271	0.446087	0.532661	0.579242			0.673973	1.63196	0.826133	0.625889	0.337972	0.629405			0.722848	1.66216	0.785611	0.569663	0.313241	0.66487			0.905	1.428	0.845	0.905	1.428	0.485			0.876	1.747	1.042	0.367	0.241	0.41			0.926495	1.50241	0.841724	0.29303	0.438911	0.615286			0.830652
	0.806334	1.41215	0.899831	0.464519	0.504299	0.560336			0.702335	1.51102	0.834944	0.59374	0.432456	0.621459			0.730597	1.56776	0.685409	0.560386	0.389037	0.744907			0.899186	1.41739	0.710886	0.334092	0.500613	0.666961			0.884	1.743	1.038	0.355	0.253	0.414			0.847074	1.63294	0.863297	0.409041	0.337174	0.595313			0.833589
	0.800174	1.39884	0.901113	0.472668	0.5136	0.559082			0.696127	1.56292	0.83729	0.600891	0.392802	0.619328			0.666716	1.59885	0.813985	0.633903	0.364563	0.640225			0.72248	1.40751	0.804461	0.570101	0.507551	0.608257			0.844	1.719	1.043	0.412	0.264	0.408			0.950562	1.73663	0.858749	0.255824	0.250324	0.599565			0.826966
	0.797938	1.40588	0.865687	0.475611	0.508693	0.593069			0.684911	1.60691	0.849371	0.613648	0.358142	0.608263			0.754471	1.61298	0.732286	0.531187	0.353277	0.708821			0.804163	1.44734	0.706943	0.467398	0.479289	0.669226			0.923	1.77	1.091	0.298	0.221	0.353			0.886567	1.46356	0.804725	0.352652	0.467547	0.648364			0.816077
	0.807137	1.42097	0.908024	0.463451	0.498089	0.552293			0.713993	1.57143	0.836418	0.580142	0.386173	0.620121			0.669819	1.61624	0.711456	0.630487	0.350661	0.72515			0.822141	1.46212	0.822631	0.443317	0.468594	0.595755			0.857	1.77	1.062	0.393	0.22	0.387			0.966644	1.52489	0.81217	0.23043	0.421991	0.641827			0.849966
	0.792236	1.39096	0.880818	0.483079	0.519064	0.578719			0.699558	1.60171	0.892757	0.596947	0.362284	0.567222			0.718777	1.62106	0.727051	0.574497	0.346783	0.712969			0.814059	1.41777	0.826111	0.454209	0.500343	0.59332			0.909553	1.68545	1.03123	0.318649	0.29386	0.422553			0.87404	1.55202	0.893875	0.370816	0.401241	0.566138			0.81991
	0.820786	1.40197	0.928552	0.445151	0.51142	0.531821			0.71745	1.56678	0.84726	0.576066	0.389799	0.610208			0.733569	1.64452	0.864022	0.556803	0.327745	0.594632			0.745498	1.43145	0.866247	0.542272	0.490657	0.564283			0.891866	1.77908	1.11429	0.344891	0.213231	0.325786			0.858617	1.5614	0.857058	0.392825	0.393983	0.601141			0.824849
	0.791215	1.41411	0.917485	0.484411	0.502925	0.542915			0.697038	1.597	0.878779	0.599846	0.366034	0.580667			0.716592	1.55927	0.784555	0.577079	0.395636	0.66577			0.742267	1.46721	0.802435	0.546231	0.464893	0.609628			0.983034	1.86953	1.10246	0.204112	0.131191	0.340025			0.857963	1.49448	0.877769	0.39375	0.444815	0.581631			0.83061
	0.812917	1.40919	0.864941	0.455739	0.506374	0.59377			0.698486	1.70425	0.887515	0.598181	0.278025	0.572289			0.691281	1.59278	0.736626	0.606428	0.369375	0.705359			0.740353	1.415	0.760089	0.548568	0.502299	0.637279			0.982657	1.70462	0.973924	0.204722	0.277704	0.484951			0.994612	1.57771	0.893182	0.185255	0.381258	0.56681			0.830474
	0.817332	1.40832	0.897339	0.449811	0.506982	0.562768			0.687541	1.60097	0.859943	0.610675	0.362878	0.598451			0.743805	1.5907	0.801925	0.544348	0.371022	0.650806			0.786368	1.43599	0.729021	0.490708	0.487422	0.656327			0.930428	1.69554	1.07628	0.287015	0.28538	0.371007			0.911133	1.596	0.840516	0.316279	0.366823	0.616389			0.829736
	0.795455	1.40733	0.878799	0.47887	0.507676	0.580648			0.713092	1.6413	0.902002	0.581201	0.330372	0.558211			0.678901	1.56249	0.736558	0.620399	0.393138	0.705413			0.813417	1.41581	0.760848	0.455069	0.501725	0.636801			0.942981	1.89809	1.07267	0.267647	0.10445	0.375215			0.887016	1.65357	0.836437	0.351996	0.32032	0.620103			0.819031
	0.794984	1.39892	0.865401	0.479488	0.513545	0.593338			0.704514	1.60597	0.924543	0.591216	0.358887	0.535855			0.731338	1.51403	0.668364	0.559494	0.430197	0.757436			0.795053	1.36634	0.754438	0.479396	0.535939	0.640822			0.934075	1.83471	1.10294	0.281414	0.163259	0.33945			0.892856	1.72609	0.99791	0.343435	0.259402	0.459268			0.830643
	0.807562	1.38959	0.886696	0.462886	0.520011	0.573078			0.710639	1.58129	0.89906	0.584077	0.37844	0.561089			0.721151	1.53637	0.763881	0.571681	0.413251	0.683152			0.789297	1.39411	0.792971	0.486907	0.516883	0.615977			0.946917	1.67861	1.01401	0.261521	0.299582	0.441677			0.691087	1.53147	0.782623	0.606649	0.416991	0.667414			0.83862
	0.799619	1.42613	0.894595	0.4734	0.494439	0.565438			0.696328	1.67927	0.867593	0.60066	0.299034	0.591275			0.716252	1.54752	0.567736	0.577481	0.404706	0.824979			0.8247	1.48456	0.795632	0.439847	0.452158	0.614202			0.916719	1.68622	0.994858	0.307871	0.293215	0.462571			0.654906	1.48619	0.76224	0.646757	0.450959	0.684512			0.837102
	0.788173	1.394	0.857846	0.488368	0.51696	0.600407			0.694776	1.56507	0.859225	0.602438	0.391132	0.599122			0.673638	1.66605	0.767616	0.626262	0.310026	0.680047			0.80218	1.42899	0.87257	0.470022	0.492409	0.559549			0.936507	1.77863	1.04843	0.277667	0.213623	0.403138			0.828846	1.68147	0.956449	0.4342	0.297191	0.503268			0.841645
	0.801595	1.38675	0.899876	0.470794	0.521974	0.560292			0.669692	1.57074	0.918184	0.630627	0.38671	0.542219			0.70779	1.63519	0.726302	0.587405	0.335345	0.71356			0.790883	1.40153	0.831631	0.484844	0.51173	0.589431			1.09071	1.68922	1.00411	0.0202137	0.290696	0.452528			0.923223	1.6131	0.846112	0.298015	0.353187	0.611264			0.832911
	0.794211	1.40682	0.894302	0.480498	0.508036	0.565723			0.725633	1.6337	0.861866	0.566341	0.336561	0.596653			0.661158	1.66129	0.802151	0.639981	0.313962	0.650609			0.875351	1.48623	0.77113	0.368928	0.45093	0.630257			1.00611	1.71909	0.934236	0.166301	0.265395	0.526072			0.640726	1.56515	0.713766	0.661888	0.391066	0.723363			0.817678
	0.80983	1.42021	0.892149	0.459865	0.498623	0.567811			0.714508	1.6928	0.887208	0.579536	0.287686	0.572585			0.701219	1.58922	0.726666	0.595031	0.372194	0.713273			0.682858	1.40923	0.849797	0.61596	0.50635	0.576395			0.987886	1.85254	1.14491	0.196236	0.146917	0.288232			0.737806	1.63085	0.692691	0.551669	0.338869	0.739458			0.835752
	0.796872	1.424	0.914655	0.477012	0.495943	0.545731			0.685178	1.6336	0.882791	0.613346	0.336644	0.57683			0.708354	1.48691	0.638147	0.586748	0.450427	0.778873			0.739723	1.40267	0.850605	0.549335	0.510936	0.575807			0.920642	1.6446	1.09002	0.301935	0.327673	0.354834			0.9247	1.52607	0.854967	0.295767	0.421094	0.603085			0.823778
	0.803038	1.423	0.901553	0.468887	0.496655	0.558652			0.690703	1.64623	0.89473	0.607086	0.326343	0.565307			0.617497	1.41657	0.57895	0.685961	0.50119	0.817996			0.682506	1.41797	0.743705	0.616357	0.500203	0.647455			0.973211	1.68219	0.995275	0.219939	0.296594	0.46212			0.904317	1.59779	0.891918	0.326471	0.365401	0.568035			0.828774
	0.807874	1.40227	0.891862	0.462471	0.511212	0.568089			0.699663	1.59386	0.917635	0.596825	0.368523	0.542766			0.714652	1.5437	0.783081	0.579367	0.407643	0.667025			0.866376	1.44304	0.73202	0.381802	0.482378	0.654534			0.996347	1.6415	1.00924	0.182409	0.330209	0.446917			0.851552	1.69601	0.8642	0.402776	0.284985	0.594466			0.83874
	0.814307	1.39303	0.885846	0.453876	0.517633	0.573897			0.714283	1.57281	0.909764	0.579801	0.385089	0.550576			0.663295	1.58873	0.733878	0.63765	0.372581	0.707553			0.898269	1.43866	0.945461	0.33545	0.48551	0.501841			1.03765	1.79163	1.31993	0.113223	0.202093	0.0539773			0.701698	1.56515	0.754901	0.594477	0.391067	0.690559			0.833897
	0.795994	1.42019	0.896818	0.478164	0.498639	0.563276			0.695046	1.63146	0.933334	0.60213	0.338374	0.526986			0.755479	1.64677	0.798657	0.529933	0.325898	0.653646			0.796046	1.39616	0.898027	0.478095	0.515465	0.54005			0.972779	1.65653	1.12918	0.220631	0.317884	0.30765			0.906137	1.59404	0.836199	0.323758	0.368379	0.62032			0.827843
	0.803561	1.39859	0.874943	0.468194	0.513772	0.584321			0.712855	1.65471	0.873178	0.581479	0.319386	0.585996			0.657986	1.52621	0.517009	0.643427	0.420993	0.854858			0.685083	1.38074	0.862848	0.613454	0.526103	0.566809			0.993833	1.66386	1.0075	0.18653	0.311836	0.448829			0.848661	1.57567	0.767837	0.406824	0.382851	0.679862			0.831548
	0.798102	1.38654	0.905053	0.475396	0.522114	0.555218			0.675744	1.62673	0.837337	0.623921	0.342205	0.619286			0.670194	1.52027	0.594032	0.630073	0.425489	0.80839			0.725522	1.48419	0.713486	0.566474	0.452434	0.665459			0.994052	1.86009	1.19519	0.186171	0.139945	0.224333			0.971769	1.58565	0.939263	0.222249	0.375008	0.520958			0.837258
	0.791496	1.3733	0.885125	0.484044	0.531202	0.574589			0.679881	1.57899	0.951534	0.619302	0.380248	0.50836			0.770757	1.59697	0.870057	0.510729	0.366056	0.588951			0.868856	1.41499	0.804995	0.378258	0.502302	0.607894			0.977797	1.87158	1.13867	0.21257	0.129291	0.295963			1.02061	1.39603	1.05083	0.142111	0.515552	0.400398			0.825477
	0.786293	1.44039	0.876571	0.490805	0.484272	0.582772			0.748886	1.62345	0.940759	0.538102	0.344859	0.519431			0.792134	1.52342	0.794648	0.483212	0.423103	0.657115			0.77463	1.42447	0.83778	0.505799	0.495609	0.585058			0.970591	1.72975	1.08885	0.224133	0.256251	0.356226			0.961492	1.55396	0.945323	0.238612	0.399742	0.514757			0.818922
	0.79962	1.39392	0.87462	0.473398	0.517017	0.584627			0.697042	1.56057	0.955012	0.599841	0.394627	0.504759			0.709671	1.62514	0.846755	0.585209	0.343489	0.610673			0.759545	1.40202	0.835789	0.52486	0.511384	0.586478			0.949716	1.70473	0.948716	0.257147	0.277618	0.511267			0.983556	1.5923	0.89141	0.203266	0.369755	0.568527			0.829164
	0.816383	1.40871	0.901624	0.451088	0.506709	0.558582			0.678905	1.62741	0.924989	0.620394	0.341661	0.535407			0.855556	1.70749	0.943559	0.397147	0.275273	0.516566			0.77968	1.43266	0.778451	0.499334	0.489799	0.625528			0.942677	1.73752	1.12886	0.268118	0.249557	0.308044			0.906522	1.63267	0.892439	0.323183	0.337395	0.56753			0.837244
	0.799392	1.3837	0.875927	0.473699	0.524072	0.583385			0.7166	1.59997	0.817916	0.57707	0.363672	0.636741			0.721644	1.5636	0.79304	0.571095	0.392273	0.658501			0.80991	1.48403	0.881099	0.459758	0.452549	0.553094			1.00037	1.7564	1.16981	0.175791	0.233161	0.256932			0.878665	1.47533	0.825957	0.36414	0.458954	0.629564			0.81621
	0.809987	1.40533	0.88259	0.459655	0.509078	0.577022			0.708413	1.6221	0.89634	0.586679	0.345948	0.563741			0.782065	1.56335	0.868555	0.496266	0.392468	0.590368			0.928577	1.42318	0.804069	0.28985	0.496525	0.608522			0.987035	1.98484	1.30341	0.19762	0.0207208	0.0775053			0.807946	1.4842	0.540036	0.462375	0.452427	0.84164			0.848747
	0.806446	1.41159	0.880565	0.464369	0.504692	0.578962			0.708219	1.65719	0.91905	0.586904	0.317347	0.541354			0.814751	1.67781	0.872711	0.453281	0.300246	0.586439			0.744355	1.36888	0.740815	0.543674	0.534211	0.649219			1.01187	1.82174	1.04092	0.156737	0.175044	0.411657			0.723189	1.69055	0.701545	0.569256	0.289579	0.732755			0.845029
	0.802018	1.43081	0.88214	0.470235	0.49111	0.577454			0.711913	1.65152	0.909146	0.582585	0.32201	0.551187			0.785424	1.63321	0.854268	0.49193	0.336959	0.603733			0.913025	1.39247	0.783732	0.313438	0.518022	0.622081			0.983708	1.70126	0.843852	0.20302	0.280554	0.613338			1.0056	1.8907	1.03257	0.167157	0.111408	0.421049			0.835935
	0.825978	1.37665	0.887343	0.438109	0.528909	0.572455			0.724317	1.6586	0.889243	0.567912	0.316181	0.570622			0.632062	1.57616	0.660297	0.670971	0.382468	0.763257			0.638702	1.37057	0.799853	0.664021	0.533059	0.61137			0.9336	1.7124	0.97189	0.282146	0.2711	0.487099			0.951048	1.69803	0.922879	0.255063	0.283285	0.537525			0.826171
	0.813413	1.43068	0.894303	0.455075	0.491204	0.565722			0.700846	1.68226	0.897737	0.595462	0.296531	0.56238			0.791965	1.5407	0.801527	0.483433	0.409944	0.651153			0.830839	1.40405	0.81759	0.431477	0.509971	0.599259			0.921696	1.76768	1.08503	0.300335	0.22328	0.360739			0.984263	1.54394	0.849207	0.202121	0.407456	0.608415			0.838013
	0.790501	1.40548	0.881046	0.485341	0.508972	0.578502			0.701	1.621	0.869	0.595	0.346	0.589			0.701	1.621	0.869	0.595	0.346	0.589			0.774037	1.41307	0.759833	0.506555	0.50365	0.637441			0.935505	1.8395	1.09635	0.279213	0.158883	0.347329			0.90301	1.6938	0.863326	0.328417	0.286852	0.595286			0.820993
	0.808754	1.42063	0.887154	0.461299	0.49833	0.572637			0.716	1.597	0.903	0.577	0.365	0.556			0.716	1.597	0.903	0.577	0.365	0.556			0.930717	1.45749	0.699225	0.286573	0.471961	0.67361			0.957707	1.84729	1.13078	0.244595	0.151743	0.305693			0.724781	1.48227	0.711198	0.567359	0.453846	0.72535			0.826713
	0.804586	1.40396	0.885495	0.466837	0.510034	0.574234			0.697	1.693	0.853	0.599	0.287	0.604			0.697	1.693	0.853	0.599	0.287	0.604			0.768532	1.42921	0.856281	0.513549	0.492251	0.571657			1.13708	1.96501	1.40497	0.0648782	0.0401832	0.0718517			1.01213	1.76421	0.963443	0.156295	0.226327	0.495977			0.836149
	0.807969	1.41898	0.885134	0.462344	0.499493	0.574581			0.684	1.635	0.892	0.614	0.335	0.567			0.684	1.635	0.892	0.614	0.335	0.567			0.898501	1.51275	0.791239	0.335107	0.43116	0.617128			0.925236	1.75143	1.02759	0.29495	0.237498	0.426629			0.88237	1.70076	0.958258	0.358766	0.280971	0.501386			0.819426
	0.796062	1.38981	0.910392	0.478074	0.519862	0.549955			0.69	1.607	0.915	0.607	0.357	0.545			0.69	1.607	0.915	0.607	0.357	0.545			0.840534	1.44378	0.723752	0.418131	0.481843	0.659453			0.967358	1.71802	1.04038	0.229293	0.26631	0.412267			0.913758	1.66922	0.940594	0.312335	0.307398	0.519599			0.826468
	0.807758	1.39603	0.899323	0.462625	0.515554	0.560832			0.75	1.663	0.954	0.535	0.311	0.505			0.75	1.663	0.954	0.535	0.311	0.505			0.735277	1.40876	0.756676	0.554737	0.506673	0.639423			1.0613	1.99589	1.30152	0.0723407	0.00977899	0.0801917			0.86082	1.61762	0.938817	0.389706	0.349555	0.521413			0.83635
	0.816982	1.39035	0.881973	0.450282	0.519487	0.577614			0.673	1.641	0.886	0.626	0.329	0.573			0.673	1.641	0.886	0.626	0.329	0.573			0.82	1.449	0.791	0.445	0.477	0.616			1.11179	1.86227	1.14206	0.018036	0.137931	0.291768			0.894229	1.52043	0.763773	0.341414	0.425367	0.683242			0.853599
	0.791541	1.36884	0.844125	0.483986	0.534236	0.613088			0.705	1.64	0.932	0.59	0.331	0.528			0.705	1.64	0.932	0.59	0.331	0.528			0.863	1.488	0.798	0.386	0.449	0.612			0.951914	1.61565	1.03803	0.253706	0.351137	0.414916			0.868541	1.47836	0.933629	0.378709	0.45673	0.526688			0.819103
	0.794623	1.40368	0.857331	0.47996	0.51023	0.600886			0.71694	1.559	0.867	0.576	0.395	0.591			0.71694	1.559	0.867	0.576	0.395	0.591			0.782	1.416	0.847	0.495	0.501	0.578			0.922196	1.66319	1.01148	0.299575	0.312391	0.444464			0.939213	1.45342	0.845929	0.273487	0.474904	0.611432			0.844091
	0.793125	1.44846	0.897477	0.481919	0.478479	0.562633			0.703	1.662	0.944	0.592	0.312	0.516			0.703	1.662	0.944	0.592	0.312	0.516			0.919	1.468	0.87	0.304	0.463	0.561			1.03078	1.85643	1.16752	0.124918	0.143332	0.259842			0.874877	1.5588	0.89481	0.36961	0.395996	0.565229			0.825785
[truncated: 12 more columns]
